# Supplementary material for: Multi-omics integration reveals gut microbiota dysbiosis and metabolic alterations of cerebrospinal fluid in children with epilepsy
Source: Front Microbiol. 2025 Sep 11;16:1630062. doi: 10.3389/fmicb.2025.1630062 (PMC12461256; doi:10.3389/fmicb.2025.1630062)
Supplement: Supplementary file 1 [file Table_1.xlsx]

## Sheet: Sheet1
Supplementary Table S1 Demographic and clinical data of the study population.
	CSF	Age (Month)	Sex	BMI	Vegetables, and fruit	Fried food, and carbonated soft drinks	Milk	ASMs	Number of ASMs	EEG	MRI	Diagnosis	Patient ID	Admission Date
NEP1		7	Male	16.7	Low	High	High			N	N	Migraine	2206314	2022-05-09
NEP2	√	17	Female	18.4	High	Moderate	High			N	N	Migraine	2477997	2022-07-04
NEP3	√	12	Male	16.5	Low	High	Moderate			N	N	Migraine	2114088	2022-12-09
NEP4	√	13	Female	18.75	High	Low	Moderate			N	N	Migraine	2120398	2022-12-21
NEP5	√	10	Female	14.3	Low	High	Low			N	N	Migraine	2649566	2022-03-07
NEP6	√	5	Female	14.2	Low	Low	High			N	N	Migraine	2231075	2022-06-21
NEP8	√	15	Male	21.4	High	High	High			N	N	Cluster Headache	2193859	2022-04-18
NEP9	√	9	Female	14.5	Moderate	High	Moderate			N	N	Emotion-related Headache	2215295	2022-05-24
NEP10	√	12	Male	21.3	High	Moderate	Low			N	N	Sleep-related Headache	2193859	2022-04-18
NEP11		12	Female	15.3	Moderate	Moderate	Moderate			N	N	Migraine	2535955	2022-09-19
CEP1		13	Male	18.4	High	High	High	OXC	1	No abnormality observed in background activity, with occasional discharge of spike-slow waves in the full recording。	N	Epilepsy	2229913	2022-06-22
CEP2		12	Male	17.6	Low	High	Low	OXC	1	No significant abnormality observed in background activity, with no obvious epileptiform discharges in this recording	N	Epilepsy	2227999	2022-06-15
CEP3		13	Male	15.4	High	Moderate	Moderate	VPA	1	No significant abnormality observed in background activity, with no obvious epileptiform discharges in this recording	N	Epilepsy	2226126	2022-06-13
CEP4		13	Male	14.5	High	Low	Moderate	LEV	1	Background activity shows slowing, with sharp waves and sharp-slow waves discharging in the frontal pole and frontal regions	N	Epilepsy	2225168	2022-06-12
CEP5		6	Male	20.5	Low	High	High	VPA	1	No significant abnormality observed in background activity, with no obvious epileptiform discharges in this recording	N	Epilepsy	2223799	2022-06-10
CEP6		10	Female	15.8	High	Low	Moderate	OXC	1	No abnormality observed in background activity, with spike-slow waves discharging in the central and middle-posterior temporal regions	N	Epilepsy	2224383	2022-06-10
CEP7		6	Male	20.5	Low	High	Moderate	VPA	1	Increased slow waves in background activity, Spikes and sharp waves discharging in both the anterior, middle, and posterior temporal regions	N	Epilepsy	2221641	2022-06-06
CEP8		10	Female	15.9	Low	Low	Moderate	LEV	1	No abnormality observed in background activity, with sharp waves and sharp-slow waves discharging in the left anterior, middle, and posterior temporal regions. Full recording shows short bursts of fast wave rhythms in a paroxysmal pattern	N	Epilepsy	2217707	2022-05-29
CEP9		12	Male	17.8	Moderate	Moderate	Moderate	OXC	1	No abnormality observed in background activity, with sharp waves and sharp-slow waves discharging and spreading in the right anterior, middle, and posterior temporal regions.	N	Benign Epilepsy with Centrotemporal Spikes (BECTS)	2216975	2022-05-28
CEP10		12	Female	14.8	Low	Low	Low	LEV	1	Increased slow waves in background activity, with sharp waves and spikes discharging and spreading in the right parietal, occipital, and posterior temporal regions	Abnormal signals in bilateral frontal parietal cortex	Epilepsy	2195175	2022-04-21
CEP11		3	Male	21.4	Low	High	High	LEV	1	No abnormality observed in background activity, with sharp waves and sharp-slow waves discharging in the frontal and central regions	N	Epilepsy;Global Developmental Delay (GDD)	2171667	2022-03-11
CEP12		9	Male	17.3	Moderate	High	Moderate	OXC	1	No abnormality observed in background activity, with multifocal discharges of sharp waves and sharp-slow waves in the right frontal, central, anterior and middle temporal regions, and the left central and temporal regions (with a predominance in the right anterior-middle temporal and left middle temporal regions	N	Benign Epilepsy with Centrotemporal Spikes (BECTS)	2158826	2022-02-19
CEP13		7	Female	17.8	Moderate	Moderate	Moderate	OXC	1	No abnormality observed in background activity, with spike and spike-slow waves discharging in the left middle temporal region	N	Epilepsy	2152141	2022-02-11
CEP14		9	Male	15.5	Low	Low	Low	OXC	1	No significant abnormality observed in background activity, with no obvious epileptiform discharges in this recording	N	Epilepsy	2150267	2022-02-08
CEP15		7	Female	13.2	Low	Low	Low	OXC, VPA	2	No abnormality observed in background activity, with sharp-slow waves and spike-slow waves discharging in the left frontal pole and frontal regions, with seizures monitored	N	Epilepsy	2147106	2022-02-04
CEP16		4	Male	18.6	Moderate	High	Moderate	OXC	1	No abnormality observed in background activity, with sharp waves, spikes, sharp-slow waves, and spike-slow waves discharging in the right central region	N	Epilepsy;Status epilepticus	2140456	2022-01-21
CEP17		8	Female	20.12	Moderate	High	High	OXC	1	Increased slow waves in background activity, predominantly in the left frontal pole region, with no obvious epileptiform discharges observed in this recording	N	Epilepsy	2135676	2022-01-15
REP1	√	10	Male	14.4	Low	Moderate	Low	VPA, LEV, OXC	3	N	N	Drug-resistant epilepsy	2233950	2022-06-27
REP2	√	4	Female	13.4	Low	Moderate	High	OXC, PB, VPA	3	Abnormal EEG and topographic maps, spiny slow wave, multi-spiny slow wave and sharp slow wave were emitted and diffused in the left frontal pole, frontal region, anterior mesotemporal region, central and parietal region	Left frontoparietal and temporal lobe hypoplasia	Drug-resistant epilepsy;Hypoplasia of the brain	2827400	2022-11-11
REP3	√	8	Male	17.7	High	Moderate	High	VPA, PB	2	Background activity shows slowing waves, with frontal extreme slow wave activity	Similar to brain atrophy changes	Drug-resistant epilepsy	2159643	2022-02-21
REP4		5	Female	16.6	Low	Low	Moderate	VAP, LEV, CLZ, PER	4	Increased slow waves in background activity, with spike-slow waves, spikes, sharp-slow waves, and sharp waves discharging and spreading in the right parietal, occipital, and middle-posterior temporal regions	N	Drug-resistant epilepsy; Epileptic Encephalopathy with Continuous Spike-and-Wave during Slow-Wave Sleep (CSWS)	2228973	2022-06-17
REP5	√	7	Female	13.2	Low	Low	Moderate	PB, VAP, LEV	3	Background activity shows slowing waves, with spike-slow waves and sharp-slow waves discharging in the right occipital region	N	Drug-resistant epilepsy;Status epilepticus	2153224	2022-02-12
REP6	√	13	Male	15.5	High	Moderate	High	VAP, LEV, OXC	3	No abnormality observed in background activity, with a significant amount of medium to high amplitude sharp waves and sharp-slow waves discharging in both occipital regions during wakefulness and sleep stages	N	Drug-resistant epilepsy	2146138	2022-01-31
REP7	√	9	Female	10.7	Low	Low	Moderate	CLZ, VAP, LEV	3	Background activity shows slowing, with no obvious epileptiform discharges	N	Drug-resistant epilepsy	2351598	2022-12-31
REP8		5	Female	16.5	Low	Low	Moderate	LEV, VAP, TPM	3	Increased slow waves in background activity, with generalized spike-slow waves, spikes, multi-spike-slow waves, and multi-spikes discharging, and seizures monitored	Similar to brain atrophy changes	Drug-resistant epilepsy;Global Developmental Delay (GDD)	2189871	2022-04-12
REP9	√	9	Female	20.8	High	High	High	LEV, PB	2	Background activity shows slowing, with generalized spike-slow waves, multi-spikes, multi-spike-slow waves, and spikes discharging	Multiple abnormal signals in the brain	Drug-resistant epilepsy	2349637	2022-12-29
REP10	√	7	Female	17.2	High	High	High	OXC, PB, VPA	3	There is a significant increase in slow waves in background activity, with spikes, sharp waves, spike-slow waves, and sharp-slow waves discharging and spreading in both frontal regions	N	Drug-resistant epilepsy;Developmental and Epileptic Encephalopathy (DEE)	2304252	2022-10-14
REP11		8	Female	15	Low	High	High	VPA, LEV, PER	3	Background activity shows slowing. During both wakefulness and sleep stages, sharp waves and sharp-slow waves are discharging with spread in the right frontal, central, parietal regions, and both middle-posterior temporal regions, with increased discharge frequency during sleep	N	Drug-resistant epilepsy; Epileptic Encephalopathy with Continuous Spike-and-Wave during Slow-Wave Sleep (CSWS)	2217745	2022-05-29
REP12		9	Female	16.1	Low	Low	Low	VPA, LTG	2	Abnormal EEG	Bilateral cerebral hemisphere hypoplasia	Drug-resistant epilepsy; Epileptic Encephalopathy (DEE)	2206730	2022-05-11
REP13		8	Female	18.3	Low	High	High	OXC, LEV, PER	3	No abnormality observed in background activity, with sharp waves discharging in the central region	N	Drug-resistant epilepsy	2205310	2022-05-08
REP14		11	Female	16.1	Low	High	Moderate	LEV, VPA, LTG	3	Background activity shows slowing, with multifocal discharges of spikes, spike-slow waves, and multi-spike-slow waves in various regions	N	Drug-resistant epilepsy	2165377	2022-03-02
REP15	√	6	Male	16.2	High	High	Low	VPA, PB	2	Background activity shows slowing, with periodic discharges of sharp waves, sharp-slow waves, spike-slow waves, and multi-spike-slow waves in the right parietal-occipital, and middle-posterior temporal regions	Slightly swollen right parieto-occipital gyrus with abnormal signals	Drug-resistant epilepsy;Status epilepticus	2309796	2022-10-23
REP16	√	14	Male	14.4	Moderate	Low	Moderate	VAP, LTG, OXC, PER	4	Background activity shows slowing, with multifocal discharges of spike-slow waves and sharp-slow waves in various regions	N	Drug-resistant epilepsy	2292710	2022-09-25
REP17	√	6	Female	17.9	Moderate	Low	Moderate	PB, VAP, LEV	3	N	N	Drug-resistant epilepsy;Status epilepticus	2294759	2022-09-28
REP18	√	6	Male	13.5	High	Moderate	High	OXC, VPA, PER	3	No abnormality observed in background activity, with sharp waves and sharp-slow waves discharging in the right anterior and middle temporal regions, and the left middle and posterior temporal regions	N	Drug-resistant epilepsy;Status epilepticus	2293154	2022-09-26
REP19	√	10	Male	14.9	Moderate	Low	Moderate	OXC, VPA, PER	3	There is a significant increase in slow waves in background activity, with diffuse δ activity. Spike-slow waves are discharging bilaterally in the central, parietal, occipital, and middle-posterior temporal regions, and may be sustained	Left cerebral gyrus hypoplasia	Drug-resistant epilepsy;Status epilepticus	2290512	2022-09-20
REP20		10	Female	14.1	Low	Low	Low	VPA, LEV, PER	3	There is an increase in slow waves in background activity, with no obvious epileptiform discharges observed	Abnormal signals in the left cerebral and bilateral basal ganglia	Drug-resistant epilepsy;Status epilepticus;Developmental and Epileptic Encephalopathy (DEE)	2184197	2022-04-02
REP21	√	11	Female	15.2	Moderate	Moderate	Moderate	OXC, TPM, LEV	3	Background activity shows slowing, with sharp waves and spikes discharging and spreading in the left frontal, anterior, middle, and posterior temporal regions	N	Drug-resistant epilepsy	2291353	2022-09-22
REP22	√	9	Male	26.3	High	High	High	OXC, LEV	2	No abnormality observed in background activity; sharp waves discharging in the frontal pole and frontal regions	Abnormal signals in the corpus callosum	Drug-resistant epilepsy	2276792	2022-08-27
REP23	√	11	Female	19.6	High	High	High	CLZ, TPM, LEV, VAP, PER	5	Background activity shows slowing, with sharp waves and sharp-slow waves discharging in the right anterior temporal region	N	Drug-resistant epilepsy;Developmental and Epileptic Encephalopathy (DEE)	2263208	2022-08-05
								VPA–Valproic acid						2022.1-2022.12
								OXC–Oxcarbazepine
								LEV–Levetiracetam
								PB–Phenobarbital
								CLZ–Clonazepam
								PER-Perampanel
								TPM–Topiramate
								CBZ–Carbamazepine
								LTG–Lamotrigine
								ZNS–Zonisamide
