# Supplementary material for: Multi-omics integration reveals gut microbiota dysbiosis and metabolic alterations of cerebrospinal fluid in children with epilepsy
Source: Front Microbiol. 2025 Sep 11;16:1630062. doi: 10.3389/fmicb.2025.1630062 (PMC12461256; doi:10.3389/fmicb.2025.1630062)
Supplement: Supplementary file 2 [file Table_2.xlsx]

## Sheet: data_table
Supplementary Table S2 The information of quality control for sequence data.
Sample Name	Raw reads	Effective reads	Base(nt)	Average Lengh(nt)	Q20	Q30	Effective%
NEP1	94638	72870	30236087	414.93	0.9822	0.9435	0.77
NEP2	77303	53444	21996894	411.59	0.984	0.9473	0.6914
NEP3	94701	69216	28416710	410.55	0.9779	0.9316	0.7309
NEP4	101818	85271	35354470	414.61	0.9844	0.9482	0.8375
NEP5	102215	71765	29047254	404.76	0.9846	0.9489	0.7021
NEP6	99148	70792	29224763	412.83	0.9839	0.9473	0.714
NEP8	94304	71530	29764789	416.12	0.9838	0.9474	0.7585
NEP9	93477	74787	30715530	410.71	0.984	0.9475	0.8001
NEP10	100276	86063	35513159	412.64	0.985	0.9504	0.8583
NEP11	88951	74844	31166075	416.41	0.9842	0.9479	0.8414
CEP1	100808	64201	26166620	407.57	0.9818	0.9414	0.6369
CEP2	96172	68832	28523639	414.4	0.9794	0.9355	0.7157
CEP3	101408	78659	32431341	412.3	0.9809	0.9397	0.7757
CEP4	98785	71619	29513613	412.09	0.9813	0.9398	0.725
CEP5	91833	76903	31836372	413.98	0.9826	0.9434	0.8374
CEP6	102668	82935	34502577	416.02	0.9812	0.9399	0.8078
CEP7	75224	52427	21667308	413.29	0.9802	0.9364	0.6969
CEP8	91348	77598	31780198	409.55	0.9831	0.9447	0.8495
CEP9	104359	83665	35503443	424.35	0.977	0.9306	0.8017
CEP10	91027	80343	33460010	416.46	0.9843	0.9483	0.8826
CEP11	90726	74946	31279728	417.36	0.9822	0.9417	0.8261
CEP12	69457	61503	25788515	419.3	0.9812	0.9397	0.8855
CEP13	93278	81035	33713155	416.03	0.9812	0.9393	0.8687
CEP14	98367	76112	31853663	418.51	0.9794	0.9357	0.7738
CEP15	99094	74690	31174629	417.39	0.9802	0.9375	0.7537
CEP16	91801	73577	30682495	417.01	0.9807	0.9387	0.8015
CEP17	94471	71947	30159114	419.19	0.979	0.9351	0.7616
REP1	95283	80331	33826799	421.09	0.9752	0.9273	0.8431
REP2	66642	52642	21841774	414.91	0.9806	0.9388	0.7899
REP3	81767	62415	26025113	416.97	0.9806	0.938	0.7633
REP4	94145	71939	29818905	414.5	0.9813	0.9396	0.7641
REP5	95654	82150	34457501	419.45	0.9751	0.9266	0.8588
REP6	101673	78969	33071784	418.79	0.9701	0.9142	0.7767
REP7	94867	80328	33411485	415.94	0.9772	0.9316	0.8467
REP8	99144	77232	31872986	412.69	0.9801	0.9369	0.779
REP9	96201	79865	33777689	422.93	0.9737	0.9215	0.8302
REP10	96282	76490	32040132	418.88	0.9777	0.9317	0.7944
REP11	63599	49623	20918298	421.54	0.9844	0.9487	0.7802
REP12	88005	74506	30971852	415.7	0.9851	0.9504	0.8466
REP13	87324	68946	28773747	417.34	0.9809	0.9386	0.7895
REP14	66329	48111	20207841	420.03	0.9798	0.9365	0.7253
REP15	94914	77243	32439069	419.96	0.9815	0.9408	0.8138
REP16	87533	72461	30808753	425.18	0.9848	0.9494	0.8278
REP17	98229	72937	30572079	419.16	0.9805	0.9379	0.7425
REP18	92282	75213	31296451	416.1	0.9796	0.9363	0.815
REP19	89951	74010	30688403	414.65	0.9803	0.9378	0.8228
REP20	94021	77035	32191397	417.88	0.9801	0.9373	0.8193
REP21	101089	68187	28600280	419.44	0.9795	0.9365	0.6745
REP22	95993	71459	29558357	413.64	0.9729	0.9192	0.7444
REP23	100905	72266	30439725	421.22	0.9781	0.9331	0.7162
