# Supplementary material for: Multi-omics integration reveals gut microbiota dysbiosis and metabolic alterations of cerebrospinal fluid in children with epilepsy
Source: Front Microbiol. 2025 Sep 11;16:1630062. doi: 10.3389/fmicb.2025.1630062 (PMC12461256; doi:10.3389/fmicb.2025.1630062)
Supplement: Supplementary file 3 [file Table_3.xlsx]

## Sheet: feature_table
Supplementary Table S3 The information of amplicon sequence variants in all subjects.
ID	NEP1	NEP2	NEP3	NEP4	NEP5	NEP6	NEP8	NEP9	NEP10	NEP11	CEP1	CEP2	CEP3	CEP4	CEP5	CEP6	CEP7	CEP8	CEP9	CEP10	CEP11	CEP12	CEP13	CEP14	CEP15	CEP16	CEP17	REP1	REP2	REP3	REP4	REP5	REP6	REP7	REP8	REP9	REP10	REP11	REP12	REP13	REP14	REP15	REP16	REP17	REP18	REP19	REP20	REP21	REP22
ASV0	1104	2529	20	7233	812	568	1207	6213	70	37	593	405	379	540	5129	3751	707	496	47564	745	11853	3485	6646	1283	1933	1748	1842	12773	14325	7524	1517	1867	116	5484	8541	7479	1331	802	18769	499	4114	26947	499	899	3251	606	2609	450	10
ASV1	1666	470	25103	632	455	524	492	8889	10990	508	14984	7213	22091	2038	3782	1497	1208	24920	0	3843	1443	23	0	7450	626	708	580	572	347	986	5666	890	4648	983	1450	14	708	0	253	293	806	1027	2	734	3295	15151	2589	1847	6550
ASV2	171	420	0	236	22093	858	406	282	0	0	0	0	0	0	594	0	0	0	0	0	0	0	0	0	19	0	0	0	0	149	11	0	0	0	0	0	75	682	478	20735	101	1329	27076	104	78	29	72	28	0
ASV3	182	313	0	465	294	553	16075	172	531	46	58	269	146	1074	133	9341	316	395	29	0	2718	221	21254	389	14806	246	587	154	255	254	281	80	1451	166	548	0	870	0	0	0	65	0	0	36	0	470	311	0	0
ASV4	329	189	113	1418	137	859	1946	359	1353	8888	1736	398	525	774	176	827	1049	3159	1226	13883	408	2374	1241	288	2074	5921	1521	888	208	1668	481	2728	213	591	2087	81	1990	940	229	0	362	2982	34	604	1381	455	935	90	69
ASV5	67	123	3	1847	0	113	149	50	0	0	0	0	0	11	0	0	0	0	0	0	0	0	0	95	2788	93	173	335	93	105	238	186	13508	429	5846	14	22553	0	0	0	746	476	0	930	513	513	12571	0	0
ASV6	0	0	0	0	0	0	0	0	224	38	139	260	239	708	181	299	384	153	0	0	11017	52	2129	683	102	92	350	350	55	128	220	63	81	1914	1655	29507	252	0	0	7	246	191	0	458	325	252	6791	261	0
ASV7	3065	614	1318	7787	415	1170	1078	1106	7550	398	756	2861	1841	4109	433	236	190	392	0	709	540	48	1220	269	1637	331	1061	109	203	2429	413	822	323	200	1147	73	1851	24	780	37	848	578	23	227	295	1512	2668	272	1463
ASV8	2358	578	2282	561	224	249	196	733	3098	154	743	8107	2059	12460	612	469	335	596	0	20	393	0	0	75	216	234	183	184	307	3579	1102	288	1403	224	291	0	134	3	527	43	2115	540	0	128	2364	582	243	0	218
ASV9	570	2305	1250	1812	2103	6950	2106	1007	282	183	95	1129	53	125	72	93	118	781	904	350	92	0	0	2395	545	1550	1523	77	293	337	226	109	22	24	224	220	239	801	662	0	145	86	2152	1115	640	590	67	735	5546
ASV10	761	93	0	116	78	1768	185	126	241	38	1491	2206	109	146	292	140	284	110	0	7327	187	0	0	9780	894	468	2641	0	366	972	1426	534	0	0	1421	0	124	2918	304	32	432	82	74	457	111	141	963	1291	0
ASV11	266	398	0	4141	370	9107	5916	228	86	0	0	0	0	394	0	483	43	257	0	7683	586	0	0	144	1697	41	149	38	45	42	0	0	359	43	231	0	149	0	0	0	29	49	0	44	42	162	912	1621	0
ASV12	93	1055	0	91	141	154	207	151	131	194	192	114	121	1480	13194	144	102	124	7	0	351	0	38	92	0	0	65	23	0	0	519	36	10	13405	0	0	0	173	40	1488	0	7	36	4	15	61	0	436	0
ASV13	92	83	0	29	16	370	25	43	59	0	0	0	0	0	236	0	0	68	0	467	0	0	0	304	463	211	581	326	176	415	172	24513	1894	338	385	0	16	0	22	0	256	18	0	604	4	38	18	754	0
ASV14	34	42	0	58	34	133	654	130	230	16	651	335	313	372	705	8613	237	448	14	0	5032	832	237	42	107	963	917	1108	60	367	157	273	146	7625	214	0	41	180	15	51	26	77	0	1038	67	39	64	0	12
ASV15	76	177	399	0	17	233	49	19	502	2618	0	75	25	2988	28	432	88	136	0	2428	76	2448	166	1419	1140	195	1716	0	157	153	174	0	0	184	1177	0	157	0	10	0	0	0	0	105	0	1283	136	456	11282
ASV16	986	53	56	68	75	39	53	128	0	0	0	0	0	0	0	9	0	103	0	199	0	0	0	0	0	0	0	75	0	0	0	83	11968	97	0	0	161	0	51	0	194	157	0	213	8635	8371	141	0	0
ASV17	0	0	12	0	0	0	0	0	49	3	88	0	0	0	0	5	4	0	0	0	222	32	3343	6105	1130	412	8599	157	601	1356	342	72	1391	217	829	0	224	0	4	0	2664	127	0	167	1425	871	117	970	0
ASV18	212	426	0	301	626	747	422	322	256	365	0	573	55	0	49	259	177	0	159	0	742	291	316	345	36	491	319	0	59	698	430	30	0	0	63	0	222	492	365	2551	498	1594	549	2182	1723	159	386	4562	0
ASV19	5065	171	0	175	88	98	111	709	5286	356	107	2997	1810	186	164	182	212	1011	0	46	192	0	0	0	84	67	97	101	59	272	1106	127	1426	165	0	0	81	0	557	22	377	145	0	234	144	3964	171	0	0
ASV20	551	747	0	154	0	0	125	0	0	0	0	0	0	0	0	309	0	0	8243	0	0	527	71	104	78	0	0	134	0	0	0	0	0	456	1056	599	0	454	14013	0	0	0	329	0	0	0	102	0	0
ASV21	278	122	1559	1686	101	101	90	280	3207	3269	255	615	743	482	428	97	87	2598	0	0	95	0	0	1135	66	77	53	212	44	186	106	3604	317	276	131	0	51	0	27	63	162	107	0	150	2594	447	62	227	798
ASV22	135	38	31	0	0	0	0	0	555	341	45	989	337	30	30	56	33	51	0	0	347	84	13110	2119	241	79	89	35	48	111	1143	1955	396	57	153	11	996	0	0	0	54	40	0	538	119	1382	62	201	244
ASV23	56	41	0	53	102	35	43	0	0	0	37	0	32	43	62	196	1245	35	0	0	346	798	1253	34	176	1084	45	519	0	93	0	77	56	4320	133	11271	52	0	809	0	52	325	172	96	62	13	515	0	116
ASV24	527	119	155	866	149	2289	172	214	3845	194	59	63	110	234	342	141	192	1688	0	0	77	0	0	1562	468	217	2346	369	169	224	335	2965	0	93	349	4	124	0	79	44	118	109	0	151	330	1593	122	637	0
ASV25	3677	579	1754	10136	530	501	514	971	2519	125	0	0	0	0	0	0	0	0	0	0	0	0	0	10	24	33	508	22	18	34	33	9	9	100	27	0	8	0	587	0	13	19	0	13	19	267	19	0	119
ASV26	5505	145	282	258	108	84	131	0	1550	97	0	3498	220	135	120	102	152	1277	0	0	137	0	0	58	0	0	93	187	35	278	1335	107	1892	131	133	0	78	0	674	0	367	143	0	189	165	2843	183	0	13
ASV27	9	44	82	44	10	21	11	155	931	7637	461	573	1343	226	190	184	156	2884	0	638	163	0	0	9	28	41	25	1568	30	181	15	972	105	191	49	0	24	0	0	8	49	61	0	73	2507	31	36	0	11
ASV28	0	0	0	0	0	0	0	0	0	0	0	0	0	0	0	0	0	0	0	14940	0	0	0	4537	304	156	292	0	95	139	141	0	0	0	390	0	0	0	0	0	0	0	0	0	0	133	0	618	0
ASV29	147	596	241	486	133	2496	128	511	33	23	2061	328	190	745	2010	170	90	491	0	0	126	0	0	156	161	826	1604	54	84	424	604	105	43	914	230	0	33	0	28	313	36	92	0	798	321	29	24	30	672
ASV30	0	331	0	0	0	49	12	0	0	0	0	0	0	0	0	0	0	0	0	0	0	0	0	317	412	12637	589	0	258	390	437	0	0	0	520	0	35	478	21	0	31	37	0	1057	68	36	52	0	0
ASV31	242	26	0	24	43	0	37	769	0	0	0	0	0	0	0	0	0	0	4847	0	0	108	0	21	36	75	1289	124	54	265	26	37	0	0	184	0	30	212	7218	0	130	1092	147	41	44	30	256	0	0
ASV32	17	27	0	19	29	26	498	34	0	0	339	255	228	316	203	941	286	266	9	0	7159	377	366	7	40	23	93	188	14	737	30	41	24	58	23	0	202	18	0	0	220	3075	7	220	261	129	277	0	0
ASV33	409	2177	774	1300	1254	570	1727	911	144	51	5	0	0	0	0	0	157	4	162	21	0	470	0	131	874	145	109	67	73	64	20	89	28	170	25	0	188	973	45	0	155	69	163	2082	75	36	42	144	961
ASV34	46	89	0	50	51	125	748	1026	0	0	70	13	22	16	445	17	11	50	10	328	0	404	17	158	237	632	658	103	7371	571	311	18	0	0	370	0	19	0	0	58	709	788	0	36	68	17	34	42	0
ASV35	0	0	0	0	0	0	0	0	0	0	189	745	12656	441	302	376	640	196	0	0	470	0	0	0	0	0	0	0	0	0	0	0	0	0	0	0	0	0	0	0	0	0	0	0	0	0	0	0	0
ASV36	36	0	0	47	0	34	0	0	0	0	70	43	33	43	62	2986	45	56	0	250	49	0	0	100	179	232	447	132	5488	705	166	10	0	15	340	0	57	25	626	0	682	2471	16	61	85	28	76	0	0
ASV37	115	130	0	83	86	233	670	2007	0	24	316	128	144	100	5779	358	106	103	0	24	109	1144	32	47	94	103	708	0	1833	214	158	16	0	0	95	0	0	0	8	484	164	0	8	17	17	0	0	5	0
ASV38	139	109	99	1456	85	395	94	403	179	1313	124	165	176	225	41	398	48	420	29	2767	39	1383	70	68	177	45	327	0	42	331	41	0	0	0	280	43	84	917	286	0	230	978	21	188	576	141	519	0	73
ASV39	0	0	0	0	924	0	0	0	0	0	0	0	0	0	0	0	0	0	767	0	0	0	0	0	0	0	0	0	0	0	0	0	0	0	0	0	0	480	268	0	0	0	12700	0	0	0	0	0	0
ASV40	0	0	0	0	0	0	0	0	212	1646	71	45	39	4270	0	67	96	0	0	1135	76	76	0	2052	281	292	2333	0	124	128	109	0	0	0	224	0	0	0	0	0	0	0	0	0	0	0	0	639	0
ASV41	19	32	0	34	64	53	36	28	471	26	0	58	26	0	21	94	451	0	26	0	0	62	0	0	0	357	188	0	47	282	483	0	0	11	392	8	92	943	792	764	307	714	1088	577	861	49	733	1111	5
ASV42	216	0	0	0	0	0	0	0	700	13165	0	159	0	112	0	0	0	0	0	0	0	0	0	0	0	0	0	0	0	0	0	0	0	0	0	0	0	0	0	0	0	0	0	0	0	0	0	0	0
ASV43	24	17	7	19	10	32	17	13	23	21	0	21	8	0	254	13	0	0	0	0	0	10	0	0	318	338	85	0	236	454	202	0	0	0	6	0	433	19	27	1296	703	594	0	2038	1006	129	20	1698	0
ASV44	0	91	0	0	0	110	0	0	327	165	0	0	35	2269	0	427	66	160	0	0	64	2615	203	76	913	316	154	78	0	53	0	49	756	84	915	0	110	0	0	0	40	0	0	0	2036	0	101	457	0
ASV45	3038	117	0	95	71	45	102	198	0	0	0	1551	84	63	53	47	82	52	0	0	97	0	0	68	81	125	172	0	225	3756	135	0	0	0	112	0	58	0	351	0	2759	313	0	200	78	70	48	0	0
ASV46	0	34	0	204	0	0	0	0	0	0	24	0	0	0	6	0	12	32	0	0	0	0	0	22	53	40	51	12112	0	113	104	263	194	491	32	0	0	0	0	0	0	13	0	0	12	60	0	24	0
ASV47	0	0	0	866	0	0	0	0	0	0	0	4	0	0	115	0	10	5	0	0	0	0	0	79	961	0	115	0	0	0	0	0	0	0	3730	0	6683	0	0	23	143	89	0	208	108	91	676	0	0
ASV48	357	20	0	13	19	7	24	16	0	0	39	122	148	8671	61	97	151	49	0	0	162	0	0	0	0	0	0	0	0	0	0	0	0	7	0	0	95	0	65	0	134	118	0	194	98	2701	104	0	0
ASV49	0	0	0	0	0	0	0	0	0	0	37	132	113	370	67	131	161	57	0	23	5248	0	173	0	0	0	0	0	0	0	0	0	0	0	0	6742	0	0	0	0	0	0	0	0	134	0	0	0	0
ASV50	497	0	0	215	77	0	76	326	410	0	0	59	0	0	111	103	145	0	0	0	0	0	0	56	0	72	824	0	47	81	256	3253	1679	0	172	0	111	0	91	0	162	0	0	340	2130	467	481	374	502
ASV51	91	2647	0	135	37	165	147	66	377	0	302	115	57	81	127	139	83	112	35	0	69	0	13	106	79	220	503	77	76	130	875	93	0	483	62	0	105	733	730	108	135	155	329	1170	115	351	124	311	0
ASV52	37	61	52	16	16	89	0	141	40	337	237	595	575	1233	143	142	92	2661	35	911	126	0	0	221	152	2575	177	0	77	357	240	16	0	0	211	0	0	19	307	0	42	67	17	311	78	98	0	32	0
ASV53	102	75	324	331	47	72	0	0	0	0	0	192	0	0	0	0	0	0	0	0	189	51	2002	3058	188	162	297	0	100	167	103	3084	0	126	258	0	0	0	0	0	0	0	0	63	225	0	472	522	496
ASV54	248	0	101	0	0	0	0	0	1281	125	31	0	0	100	1342	0	0	41	0	0	0	0	0	4153	198	151	303	105	122	234	640	66	992	142	173	0	18	0	25	218	157	37	0	67	131	572	20	814	78
ASV55	261	125	998	977	135	1261	147	175	352	0	84	0	0	0	264	0	0	895	0	0	378	128	4257	0	0	0	0	173	0	0	265	0	0	0	0	0	0	5	61	0	99	0	0	0	0	476	0	0	506
ASV56	0	0	0	0	0	0	0	0	179	1209	0	95	59	282	55	76	69	2953	0	0	98	2187	154	109	108	83	989	41	0	58	73	0	624	60	2033	0	0	0	0	0	0	0	0	0	0	0	136	0	0
ASV57	266	49	0	1309	59	65	76	76	0	0	61	205	90	101	40	50	38	1328	0	0	43	2690	169	115	210	2936	138	0	95	326	172	0	0	0	300	0	0	0	0	0	0	0	0	155	87	181	0	0	0
ASV58	0	31	0	0	27	48	25	27	0	23	0	206	24	0	0	0	0	0	0	0	0	0	0	0	0	1260	0	0	0	0	0	0	0	0	0	8	457	29	0	119	547	1161	0	1347	1217	252	670	0	0
ASV59	65	141	0	72	168	252	136	89	263	76	0	245	85	54	0	194	317	0	188	0	131	192	88	74	48	234	133	0	7	106	169	36	0	0	0	0	382	426	370	844	381	688	625	714	685	196	368	779	0
ASV60	126	0	84	110	0	0	0	171	1180	51	98	491	886	1032	0	72	51	333	0	0	0	0	0	340	84	0	0	410	0	480	0	0	146	78	216	0	489	0	0	0	164	2030	0	212	167	360	775	109	0
ASV61	0	0	0	1761	0	0	118	0	0	0	32	79	53	0	31	3136	54	0	0	0	99	0	0	88	4013	61	149	0	45	66	66	0	0	0	120	0	210	0	0	0	0	0	0	0	0	0	0	0	0
ASV63	0	108	219	37	0	0	0	0	0	0	0	0	0	0	0	0	0	0	17	0	0	0	0	0	0	0	0	0	0	0	0	0	0	0	627	0	101	0	0	0	131	122	0	89	84	2215	123	206	5482
ASV64	0	0	0	0	0	0	0	62	0	0	0	0	0	0	0	179	0	0	0	0	0	623	24	0	464	0	0	0	0	0	0	0	0	0	0	3780	3223	0	469	0	161	106	55	152	102	56	82	0	0
ASV65	0	6	61	18	0	7	4	0	161	497	7	61	10	139	28	98	400	17	0	1795	14	2631	123	310	572	103	1078	0	50	102	60	0	0	0	88	0	49	0	0	7	14	0	0	0	365	0	14	59	493
ASV66	0	0	0	0	0	0	0	0	0	0	306	2357	0	204	2738	156	102	300	0	1963	137	0	0	0	0	0	0	0	0	0	0	0	0	126	177	0	0	0	0	335	0	0	0	0	0	0	474	0	0
ASV67	137	574	510	341	487	629	552	167	61	62	0	61	0	0	28	0	69	0	164	0	159	1058	72	0	75	717	96	0	378	0	76	0	0	50	36	36	0	742	119	0	518	0	241	0	214	0	0	0	500
ASV68	0	0	0	0	0	0	0	0	114	2018	0	0	0	0	0	0	0	232	0	2927	0	0	0	0	0	0	0	0	0	0	0	2191	762	45	0	0	0	0	0	0	0	0	0	40	590	0	0	0	0
ASV69	0	0	0	0	0	0	0	0	0	0	0	0	0	0	0	0	0	0	0	0	0	0	0	0	0	0	0	0	0	0	0	0	0	0	0	0	169	0	0	0	145	72	0	8269	169	0	70	0	0
ASV70	229	339	0	214	314	282	248	5913	0	0	227	0	0	0	0	0	0	0	0	0	0	0	0	18	19	28	34	24	22	59	423	55	22	202	40	0	0	0	6	0	0	0	0	0	6	0	0	0	0
ASV71	0	0	0	0	0	0	0	0	0	0	110	80	60	83	3853	106	89	71	0	0	153	0	0	0	0	0	0	2621	38	261	236	132	0	53	36	0	0	0	0	396	111	0	0	0	0	0	0	0	0
ASV72	3	0	0	0	7	0	0	0	0	0	0	33	194	0	202	6	35	0	0	0	0	0	0	0	63	101	59	0	241	350	543	0	0	0	367	0	91	15	27	809	455	350	19	989	481	19	394	918	0
ASV73	177	304	361	865	564	461	1528	583	0	23	0	0	0	0	0	0	0	0	20	27	0	0	0	0	204	0	29	255	88	0	0	110	122	339	0	78	126	577	79	0	111	0	204	0	0	0	0	0	961
ASV74	39	98	0	158	0	0	0	136	0	0	99	80	79	105	78	3594	101	83	0	4	101	0	0	12	24	115	48	2544	7	97	53	101	47	213	41	0	10	0	0	2	20	18	0	35	26	0	0	0	0
ASV75	26	81	0	27	41	44	389	57	19	0	157	83	101	133	139	121	98	96	0	0	3096	35	517	54	88	260	91	300	42	175	1020	144	32	125	155	0	4	132	8	11	11	0	7	30	27	0	0	26	10
ASV76	0	0	0	0	0	32	0	5	0	0	115	0	0	0	0	0	0	0	0	10	0	0	0	352	727	803	678	2	749	1202	699	0	61	0	949	0	0	0	0	80	0	0	15	0	1508	0	0	0	0
ASV77	0	0	0	0	0	0	0	0	0	0	6	728	51	28	59	38	42	14	0	0	47	0	0	24	46	49	75	249	129	1216	87	124	1466	274	39	0	49	0	0	0	2049	157	0	130	105	630	46	0	0
ASV78	42	51	26	42	26	44	66	1341	256	45	0	0	0	0	0	0	0	25	0	0	0	0	0	76	65	105	152	372	623	1476	94	80	95	2049	107	28	0	0	0	0	151	126	0	47	0	62	0	50	94
ASV79	0	0	0	0	0	39	96	0	0	0	88	0	61	0	50	82	4279	0	0	35	67	1885	88	0	0	95	13	0	0	0	0	0	0	0	0	0	0	170	0	0	0	0	0	384	0	5	0	0	0
ASV80	129	194	0	105	110	119	169	94	13	220	0	79	130	0	10	261	12	0	0	0	136	48	30	197	0	29	92	0	42	29	115	0	0	0	50	2	107	13	13	544	238	145	16	404	195	317	143	2413	0
ASV81	0	0	0	0	0	0	0	65	0	0	119	0	0	0	0	0	0	0	0	0	5	0	0	14	17	21	23	0	22	30	73	0	0	0	1640	0	49	0	0	0	126	60	0	59	75	42	4700	0	0
ASV82	0	0	451	90	0	0	0	20	3220	170	41	44	25	39	34	36	20	1292	0	0	31	0	0	0	0	0	0	0	0	0	0	0	0	0	0	0	0	0	0	0	0	0	0	0	0	0	0	0	1502
ASV83	224	33	213	25	41	384	31	39	191	0	0	16	118	18	0	11	91	11	0	1699	0	0	0	39	46	520	34	119	29	170	37	138	20	21	260	0	85	0	170	0	78	597	9	60	37	39	208	69	10
ASV84	52	192	0	134	45	66	73	567	17	39	77	82	65	393	2967	192	98	72	0	250	80	0	0	132	0	47	0	252	26	43	186	60	0	16	0	3	0	11	7	440	0	0	0	0	7	0	10	22	0
ASV85	4552	193	0	253	187	210	212	253	0	0	0	0	0	0	0	0	0	0	0	0	0	0	0	0	0	0	0	0	0	0	0	0	0	0	0	0	0	0	804	0	0	0	0	0	0	0	0	0	0
ASV86	69	101	25	123	3121	66	66	79	5	0	0	0	0	2	0	0	0	0	0	0	0	0	0	0	83	10	9	0	10	6	5	0	0	0	96	0	22	64	89	0	7	0	2507	0	12	0	13	0	0
ASV87	0	35	0	0	0	28	0	366	0	0	0	0	0	0	0	0	0	0	0	0	0	4047	256	0	69	879	82	0	0	84	0	0	0	303	57	0	20	0	0	0	0	0	0	198	0	0	25	0	0
ASV88	0	0	0	0	0	0	3	0	0	0	0	0	0	0	0	0	1356	0	0	0	256	0	116	0	170	41	23	0	13	139	16	0	0	0	275	0	258	124	0	1045	81	203	141	158	428	132	321	617	0
ASV89	0	0	0	157	116	222	281	0	102	0	0	0	0	0	0	0	0	64	0	158	0	0	0	0	48	224	221	0	0	0	477	0	0	0	42	0	98	81	89	0	97	69	42	2395	73	101	88	113	0
ASV90	0	26	0	0	32	0	29	16	19	74	0	0	0	0	0	1296	105	14	23	43	112	53	2099	0	1741	52	0	207	0	27	50	36	0	36	56	0	109	117	0	0	0	0	0	0	0	0	0	0	0
ASV91	1837	106	0	86	124	106	73	113	0	0	112	571	2141	119	75	83	117	82	0	0	113	0	0	0	0	0	0	0	0	0	0	0	0	0	0	0	0	0	407	0	0	0	0	0	0	0	0	0	0
ASV92	0	0	0	0	0	99	0	0	0	0	0	0	0	0	0	0	0	0	0	0	0	2563	172	0	0	119	0	0	0	0	0	0	0	0	0	0	44	0	0	0	30	0	0	28	1926	143	0	120	0
ASV93	0	0	0	35	0	0	0	0	0	0	81	77	66	53	55	2772	74	66	0	0	90	0	74	0	1929	50	83	0	58	74	0	0	0	0	119	0	109	0	0	0	0	37	0	0	0	0	0	0	0
ASV94	0	0	0	0	348	0	0	0	0	0	0	0	0	0	0	0	0	0	0	0	0	0	0	0	0	0	0	0	0	0	0	0	0	0	0	0	0	132	88	0	0	212	5209	0	0	0	0	0	0
ASV95	167	202	0	159	110	149	202	84	0	276	0	11	13	0	21	0	178	0	0	0	0	7	0	15	39	87	141	0	56	133	47	0	0	0	0	0	155	0	0	239	379	296	4	546	225	438	95	572	0
ASV96	0	0	0	0	0	0	0	47	0	178	22	0	0	0	64	0	0	0	0	0	12	0	0	0	540	0	0	0	0	29	0	0	0	0	232	0	3757	77	0	0	231	172	0	113	113	64	178	0	0
ASV97	0	26	0	165	0	35	393	0	0	0	10	0	0	310	16	0	0	0	0	0	35	0	0	53	263	88	362	313	33	61	44	15	16	24	760	0	1404	401	160	0	72	45	28	63	71	40	162	356	0
ASV98	0	0	0	174	0	0	0	0	0	0	0	0	0	0	137	0	0	0	0	0	0	0	0	0	0	18	0	36	60	310	0	34	2436	35	97	0	52	0	0	22	854	66	0	127	660	43	552	0	0
ASV99	0	0	0	0	0	0	0	0	0	0	33	60	56	59	17	65	5250	29	0	0	100	0	0	0	0	0	0	0	0	0	0	0	0	0	0	0	0	0	0	0	0	0	0	0	0	0	0	0	0
ASV100	104	100	0	64	75	78	117	66	8	143	0	50	25	0	21	0	11	0	0	0	59	16	30	18	28	45	73	0	35	99	206	0	0	0	86	0	169	0	11	332	292	297	0	463	221	569	249	743	0
ASV101	0	0	0	0	0	0	0	0	0	0	0	0	0	0	0	0	0	0	0	0	0	0	0	1287	114	0	0	690	39	0	0	0	155	95	0	0	0	2567	0	0	0	0	0	0	50	0	0	378	0
ASV102	0	0	0	0	0	0	0	0	0	0	0	0	0	0	0	0	140	0	0	0	0	0	0	0	0	0	0	0	0	0	0	4429	0	0	0	0	0	0	0	0	0	0	0	83	0	0	0	699	0
ASV103	0	31	0	8	0	0	0	0	0	14	142	107	85	115	1919	78	48	84	0	0	75	0	3	74	79	446	229	0	32	274	514	36	0	0	72	0	12	0	0	340	24	32	0	16	359	0	0	0	0
ASV104	20	7	158	22	0	5	5	126	1662	65	53	87	114	33	28	33	22	1426	0	0	33	0	0	0	0	0	0	66	0	0	0	44	274	69	0	0	11	0	0	0	10	0	0	14	15	229	5	0	618
ASV105	0	47	0	0	0	0	0	0	0	0	12	23	33	81	334	16	17	12	0	0	35	0	0	103	165	164	239	21	168	134	3263	96	0	0	180	0	5	0	0	88	0	0	0	0	0	0	0	8	0
ASV106	0	0	0	0	0	0	0	0	0	0	0	0	0	0	0	0	0	0	0	0	0	0	0	16	23	0	0	4820	0	23	0	101	85	168	0	0	0	0	0	0	0	0	0	0	0	0	0	0	0
ASV107	0	0	0	21	0	0	217	0	11	0	90	0	0	12	46	26	0	0	27	73	11	0	0	80	119	173	898	86	81	144	2224	88	0	518	121	0	0	37	22	0	12	11	0	18	8	14	14	0	0
ASV108	0	48	0	0	0	79	412	46	22	0	0	0	0	0	251	28	0	106	0	0	181	1725	135	42	0	250	0	738	0	68	0	126	81	227	0	0	17	0	0	55	20	27	0	339	10	10	24	0	30
ASV109	0	4	0	0	0	0	0	0	193	0	0	0	0	0	0	0	0	0	0	0	0	0	0	8	50	5	60	77	5	8	5	1508	2805	68	9	0	8	0	0	0	0	0	0	23	0	39	0	0	211
ASV110	37	44	17	233	49	53	136	262	0	0	49	30	21	32	48	538	68	42	0	0	245	563	224	26	19	71	18	1317	8	23	27	208	105	344	25	0	0	124	9	0	0	0	0	6	0	0	0	17	19
ASV111	0	0	0	15	0	21	0	0	0	0	0	0	0	0	0	0	0	0	0	0	0	0	0	45	35	48	44	3118	46	40	68	197	177	1149	45	0	0	0	0	0	0	0	0	0	0	0	0	0	0
ASV112	62	39	0	34	37	1019	28	36	487	37	28	58	0	29	21	36	51	530	24	0	33	0	0	0	0	0	0	0	0	0	0	0	0	0	183	0	43	0	0	0	69	45	0	108	500	22	1436	0	0
ASV113	0	0	0	0	0	0	0	0	29	0	0	0	0	0	0	0	0	0	0	242	0	0	0	0	73	95	77	75	1010	157	75	0	0	0	1795	0	0	0	0	1039	77	104	0	0	0	0	147	0	0
ASV114	85	277	32	929	55	51	73	66	14	0	65	0	22	56	0	0	0	16	0	241	0	0	0	0	15	0	11	64	0	39	0	482	33	111	277	2	64	0	0	0	63	190	0	93	64	375	1062	0	46
ASV115	81	130	0	100	157	139	141	2639	16	9	0	38	71	40	944	66	52	51	0	0	38	0	0	0	0	0	0	0	0	0	0	0	0	0	0	0	0	0	0	222	15	0	0	0	0	0	0	0	0
ASV116	0	0	0	0	0	0	0	0	4577	281	0	0	0	0	0	0	0	0	0	0	0	0	0	0	0	0	0	0	0	0	0	0	0	0	0	0	0	0	0	0	0	0	0	0	0	0	0	0	0
ASV117	49	247	95	69	148	1705	253	74	6	0	413	22	17	68	60	36	26	33	0	14	59	0	0	19	31	30	44	0	292	23	29	0	0	0	31	29	9	507	55	18	37	0	0	53	53	2	0	13	107
ASV118	2346	95	826	137	134	155	132	161	199	15	0	0	0	0	0	0	0	0	0	0	0	0	0	0	0	0	0	0	0	0	0	0	0	0	0	0	0	0	441	0	0	0	0	0	0	0	0	0	86
ASV119	520	1068	113	206	936	325	406	221	0	0	0	0	0	0	0	0	0	0	0	56	0	0	0	0	53	0	0	41	0	0	0	34	0	29	0	0	23	82	309	0	0	0	155	0	0	0	0	0	108
ASV120	91	140	3	109	101	86	136	75	53	155	0	78	46	0	0	176	38	0	0	0	173	20	63	0	16	29	144	0	33	76	84	0	0	0	30	0	93	70	112	453	189	225	46	351	152	117	107	389	0
ASV121	0	0	10	0	0	0	0	0	8	0	0	0	0	0	81	0	0	0	24	0	0	0	0	0	0	0	0	0	0	28	13	0	0	0	0	4408	0	0	0	0	0	0	0	0	0	0	0	0	0
ASV122	0	0	0	0	12	0	0	0	0	0	49	0	27	44	53	1469	56	0	0	0	199	0	97	45	999	76	24	0	43	80	62	0	0	0	383	0	88	518	43	0	0	0	33	0	0	0	0	0	0
ASV123	0	4	0	0	3	23	19	22	10	0	49	41	29	50	34	2032	159	54	0	14	61	399	26	0	17	49	6	30	0	9	0	131	10	288	0	785	63	0	0	0	7	5	0	21	10	0	4	0	0
ASV124	0	0	0	0	0	0	0	0	0	0	0	0	0	0	25	20	20	22	0	0	0	0	0	255	150	180	143	0	89	232	2770	269	0	13	181	0	0	0	0	0	0	0	0	8	0	0	0	90	0
ASV125	68	74	0	95	78	91	82	1293	90	11	1015	43	29	32	106	52	32	90	6	0	39	0	0	19	35	27	109	0	64	203	130	19	0	24	42	0	15	0	0	7	186	45	0	20	148	17	19	0	0
ASV126	588	26	633	39	22	48	56	23	62	0	30	2036	38	89	33	79	101	44	0	0	114	0	0	0	0	0	0	0	0	0	0	0	0	0	0	0	0	0	82	0	0	0	0	0	0	0	161	0	61
ASV127	77	555	7	1521	45	63	142	28	36	24	0	6	0	0	0	0	0	0	0	0	0	0	0	104	37	47	67	0	35	44	548	59	22	264	29	0	15	0	0	10	14	27	0	329	11	31	0	44	36
ASV128	0	0	413	0	0	0	0	0	66	0	0	2250	0	115	249	107	98	0	0	0	96	0	0	0	87	0	0	0	0	0	660	0	0	0	0	0	0	0	40	46	0	0	0	0	0	0	0	0	41
ASV129	0	0	37	73	0	0	0	0	64	1110	0	115	0	0	0	0	0	0	0	0	0	0	0	327	0	0	0	0	0	0	0	0	1568	0	0	0	0	0	0	0	0	0	0	184	0	199	0	69	467
ASV130	2425	134	0	129	105	95	165	66	0	0	0	0	766	0	0	0	0	0	0	0	0	0	0	0	0	0	0	0	0	0	0	0	0	0	0	0	0	0	318	0	0	0	0	0	0	0	0	0	0
ASV131	0	0	0	0	0	0	0	0	0	0	0	0	0	0	0	0	0	0	0	0	0	0	0	0	0	0	0	0	0	0	0	0	0	0	463	0	156	0	0	0	72	61	0	114	46	56	3056	0	0
ASV132	0	0	0	0	0	0	0	0	0	0	0	0	0	0	0	0	0	0	0	0	0	0	0	80	144	160	291	0	77	242	2605	124	46	53	183	0	0	0	0	0	0	0	0	0	0	0	0	0	0
ASV133	0	0	507	0	0	0	0	0	0	0	0	0	71	0	0	0	0	0	0	0	0	0	0	0	0	0	0	0	0	0	0	0	0	0	0	0	55	0	0	0	55	93	0	65	2867	79	80	0	113
ASV134	0	0	0	0	0	0	0	0	0	0	0	0	0	0	97	0	0	0	0	0	0	0	0	0	0	0	0	0	0	0	0	0	0	0	0	0	0	0	0	3847	0	0	0	0	0	0	0	0	0
ASV135	47	825	5	51	42	98	182	268	31	0	141	0	38	0	4	0	22	0	0	8	20	0	0	57	88	86	173	0	65	168	1156	38	13	0	85	60	0	0	13	0	16	8	0	11	10	0	0	0	9
ASV136	61	49	0	613	92	72	418	59	0	46	0	0	0	0	0	0	0	54	0	0	0	0	0	0	177	0	436	0	0	41	0	0	0	0	25	0	1051	182	82	0	38	53	0	40	36	0	66	0	102
ASV137	0	0	0	0	0	0	0	0	0	0	0	135	0	0	0	0	2990	0	0	0	0	92	0	60	158	271	0	0	0	37	0	0	0	0	0	0	0	0	0	0	0	0	0	0	0	0	47	0	0
ASV138	29	27	0	70	28	40	532	111	11	0	22	14	8	25	46	13	20	30	12	0	303	0	72	35	66	535	56	43	21	65	65	33	20	286	75	0	0	705	33	0	11	19	15	19	0	0	8	15	7
ASV139	105	83	0	0	0	0	0	0	0	653	0	0	0	0	184	0	0	0	0	0	0	0	0	73	60	41	485	0	0	72	0	0	91	0	253	0	0	0	0	68	0	90	0	0	0	0	914	0	509
ASV140	0	0	0	0	0	0	0	0	0	0	0	0	0	0	0	0	0	0	0	0	0	0	0	0	495	0	0	0	0	0	0	0	0	0	0	0	2542	0	0	0	87	158	0	66	104	89	140	0	0
ASV141	341	0	0	0	0	0	0	0	262	84	0	138	1055	137	26	117	165	114	0	0	141	0	0	0	0	57	0	0	0	0	926	0	0	0	60	0	0	0	0	0	0	0	0	0	0	0	0	0	0
ASV142	0	0	0	0	0	0	0	0	0	0	0	12	0	0	0	8	0	0	0	0	13	0	0	0	0	0	0	0	0	0	0	0	0	0	0	0	67	0	0	0	102	71	0	3038	139	79	78	0	0
ASV143	10	66	140	82	0	75	87	0	0	0	26	0	17	95	0	0	33	18	0	37	589	879	107	0	0	577	0	0	29	0	16	0	0	109	0	66	0	113	39	0	0	0	45	39	119	5	0	0	88
ASV144	49	43	0	48	40	0	0	524	29	0	375	19	24	36	0	0	28	0	0	0	0	0	0	124	109	112	211	0	59	171	1135	207	0	0	139	0	0	0	0	0	0	0	0	0	0	0	0	102	0
ASV145	0	0	0	0	0	0	0	0	0	0	0	0	0	0	0	0	0	0	0	85	0	194	25	0	0	53	13	0	0	0	0	0	0	0	0	0	0	3071	59	0	0	0	71	0	5	0	0	0	0
ASV146	45	79	0	68	42	80	118	86	0	72	0	33	126	0	70	285	303	0	0	0	43	0	0	0	111	0	264	0	0	0	0	0	0	0	0	0	217	0	0	531	102	179	0	222	56	78	123	170	3
ASV147	0	0	0	0	0	0	0	0	0	0	0	0	0	0	0	0	0	0	0	0	0	0	0	0	0	0	0	23	53	274	0	59	2262	49	0	0	0	0	0	0	744	27	0	0	55	0	0	0	0
ASV148	0	385	0	0	0	0	0	0	0	79	0	0	0	0	0	0	0	0	0	334	0	0	0	0	0	105	0	288	0	0	56	52	112	1382	0	0	0	0	0	0	0	0	0	0	0	0	0	62	0
ASV149	76	123	0	58	166	100	193	86	0	0	0	0	0	0	0	0	0	0	0	0	28	0	0	0	0	404	66	0	71	0	0	0	0	0	143	0	91	1443	364	0	0	0	54	0	0	0	0	0	0
ASV150	57	129	0	91	71	67	58	1560	0	0	203	32	85	35	535	46	60	39	0	0	36	0	0	0	0	0	0	19	0	32	49	23	13	96	0	0	0	0	0	98	4	0	0	0	12	0	0	0	0
ASV151	0	0	0	0	0	11	0	0	8	0	0	0	0	0	126	2	176	0	0	0	0	0	0	0	12	5	5	0	56	173	100	0	0	0	30	0	12	0	11	587	121	237	9	359	451	0	16	467	0
ASV152	207	0	210	9	11	5	7	4	532	70	16	54	892	56	498	66	86	31	0	0	53	0	0	9	7	8	25	2	6	9	218	0	0	0	9	0	0	0	41	88	10	8	0	12	6	145	0	0	16
ASV153	0	0	0	0	0	0	0	0	0	0	2687	63	66	152	78	98	75	75	0	0	89	0	0	0	0	0	0	0	0	0	0	0	0	0	0	0	0	0	0	0	0	0	0	0	0	0	0	0	0
ASV154	0	0	0	0	0	0	0	0	886	0	0	0	0	0	0	0	0	0	0	0	0	0	0	0	0	0	0	0	0	0	0	0	0	0	0	8	0	710	1150	0	0	0	628	0	0	0	0	0	0
ASV155	51	288	0	51	41	233	37	600	0	9	788	99	46	44	317	34	21	40	0	0	37	0	0	0	0	23	18	0	0	304	136	0	0	0	0	0	0	0	0	87	0	0	0	0	35	0	0	0	0
ASV156	0	0	49	0	0	0	0	0	0	0	0	0	0	0	0	0	0	0	0	0	0	0	0	0	0	0	0	0	0	0	0	0	0	0	0	0	44	0	0	0	75	76	0	2800	81	33	65	0	0
ASV157	0	4	0	6	0	5	11	0	17	7	0	0	27	0	0	54	132	0	0	0	11	0	5	30	52	49	602	0	0	47	26	0	0	0	0	0	275	79	52	49	195	199	33	376	126	158	180	279	0
ASV158	0	0	0	0	0	0	0	0	330	0	0	0	47	0	0	0	80	1506	0	0	49	0	0	967	59	0	0	0	0	0	0	0	0	0	0	0	0	0	0	0	0	0	0	0	0	0	0	131	0
ASV159	0	0	0	0	0	0	0	0	0	0	2521	67	69	95	95	80	51	49	0	0	99	0	0	0	0	0	0	0	0	0	0	0	0	0	0	0	0	0	0	0	0	0	0	0	0	0	0	0	0
ASV160	0	0	0	0	0	0	0	0	0	0	0	0	0	0	0	0	0	0	0	0	0	0	0	0	0	0	0	0	0	0	0	0	0	0	0	0	0	3083	0	0	0	0	0	0	0	0	0	0	0
ASV161	0	0	0	0	0	0	0	0	0	0	0	0	0	1558	0	0	0	0	0	0	0	0	0	0	0	0	0	53	0	0	0	1371	0	79	0	0	0	0	0	0	0	0	0	0	0	0	0	0	0
ASV162	11	48	10	12	11	62	135	30	0	0	71	0	12	26	15	0	0	12	0	5	0	0	0	99	83	1132	107	0	69	168	93	0	0	0	164	0	11	14	4	12	0	11	5	31	285	19	9	31	15
ASV163	18	18	115	272	24	19	27	19	38	0	0	10	0	10	0	127	11	44	0	0	98	22	343	26	325	70	197	0	21	71	44	0	0	0	338	0	31	0	0	0	36	25	0	21	21	50	203	0	353
ASV164	0	0	0	0	0	23	0	0	0	0	0	0	0	0	31	0	0	0	0	0	80	0	0	0	52	70	0	0	37	17	105	0	0	0	53	0	125	0	0	186	150	111	0	290	181	272	150	538	0
ASV165	81	530	176	94	471	145	430	186	0	8	0	0	0	0	0	0	0	0	0	16	0	0	0	0	0	0	0	0	0	0	0	0	0	0	0	0	0	187	0	0	54	0	218	0	63	0	0	0	346
ASV166	0	50	0	64	35	2825	0	0	0	0	0	0	0	0	0	0	0	0	0	0	0	0	0	0	0	0	0	0	0	0	0	0	0	0	0	0	0	0	0	0	0	0	0	0	0	0	0	0	0
ASV167	59	0	199	0	30	0	0	0	0	0	194	143	1074	136	111	110	100	106	0	0	142	0	0	13	16	32	14	0	20	193	30	0	0	0	24	0	23	0	31	37	56	37	0	0	0	0	0	0	33
ASV168	0	0	0	0	0	0	0	0	0	0	0	0	46	0	54	0	0	0	0	0	0	0	0	0	0	28	0	0	45	114	211	0	0	0	127	0	0	0	0	323	142	141	0	444	172	0	159	355	0
ASV169	0	0	0	0	0	0	0	0	0	0	0	0	0	0	0	0	0	0	0	0	0	0	5	0	0	13	0	0	0	282	0	0	0	29	222	10	107	0	0	0	111	1237	0	113	128	82	548	0	0
ASV170	0	28	0	7	0	0	0	0	16	7	680	54	70	56	995	67	70	31	0	0	46	0	0	0	31	18	27	0	12	85	250	19	0	13	23	0	0	0	0	199	14	16	0	0	38	0	0	0	0
ASV171	0	0	364	0	1358	0	0	0	0	56	0	0	0	0	0	0	0	0	0	0	0	0	0	0	0	0	17	0	0	0	0	0	0	0	0	0	0	0	0	0	0	0	514	0	0	0	0	0	560
ASV172	0	18	15	10	0	19	16	134	0	7	373	76	38	176	57	98	25	114	250	0	46	7	0	87	162	63	30	99	0	12	27	0	0	96	0	2	166	0	0	78	34	49	0	64	0	0	39	229	17
ASV173	606	96	148	73	54	68	68	52	120	0	87	38	320	45	30	33	53	76	0	0	34	0	0	0	0	0	0	44	0	0	0	34	636	24	0	0	0	0	110	0	0	0	0	0	0	0	0	0	0
ASV174	0	0	0	0	0	0	0	0	0	0	0	0	0	0	0	0	0	0	0	233	0	0	0	0	0	0	0	1146	0	0	0	60	0	0	161	0	0	0	0	0	44	22	0	80	57	0	1014	0	0
ASV175	0	0	0	0	90	47	0	0	0	0	0	0	0	0	0	156	0	0	35	0	0	1568	50	0	61	466	41	0	0	32	0	0	0	98	30	0	0	0	0	0	0	0	0	0	48	0	0	0	58
ASV176	13	15	0	22	18	12	15	23	0	0	0	0	0	0	71	0	0	0	0	0	0	0	0	0	0	167	0	0	0	181	126	0	0	0	0	0	0	0	0	51	0	117	0	15	0	669	0	469	0
ASV177	7	15	18	0	11	35	157	6	620	31	55	8	0	0	0	184	12	8	0	42	12	0	0	28	720	505	40	0	26	52	25	0	0	0	48	11	31	0	0	4	0	0	0	0	0	0	0	0	0
ASV178	0	0	83	0	0	0	0	0	227	206	0	690	88	0	135	80	128	0	0	0	109	0	0	0	0	0	0	0	0	0	0	0	0	0	0	0	0	0	0	0	0	0	0	0	0	138	0	0	876
ASV179	0	0	0	0	0	0	0	0	0	0	0	0	0	0	0	0	0	0	0	0	0	0	0	0	119	1745	109	0	125	95	131	0	0	0	175	0	0	0	0	0	0	0	0	0	0	0	0	28	0
ASV180	0	0	0	0	0	0	0	0	0	0	0	0	0	0	0	541	0	0	0	72	53	0	1164	45	599	0	43	0	0	0	0	0	0	0	0	0	0	64	126	0	0	0	0	0	0	0	0	0	0
ASV181	23	32	0	15	0	0	43	12	13	49	0	26	17	0	0	55	19	0	0	0	86	2	101	61	0	0	0	0	0	0	154	0	0	0	82	0	84	0	10	187	149	116	0	192	115	181	148	609	0
ASV182	56	377	48	143	275	156	579	192	11	0	0	0	0	0	0	23	0	0	0	0	0	0	0	29	135	13	0	21	69	0	0	20	0	0	0	0	61	188	0	0	61	0	0	7	0	0	0	31	157
ASV183	0	0	0	0	0	0	0	0	0	0	0	0	0	0	0	0	0	0	0	0	134	36	1883	0	0	0	0	0	0	0	0	0	0	0	122	0	0	0	0	0	0	0	0	88	0	0	416	0	0
ASV184	0	0	0	0	0	0	0	0	0	0	2129	53	76	87	75	59	71	80	0	0	46	0	0	0	0	0	0	0	0	0	0	0	0	0	0	0	0	0	0	0	0	0	0	0	0	0	0	0	0
ASV185	0	0	1637	0	0	0	0	0	0	0	0	0	0	0	0	0	0	0	0	0	0	0	0	199	0	0	0	0	0	0	0	0	657	64	0	0	0	0	0	0	0	0	0	0	0	0	0	100	0
ASV186	41	57	0	33	33	34	53	26	22	77	0	6	12	0	0	169	378	0	0	0	62	13	12	26	0	0	127	0	0	0	5	0	0	0	0	0	78	25	34	199	91	96	0	158	94	107	52	444	0
ASV187	0	0	0	0	0	0	0	0	806	51	0	43	0	47	32	34	0	1566	0	0	53	0	0	0	0	0	0	0	0	0	0	0	0	0	0	0	0	0	0	0	0	0	0	0	0	0	0	0	0
ASV188	0	0	0	0	0	0	0	0	0	0	0	0	0	0	0	0	0	0	0	0	0	0	0	1132	64	31	63	0	0	33	27	0	0	0	286	0	32	0	0	0	28	23	0	33	0	0	717	112	0
ASV189	0	0	0	0	0	0	0	0	31	0	0	0	0	0	0	0	0	0	0	0	0	0	0	0	0	0	0	2437	0	0	0	0	0	102	0	0	0	0	0	0	0	0	0	0	0	0	0	0	0
ASV190	0	39	0	27	0	0	18	0	8	7	24	0	0	0	0	16	0	14	0	0	16	0	0	20	25	41	63	714	184	84	222	54	30	360	19	0	8	0	0	0	227	25	0	45	93	36	23	39	17
ASV191	0	0	0	0	0	0	0	0	0	0	84	0	48	61	0	2271	0	49	0	0	0	0	0	0	0	0	0	0	0	0	0	0	0	0	0	0	0	0	0	0	0	0	0	0	0	0	0	0	0
ASV192	0	0	0	0	0	0	0	0	0	0	0	0	7	6	6	0	230	0	0	0	0	2022	104	0	52	0	0	40	0	12	0	0	0	0	27	0	0	0	0	0	0	0	0	0	0	0	0	0	0
ASV193	0	0	0	0	0	0	0	0	0	0	20	10	68	14	24	8	0	16	0	0	18	0	0	45	75	129	98	21	58	132	1441	100	12	23	144	0	0	0	0	6	0	0	0	4	0	0	0	0	0
ASV194	0	0	0	0	0	0	0	0	1197	54	0	0	0	0	0	0	0	0	0	0	0	0	0	0	0	0	0	0	43	348	0	0	0	0	0	0	0	0	0	0	823	0	0	0	0	0	0	0	0
ASV195	86	88	0	88	105	116	93	1129	57	0	0	0	0	0	0	0	0	0	0	0	0	0	0	32	46	0	61	0	0	39	420	52	0	0	46	0	0	0	0	0	0	0	0	0	0	0	0	0	0
ASV196	0	0	0	0	0	0	18	0	0	0	0	38	62	61	68	1987	86	52	0	0	70	0	0	0	0	0	0	0	0	12	0	0	0	0	0	0	0	0	0	0	0	0	0	0	0	0	0	0	0
ASV197	400	29	56	45	29	17	38	43	368	28	70	91	715	79	122	55	48	82	0	0	34	0	0	0	0	0	0	0	0	0	0	0	0	0	0	0	0	0	92	11	0	0	0	0	0	0	0	0	0
ASV198	0	0	0	0	0	0	0	0	501	0	0	0	0	0	10	29	0	0	0	0	0	14	0	0	5	0	33	0	0	12	25	0	0	0	0	0	7	451	694	46	7	11	375	25	84	0	0	71	0
ASV199	1737	49	342	49	27	37	45	18	0	0	0	0	0	0	0	0	0	0	0	0	0	0	0	0	0	0	0	0	0	0	0	0	0	0	0	0	0	0	102	0	0	0	0	0	0	0	0	0	19
ASV200	0	0	0	0	0	0	0	0	0	0	0	0	0	0	0	0	0	0	0	0	0	0	0	52	79	135	90	0	36	169	89	0	0	0	1544	0	0	0	0	0	0	0	0	0	0	0	227	0	0
ASV201	0	0	0	0	0	853	0	0	0	0	0	0	0	0	0	0	67	0	0	0	0	0	0	0	0	0	0	0	0	0	0	207	262	28	0	0	0	0	0	0	0	0	0	358	75	100	0	468	0
ASV202	42	77	0	103	70	78	155	0	6	58	0	0	98	0	0	275	251	0	0	0	20	51	32	0	0	10	207	0	0	0	0	0	0	0	0	0	113	12	13	172	92	59	5	119	87	67	67	57	0
ASV203	0	0	0	0	0	0	0	0	0	0	0	39	0	44	0	44	2241	0	0	0	47	0	0	0	0	0	0	0	0	0	0	0	0	0	0	0	0	0	0	0	0	0	0	0	0	0	0	0	0
ASV204	0	4	0	0	6	11	0	0	15	0	0	16	369	0	0	25	93	0	107	0	28	0	10	0	0	121	125	0	0	24	18	8	0	0	17	0	32	29	28	67	61	152	27	102	95	36	97	86	0
ASV205	0	0	0	0	0	0	0	0	0	0	0	0	0	0	0	0	0	0	0	0	0	0	0	0	0	0	0	0	0	0	0	0	0	0	0	0	0	2231	81	0	0	0	19	0	0	0	0	0	0
ASV206	0	0	0	0	0	0	0	0	0	0	0	0	0	0	0	0	0	0	0	0	0	0	0	0	0	111	264	0	75	178	66	0	0	0	66	0	0	0	0	0	136	131	0	152	19	334	50	431	0
ASV207	0	0	0	1307	0	0	0	32	636	0	15	5	21	12	11	0	11	253	0	0	8	0	0	0	0	0	0	0	0	0	0	0	0	0	0	0	0	0	0	0	0	0	0	0	0	0	0	0	0
ASV208	0	0	0	0	0	0	0	0	0	0	0	0	0	0	0	0	0	0	0	0	0	0	0	1573	93	78	61	0	58	67	0	0	0	0	73	0	0	0	0	0	0	0	0	0	0	0	0	288	0
ASV209	0	0	0	0	6	0	0	0	108	0	0	12	6	0	0	24	0	0	0	0	0	0	0	81	0	3	0	0	0	0	0	0	0	0	0	0	0	149	114	124	21	16	162	0	0	165	0	1150	0
ASV210	0	44	0	41	22	37	45	21	50	68	0	18	0	0	46	0	453	0	0	0	22	0	8	0	0	58	0	0	0	0	105	0	0	0	47	0	58	83	77	210	0	78	28	93	69	77	90	120	0
ASV211	0	0	0	0	0	0	3	0	217	0	0	15	0	0	0	31	0	0	0	0	342	0	132	0	0	0	0	0	0	0	0	0	0	0	0	3	0	290	223	470	0	0	343	0	0	0	0	82	0
ASV212	0	0	0	0	0	0	0	0	0	0	0	0	111	0	0	532	0	0	0	0	0	0	0	0	0	0	240	0	0	147	57	0	0	0	94	0	0	0	0	227	0	115	0	234	55	0	125	119	0
ASV213	54	64	0	89	62	65	47	86	19	110	0	28	23	0	0	55	54	0	0	0	44	9	8	15	0	0	146	0	0	0	176	0	0	0	0	0	79	18	41	93	111	93	21	98	121	116	92	102	0
ASV214	7	290	227	41	258	212	75	97	46	71	0	0	0	0	0	0	0	0	137	14	0	0	0	61	0	0	0	12	0	0	0	13	0	0	0	0	0	104	12	0	0	0	88	0	0	0	0	161	239
ASV215	133	0	0	0	0	0	0	0	0	0	0	85	74	0	0	0	0	0	0	0	0	0	0	0	0	0	0	0	0	0	0	0	0	0	0	0	0	103	1696	0	0	0	74	0	0	0	0	0	0
ASV216	185	208	0	208	228	221	226	291	31	320	0	0	26	0	0	0	37	0	0	0	0	5	0	0	0	0	0	0	0	16	0	0	0	0	0	0	0	34	46	0	0	8	28	0	0	0	0	7	0
ASV217	0	0	0	0	0	0	0	0	0	0	0	1717	80	85	24	73	82	0	0	0	61	0	0	0	0	0	0	0	0	0	0	0	0	0	0	0	0	0	0	0	0	0	0	0	0	0	0	0	0
ASV218	6	141	18	24	14	186	17	14	0	0	891	43	114	68	241	75	41	54	0	0	51	0	0	0	0	0	0	0	0	0	16	0	0	0	8	0	0	0	0	40	0	0	0	0	36	0	0	0	16
ASV219	0	0	0	0	0	0	0	0	0	0	0	0	0	0	0	0	0	0	0	0	18	72	387	0	139	0	0	0	0	0	0	0	0	42	0	0	1230	0	0	0	75	0	0	59	59	29	0	0	0
ASV220	0	202	0	18	0	0	0	0	0	0	60	242	18	0	0	0	0	0	0	0	0	0	0	43	62	72	54	0	37	581	438	41	0	27	51	0	0	0	0	0	0	57	0	0	0	0	0	0	0
ASV221	20	47	0	34	26	89	83	233	118	0	577	0	32	23	49	53	22	0	0	0	20	0	0	0	0	164	36	0	17	195	42	0	0	0	43	0	0	0	0	0	0	18	0	9	0	0	0	0	0
ASV222	0	54	439	293	244	0	320	36	0	0	0	0	0	0	0	0	0	0	48	0	0	0	0	0	0	0	0	0	0	0	0	0	0	0	0	25	0	0	0	0	0	0	81	0	0	0	0	0	439
ASV223	29	743	89	142	349	0	79	87	44	15	0	0	0	0	0	0	0	0	0	0	0	0	0	0	0	0	0	0	26	0	0	0	0	0	0	0	0	77	0	0	50	0	173	0	0	0	0	0	74
ASV224	0	48	0	1754	0	0	129	0	0	0	0	0	0	0	0	0	0	0	0	0	0	0	0	0	0	0	0	0	0	0	0	0	0	0	0	0	0	0	0	0	0	0	0	0	0	0	0	0	0
ASV225	69	710	0	67	53	52	54	555	0	0	0	6	13	0	0	0	0	3	0	0	0	0	0	0	4	10	6	0	8	86	137	0	0	0	16	0	0	0	9	0	0	0	0	0	67	0	0	0	0
ASV226	30	83	96	75	106	195	302	50	20	31	0	0	0	0	0	0	0	0	315	7	10	0	0	0	0	8	8	0	0	0	0	0	10	0	0	14	0	370	21	0	6	0	51	0	0	0	0	8	107
ASV227	15	52	0	0	15	0	180	0	0	0	116	123	72	102	266	80	57	63	2	0	60	0	0	0	0	34	0	0	0	408	159	0	0	0	35	0	0	0	0	26	0	25	0	0	0	0	0	0	0
ASV228	0	0	53	0	0	0	0	0	0	0	0	0	55	393	0	0	0	48	3	0	0	0	0	57	79	10	0	0	0	0	0	0	0	11	8	5	126	0	0	140	37	71	0	83	94	22	23	442	3
ASV229	26	34	0	32	32	61	60	516	17	8	429	0	26	18	57	32	11	69	0	0	21	146	39	0	11	7	0	18	0	67	71	17	0	14	0	0	7	0	0	0	0	13	0	20	0	0	0	0	0
ASV230	0	0	0	0	0	0	0	0	0	0	59	0	0	0	0	0	0	0	0	0	0	0	0	0	0	0	0	228	0	0	0	55	97	1412	0	0	0	0	0	0	0	0	0	0	0	0	0	0	0
ASV231	0	0	0	0	0	0	0	276	0	0	0	0	0	0	0	61	0	0	0	0	0	0	0	0	42	633	0	0	0	35	0	0	0	0	113	0	0	0	0	0	0	0	0	0	29	0	623	0	0
ASV232	0	0	0	0	0	113	0	58	0	0	0	32	22	398	0	0	41	476	71	0	581	0	48	0	0	0	0	0	0	0	0	0	0	0	0	0	0	0	0	0	0	0	0	0	0	0	0	0	0
ASV233	0	0	0	0	0	0	0	0	0	0	0	0	0	0	0	0	958	0	0	474	0	67	0	0	0	0	0	0	0	73	0	0	0	0	0	0	0	0	0	0	0	266	0	0	0	0	0	0	0
ASV234	0	0	0	0	0	0	0	0	0	0	0	0	0	0	0	375	0	0	0	0	128	0	572	0	762	0	0	0	0	0	0	0	0	0	0	0	0	0	0	0	0	0	0	0	0	0	0	0	0
ASV235	0	0	0	0	0	0	0	170	0	0	0	0	0	0	0	0	0	0	0	0	0	0	0	0	0	0	0	0	0	0	0	0	0	0	0	0	30	0	0	0	52	46	0	67	594	716	36	0	121
ASV236	0	0	0	0	0	0	0	0	0	0	0	0	0	0	0	0	0	0	0	0	0	0	0	0	0	0	0	0	0	0	0	0	0	0	0	0	44	0	0	0	89	57	0	103	59	1442	38	0	0
ASV237	0	30	0	0	0	0	0	0	0	0	0	0	0	0	0	0	0	0	0	0	0	64	0	0	0	0	29	0	0	256	0	0	0	0	0	0	60	0	0	0	74	1005	0	62	65	76	106	0	0
ASV238	0	0	1473	0	0	0	0	0	0	0	0	0	270	0	0	0	0	0	0	0	0	0	0	0	0	0	0	0	0	0	0	0	0	0	0	0	0	0	0	0	0	0	0	0	0	0	0	0	83
ASV239	821	39	40	56	38	33	41	49	0	0	19	92	261	21	17	12	22	20	0	0	14	0	0	0	3	0	3	0	0	2	39	4	0	0	9	0	0	0	159	0	0	0	0	0	0	0	0	0	4
ASV240	0	58	0	0	4	7	20	0	17	0	253	34	50	51	820	58	53	59	0	0	48	0	0	0	0	17	12	0	0	45	0	0	0	0	9	0	0	0	0	185	0	8	0	0	0	0	0	0	4
ASV241	51	82	0	49	84	50	86	967	0	0	12	0	0	0	0	89	12	30	54	15	0	0	15	0	6	13	0	86	0	9	9	0	0	46	27	0	0	0	6	0	0	0	3	0	0	0	0	0	0
ASV242	0	0	0	0	0	0	0	0	0	0	0	0	0	0	11	0	0	0	0	0	0	0	0	0	19	80	19	0	39	27	36	0	0	0	0	0	36	0	0	67	123	34	0	118	62	226	8	290	0
ASV243	0	0	34	0	0	0	0	0	0	0	0	0	0	0	0	0	0	0	0	0	0	0	0	0	0	0	0	80	0	0	0	69	66	1493	0	0	0	0	0	0	0	0	0	0	40	0	0	0	0
ASV244	18	32	0	297	27	96	13	26	0	0	0	0	0	0	0	0	0	94	0	0	0	0	0	0	126	21	0	0	0	18	11	232	0	0	109	3	472	0	0	0	0	45	0	45	22	0	53	0	17
ASV245	0	0	0	0	0	0	0	0	37	0	0	11	192	0	64	0	9	0	0	0	0	0	0	0	0	8	236	0	0	0	0	0	0	0	0	0	69	43	71	54	61	157	58	191	142	56	78	133	0
ASV246	46	140	137	0	734	44	144	56	46	32	0	0	0	0	0	0	0	0	0	0	0	0	0	0	0	0	0	0	0	0	0	0	0	0	0	0	0	0	0	0	0	0	209	0	0	0	0	0	142
ASV247	0	0	199	0	0	0	0	0	62	0	18	20	272	23	15	11	16	180	0	0	11	0	0	248	11	5	0	0	5	17	0	0	196	0	23	0	5	0	5	0	3	3	0	0	337	3	5	30	5
ASV248	28	58	55	37	156	267	320	47	31	27	0	0	0	0	0	0	0	5	268	9	0	0	0	4	0	0	0	0	15	4	8	0	0	0	0	23	0	74	42	0	16	0	88	0	0	0	0	18	78
ASV249	0	0	0	0	0	0	0	0	0	0	258	27	39	41	514	39	44	15	0	0	29	0	0	25	17	26	23	28	7	15	231	32	0	124	21	0	0	0	0	99	0	0	0	0	0	0	0	14	0
ASV250	0	152	0	53	279	0	50	167	22	156	0	0	0	0	3	0	0	0	265	0	0	0	0	0	0	0	152	0	38	0	0	0	0	0	0	0	15	122	0	0	29	0	164	0	0	0	0	0	0
ASV251	6	10	0	6	26	32	300	19	0	0	14	13	11	17	15	17	87	10	31	12	447	61	119	7	13	22	19	0	17	16	9	0	0	0	98	0	21	0	82	0	0	37	11	0	0	0	16	0	0
ASV252	16	29	0	62	13	33	103	281	0	0	148	12	16	13	103	12	0	37	0	0	7	0	0	0	0	0	0	26	3	10	3	93	0	387	0	200	0	0	0	10	9	0	0	6	18	0	0	0	0
ASV253	0	0	0	0	1096	4	0	0	0	0	0	0	0	0	0	0	0	0	0	0	0	0	0	0	0	0	0	0	0	0	0	0	0	0	0	0	0	0	0	0	0	0	548	0	0	0	0	0	0
ASV254	0	0	0	0	107	0	0	0	0	0	0	0	0	0	0	0	0	0	0	0	0	0	0	0	0	0	0	0	0	0	0	0	0	0	0	0	0	56	61	0	0	0	1417	0	0	0	0	0	0
ASV255	0	0	130	0	0	0	0	0	404	0	71	0	0	334	0	0	0	0	0	0	0	0	0	0	0	0	0	0	0	0	0	0	0	34	109	0	0	0	0	0	0	0	0	0	0	0	0	0	555
ASV256	12	23	0	14	10	0	10	6	0	18	0	12	0	0	0	29	123	0	0	0	68	23	21	0	0	0	108	0	0	42	17	0	0	0	0	2	82	0	3	123	126	104	0	213	111	119	70	101	0
ASV257	2	0	0	0	0	0	0	0	17	3	0	0	0	0	15	0	0	0	0	0	0	0	0	15	45	53	55	0	26	89	70	0	0	0	948	19	12	0	0	15	0	47	0	19	8	0	141	0	0
ASV258	0	0	0	0	0	0	0	0	0	0	0	0	0	0	0	0	0	0	0	1586	0	0	0	0	0	0	0	0	0	0	0	0	0	0	0	0	0	0	0	0	0	0	0	0	0	0	0	0	0
ASV259	0	2	0	0	0	0	0	0	0	0	0	78	0	0	7	78	0	0	0	0	0	0	0	11	10	8	93	0	0	174	89	0	0	0	170	0	20	0	0	149	11	171	0	23	26	0	150	176	0
ASV260	0	0	0	0	0	0	0	0	1515	41	0	0	0	0	0	0	0	0	0	0	0	0	0	0	0	0	0	0	0	0	0	0	0	0	0	0	0	0	0	0	0	0	0	0	0	0	0	0	0
ASV261	0	0	0	0	0	0	0	0	0	0	71	0	0	0	0	1386	79	0	0	0	0	0	0	0	0	0	0	0	0	0	0	0	0	0	0	0	0	0	0	0	0	0	0	0	0	0	0	0	0
ASV262	11	12	0	10	13	21	16	215	0	0	0	0	0	0	7	58	0	4	0	0	0	0	0	2	0	8	0	21	2	0	0	449	18	645	3	0	0	0	0	0	0	0	0	4	0	0	0	3	0
ASV263	0	6	0	18	0	0	22	0	7	3	570	62	33	35	135	41	14	57	0	0	30	0	0	10	10	23	24	0	9	64	167	22	0	0	85	0	9	14	0	14	0	0	0	0	7	0	9	0	0
ASV264	0	0	0	0	0	0	0	0	0	0	0	21	0	32	22	626	23	0	0	0	46	0	0	0	511	0	0	0	30	38	0	0	0	0	0	0	39	0	0	0	0	0	0	0	0	0	0	0	0
ASV265	0	0	0	0	0	33	0	0	3	14	8	10	12	32	7	13	0	47	46	108	143	0	0	0	0	83	0	44	0	0	0	0	0	0	0	8	0	0	0	0	0	0	0	0	12	0	0	58	8
ASV266	108	16	0	0	8	0	23	9	0	0	0	8	0	49	0	0	7	29	0	0	0	0	0	0	0	0	0	0	0	2	0	0	0	0	0	0	24	0	54	0	25	21	0	990	32	28	29	20	0
ASV267	64	88	5	798	37	67	107	313	0	0	0	0	0	0	0	0	0	0	0	0	0	0	0	0	0	0	0	0	0	0	0	0	0	0	0	0	0	0	0	0	0	0	0	0	0	0	0	0	0
ASV268	35	118	0	41	40	30	24	399	0	0	192	0	29	40	237	0	26	30	0	0	29	0	0	0	16	0	11	0	0	19	73	11	0	0	24	0	0	0	0	51	0	0	0	0	0	0	0	0	0
ASV269	0	0	0	0	0	0	0	0	0	0	0	0	0	0	0	0	0	0	0	0	0	0	0	0	0	0	0	4	0	0	0	0	0	0	0	0	36	0	0	0	84	52	0	981	239	23	56	0	0
ASV270	0	0	0	0	0	0	0	0	0	0	0	0	0	0	0	0	0	0	0	0	0	0	0	0	47	46	1230	0	0	66	39	0	0	0	43	0	0	0	0	0	0	0	0	0	0	0	0	0	0
ASV271	38	30	0	0	0	0	36	17	5	53	0	0	0	0	0	9	38	0	0	0	18	0	9	0	24	0	58	0	2	48	0	0	0	0	0	0	115	0	4	77	83	129	0	146	76	131	51	154	0
ASV272	0	0	0	0	0	0	0	0	106	0	0	0	0	0	0	0	0	0	0	0	28	0	154	0	0	28	11	54	0	0	0	748	75	80	14	0	0	0	0	0	0	0	0	28	0	0	0	68	0
ASV273	90	218	0	97	103	132	207	0	54	0	0	0	0	0	0	0	0	0	0	0	0	0	0	0	0	122	0	0	0	0	0	0	0	0	0	0	0	141	44	0	0	0	0	0	0	0	0	0	125
ASV274	0	0	0	0	0	0	0	0	0	0	0	0	0	0	0	0	0	0	0	0	0	3	0	11	19	23	105	0	12	25	8	0	0	0	248	0	62	0	0	0	47	48	0	51	38	21	723	0	0
ASV275	0	3	0	0	0	0	0	13	0	0	1118	37	37	45	41	38	37	22	0	0	28	0	0	0	0	0	0	0	0	0	0	0	0	0	0	0	0	0	0	0	0	0	0	0	0	0	0	0	0
ASV276	0	0	46	0	0	0	0	0	0	0	0	0	0	0	0	0	0	7	0	0	0	0	0	0	0	0	0	89	0	0	0	336	65	238	0	182	0	0	0	0	0	0	0	0	0	0	0	0	452
ASV277	0	0	0	0	0	0	0	0	0	0	0	0	0	0	0	0	0	0	0	0	0	0	0	29	61	75	79	17	34	95	828	88	11	5	90	0	0	0	0	0	0	0	0	2	0	0	0	0	0
ASV278	0	3	0	4	14	181	2	0	0	0	0	0	0	0	0	2	0	0	619	0	0	0	0	0	0	7	0	0	5	0	0	0	0	0	0	0	0	7	2	6	0	0	6	0	0	0	0	3	6
ASV279	0	71	8	0	0	0	0	29	48	82	0	132	31	11	9	0	6	6	0	0	0	0	0	15	18	20	19	0	163	24	33	51	0	0	239	0	0	0	0	4	22	6	0	8	308	0	20	5	11
ASV280	0	0	0	0	0	0	0	0	0	0	0	0	0	0	30	0	0	0	0	0	0	0	0	0	52	6	96	0	12	55	38	0	0	0	2	0	82	4	6	114	47	74	0	225	191	0	0	190	0
ASV281	0	0	0	0	0	0	0	0	0	0	0	0	0	0	0	0	0	0	0	0	0	0	0	0	0	1175	0	0	0	69	0	0	0	0	57	0	0	0	0	0	0	0	0	0	0	0	0	0	0
ASV282	0	0	0	0	0	0	0	0	0	7	0	36	0	0	0	0	387	0	0	0	82	0	0	0	0	0	0	0	0	0	0	0	0	0	61	0	0	0	106	306	0	35	0	0	77	0	85	98	0
ASV283	0	0	0	0	0	0	0	0	0	0	0	0	0	2	55	0	0	0	0	0	0	0	0	0	0	0	325	0	0	30	56	0	0	0	0	8	37	0	0	70	66	206	0	72	111	54	82	86	0
ASV284	0	0	0	0	0	7	0	0	44	0	0	0	0	0	5	20	0	0	0	0	0	0	0	31	0	0	0	0	0	0	24	0	0	0	0	0	0	63	60	59	27	0	80	0	7	130	0	639	0
ASV285	53	139	0	138	139	165	236	129	129	0	0	0	0	0	0	0	0	0	0	0	0	0	0	9	0	0	0	8	0	0	0	4	0	13	0	0	0	90	5	0	0	0	0	0	0	0	0	44	67
ASV286	0	0	0	10	0	0	0	0	0	0	0	0	31	0	0	15	0	0	0	0	38	0	7	0	20	91	11	0	11	11	269	0	0	0	198	0	11	0	0	20	29	21	0	10	0	6	112	155	0
ASV287	4	0	0	7	0	3	7	4	0	11	0	0	5	0	4	0	49	0	0	0	0	2	0	0	85	175	43	0	18	156	52	0	0	0	22	0	61	0	0	24	32	146	0	82	51	15	40	67	0
ASV288	33	73	0	36	65	254	43	430	8	0	0	0	0	0	77	0	0	64	0	0	0	0	0	0	0	0	59	0	0	68	86	0	0	0	36	0	0	0	3	20	0	0	0	0	0	0	0	0	0
ASV289	19	137	0	18	15	66	25	262	0	0	259	29	33	15	0	0	15	0	0	0	30	0	0	0	0	17	12	33	0	156	0	0	0	126	0	0	0	0	0	0	0	30	0	0	0	0	0	0	0
ASV290	0	21	74	175	25	17	25	0	0	0	0	0	0	0	0	0	0	0	0	0	0	0	0	0	0	0	0	0	0	0	0	0	0	0	0	0	0	0	0	0	0	0	0	0	0	0	0	0	999
ASV291	13	110	0	23	0	24	25	192	0	0	139	35	34	19	29	30	20	16	0	0	24	0	0	9	23	40	45	0	0	52	334	54	0	0	43	0	0	0	0	0	0	0	2	0	0	0	0	0	0
ASV292	0	0	0	0	0	0	0	0	0	0	0	0	0	0	0	0	0	0	0	0	0	0	0	0	0	0	0	0	0	0	0	0	0	1326	0	0	0	0	0	0	0	0	0	0	0	0	0	0	0
ASV293	0	0	0	0	0	0	0	0	0	0	0	0	0	0	0	0	0	0	0	0	0	0	0	877	63	29	46	0	32	20	47	0	0	0	44	0	0	0	0	0	0	0	0	0	0	0	0	164	0
ASV294	0	0	0	0	0	2	6	0	53	2	0	0	37	0	0	58	309	0	0	0	53	0	8	0	0	0	34	0	0	0	21	0	0	0	0	0	27	76	69	157	41	35	24	92	44	32	31	63	0
ASV295	0	0	0	1048	70	30	57	0	0	0	0	0	0	0	0	0	0	0	0	95	0	0	0	0	0	0	0	0	0	0	0	0	0	0	0	0	0	0	0	0	0	0	0	0	0	0	0	0	0
ASV296	0	0	0	0	0	0	0	0	0	0	0	0	0	0	81	0	0	0	0	0	0	0	0	0	6	62	0	0	0	108	0	0	0	0	238	0	5	0	0	136	0	71	0	35	68	0	157	114	0
ASV297	0	0	0	0	0	0	0	0	0	0	49	32	34	54	32	561	61	0	0	0	66	0	0	0	102	34	0	0	32	0	0	31	0	0	0	0	0	0	0	0	29	18	0	19	8	28	14	36	0
ASV298	0	0	0	0	0	0	0	0	0	0	0	45	0	0	0	0	274	0	0	0	0	0	0	74	0	0	5	0	0	0	0	0	0	0	11	0	0	0	0	144	0	0	0	0	0	0	0	689	0
ASV299	0	0	0	0	0	0	0	0	0	0	0	0	0	0	83	0	0	0	0	0	0	0	0	0	19	0	0	0	0	75	0	0	0	0	0	0	0	0	0	243	0	72	0	111	179	0	0	253	0
ASV301	0	0	89	54	43	169	0	117	0	0	0	0	0	0	10	0	0	0	0	0	0	276	63	0	0	45	0	0	123	0	0	0	0	0	0	0	0	84	0	0	149	0	0	0	0	0	0	0	0
ASV302	0	0	0	0	51	1081	39	33	0	0	0	0	0	0	0	0	0	0	0	0	0	0	0	0	0	0	43	0	0	0	0	0	0	0	0	0	0	0	0	0	0	0	0	0	0	0	0	0	0
ASV303	591	63	88	59	51	56	43	64	0	0	0	0	0	0	0	0	0	0	0	0	0	0	0	0	0	0	0	0	0	0	0	0	0	0	0	0	0	0	201	0	0	0	0	0	0	0	0	0	19
ASV304	0	32	0	15	12	12	15	210	0	0	134	25	20	38	362	28	32	27	0	0	21	0	0	4	10	3	8	0	0	17	77	10	0	4	5	0	0	0	0	99	0	0	0	0	0	0	0	0	0
ASV305	0	0	0	0	0	0	0	10	0	0	0	0	0	0	0	0	0	0	0	0	0	0	0	0	0	0	0	0	0	0	149	0	0	0	59	0	0	0	0	133	0	0	0	186	106	0	140	174	0
ASV306	0	39	0	0	0	36	52	0	9	0	0	0	0	0	0	0	0	0	90	0	0	0	0	9	22	33	15	0	48	48	22	109	0	10	496	0	0	35	0	0	0	0	18	5	0	0	88	0	33
ASV307	0	0	0	37	0	0	0	0	0	0	0	0	0	0	0	0	0	0	0	0	0	0	0	21	39	43	964	0	0	42	26	0	0	0	41	0	0	0	0	0	0	0	0	0	0	0	0	0	0
ASV308	0	0	0	0	0	0	0	0	0	0	0	0	29	0	999	0	0	0	0	0	0	0	0	0	0	0	0	0	0	0	0	0	0	0	0	0	0	0	0	181	0	0	0	0	0	0	0	0	0
ASV309	273	34	0	751	0	0	0	66	30	0	0	0	0	0	0	0	0	0	0	0	0	0	0	0	0	0	0	0	0	0	0	0	0	0	0	0	0	0	52	0	0	0	0	0	0	0	0	0	0
ASV310	0	0	0	0	0	0	6	0	0	0	39	16	27	28	26	989	13	37	0	0	22	0	0	0	0	0	0	0	0	0	0	0	0	0	0	0	0	0	0	0	0	0	0	0	0	0	0	0	0
ASV311	0	0	0	0	0	0	0	0	0	0	0	0	0	0	0	0	0	0	0	0	0	0	0	0	0	13	0	0	0	29	0	0	0	0	473	0	0	0	0	0	0	10	0	0	0	0	329	134	0
ASV312	0	0	0	0	0	0	0	0	0	0	0	0	0	0	0	63	0	0	0	0	69	12	26	0	0	61	0	20	0	0	0	0	0	24	62	0	0	425	24	0	0	14	6	0	0	0	15	0	0
ASV313	0	0	0	20	9	14	0	73	0	0	0	0	22	0	64	0	11	0	0	0	0	422	62	0	0	126	45	0	18	134	74	0	0	0	0	0	0	0	11	0	0	0	0	0	0	0	0	0	0
ASV314	0	0	0	0	0	0	0	0	0	0	0	0	0	0	0	727	0	56	0	0	0	0	0	0	385	0	12	0	0	0	0	0	0	0	0	0	0	0	0	0	0	0	0	0	0	0	0	0	0
ASV315	0	0	0	0	0	0	0	0	43	530	0	0	0	0	0	0	0	35	0	0	0	0	0	0	63	0	65	54	0	0	0	101	20	35	0	0	214	0	0	0	0	0	0	0	0	0	0	19	0
ASV316	0	0	204	0	0	0	0	0	0	0	0	0	0	42	0	0	0	17	0	0	0	0	0	0	0	0	0	30	0	0	0	81	46	476	0	37	7	0	0	14	0	0	0	0	0	0	0	0	223
ASV317	25	29	0	20	14	20	0	25	0	49	0	21	0	0	16	0	0	0	0	0	0	2	0	0	16	65	18	0	5	38	34	0	0	0	34	0	21	0	0	69	0	38	0	62	36	0	43	119	0
ASV318	0	0	0	0	0	17	0	0	0	0	0	0	0	0	0	0	0	0	0	0	0	0	0	0	0	0	0	0	0	0	92	0	0	0	62	0	0	0	0	140	0	82	0	193	75	0	71	170	0
ASV319	0	0	0	0	0	0	0	0	0	0	0	0	0	0	0	0	0	0	0	0	0	1109	62	0	0	0	0	0	0	0	0	0	0	0	0	0	0	0	0	0	0	0	0	0	0	0	0	0	0
ASV320	0	0	0	0	0	0	0	0	19	0	0	0	0	0	17	0	151	0	0	0	37	0	0	0	53	0	0	0	0	21	0	0	0	0	113	0	52	0	10	187	0	30	19	13	97	0	78	120	0
ASV321	0	0	0	0	0	0	0	0	0	0	13	20	15	23	0	612	33	20	0	0	0	0	0	0	0	0	0	0	0	0	0	0	0	0	0	431	0	0	0	0	0	0	0	0	0	0	0	0	0
ASV322	0	0	0	0	0	0	0	0	0	0	0	0	0	0	0	0	0	0	0	0	0	0	0	0	200	0	0	0	0	0	0	0	0	0	0	0	873	0	0	0	0	63	0	0	0	30	0	0	0
ASV323	0	0	0	0	0	0	0	0	0	0	42	0	118	0	0	0	0	0	0	0	0	0	0	626	62	0	94	0	37	77	0	0	0	0	0	0	0	0	0	0	0	0	0	0	0	0	0	109	0
ASV324	23	28	0	19	22	28	43	19	20	28	0	4	17	0	0	16	39	0	0	0	12	0	0	4	0	0	58	0	3	18	6	0	0	0	6	0	41	27	32	71	34	58	9	116	49	45	26	164	0
ASV325	0	0	0	0	0	0	0	0	163	0	24	55	87	0	15	0	0	32	0	0	8	0	0	18	0	0	0	32	0	54	0	181	0	28	0	0	0	5	68	0	65	0	0	89	153	48	0	11	19
ASV326	0	56	29	55	38	117	33	40	0	25	94	0	0	0	17	0	30	0	70	0	40	29	0	0	28	0	17	0	161	0	0	0	0	23	0	0	0	170	0	0	31	0	36	0	0	0	0	0	14
ASV327	0	0	0	0	0	0	0	0	3	0	0	0	0	0	0	183	0	0	175	0	0	0	0	0	0	119	0	0	0	0	0	95	28	63	0	0	0	0	0	0	48	69	0	0	59	47	52	39	0
ASV328	0	0	0	916	68	39	48	0	0	0	0	0	0	0	0	0	0	0	0	0	0	0	0	0	0	0	0	0	0	0	77	0	0	0	0	0	0	0	0	0	0	0	0	0	0	0	0	0	0
ASV329	0	0	0	0	0	0	0	0	0	0	0	0	54	0	48	0	36	0	0	0	0	0	0	0	62	0	19	0	0	8	0	0	0	0	116	0	69	0	0	192	0	0	0	42	86	35	115	135	0
ASV331	0	8	0	49	0	26	42	12	0	0	25	17	14	17	32	477	15	12	0	0	19	0	0	7	42	98	19	20	0	26	25	0	0	0	0	96	0	0	0	0	0	0	0	0	0	0	0	0	0
ASV332	0	0	0	0	0	0	0	0	70	0	0	0	0	0	0	0	0	0	0	0	35	0	28	58	0	0	139	0	0	0	0	0	0	0	0	0	0	111	100	42	0	0	71	0	0	0	0	345	0
ASV333	54	208	38	110	138	96	61	41	0	0	0	0	0	0	0	0	0	0	0	23	0	0	0	5	0	13	0	0	0	0	0	14	14	0	0	0	0	47	23	0	17	0	66	0	0	0	0	0	131
ASV334	0	0	0	0	0	0	0	0	0	0	0	0	0	0	0	0	0	0	0	0	0	0	0	0	0	0	0	714	0	0	0	0	85	0	0	326	0	0	0	0	0	0	0	0	0	0	0	0	0
ASV335	0	0	2	0	0	57	0	0	0	0	0	0	0	5	0	0	206	0	0	0	0	0	0	0	124	0	0	0	0	0	0	0	0	0	0	0	479	0	0	0	65	66	0	28	0	16	74	0	0
ASV336	153	0	0	0	0	0	0	0	0	0	0	0	0	210	0	0	0	394	0	0	0	0	0	0	0	0	0	0	0	0	0	0	0	172	175	0	0	0	18	0	0	0	0	0	0	0	0	0	0
ASV337	0	0	0	0	0	0	0	0	0	0	0	0	0	0	0	0	0	0	0	0	0	0	0	0	0	0	0	0	0	63	0	0	0	0	0	0	0	0	0	104	105	0	0	111	75	120	0	214	0
ASV338	0	0	0	0	0	0	0	0	116	0	0	0	0	0	12	31	96	0	0	0	18	0	7	0	0	0	16	0	0	0	0	0	0	0	0	0	0	146	202	134	5	0	93	71	13	0	0	100	0
ASV339	0	0	0	0	0	0	0	0	0	0	0	0	8	0	0	0	0	0	0	0	0	0	0	0	47	0	46	0	30	51	0	0	0	0	37	0	59	0	0	76	0	78	0	99	70	22	64	166	0
ASV340	0	0	0	0	0	0	0	0	0	0	0	0	0	0	0	0	0	0	0	0	0	853	52	0	0	0	0	28	0	0	0	9	0	157	0	0	0	0	0	0	0	0	0	0	0	0	0	0	0
ASV341	0	14	0	8	8	9	8	12	0	9	0	13	58	0	78	0	0	0	0	0	29	0	0	0	0	0	29	0	0	156	179	0	0	0	0	0	0	0	0	122	5	104	0	16	10	0	0	93	0
ASV342	0	0	284	0	0	0	0	0	0	0	0	0	0	0	0	0	0	0	0	0	0	0	0	0	0	0	0	278	0	0	0	0	212	0	0	108	0	0	0	0	0	0	0	0	0	0	0	0	210
ASV343	0	0	0	0	0	0	0	0	0	0	0	0	0	0	0	0	0	0	0	0	0	47	0	11	35	45	25	0	665	78	23	0	0	0	51	0	0	0	0	0	103	0	0	0	5	0	0	0	0
ASV344	9	12	0	6	7	0	9	154	0	0	434	29	30	40	105	35	14	36	0	0	21	0	0	0	3	5	40	0	0	0	0	42	0	18	8	0	0	0	0	17	0	0	0	0	0	0	0	0	0
ASV345	0	0	0	0	0	0	0	0	0	0	0	0	0	0	0	0	0	0	0	1070	0	0	0	0	0	0	0	0	0	0	0	0	0	0	0	0	0	0	0	0	0	0	0	0	0	0	0	0	0
ASV346	0	123	59	31	88	39	304	107	48	0	0	0	0	0	0	0	0	0	0	0	0	0	0	0	0	17	0	0	0	0	0	0	0	0	0	0	62	50	0	0	0	0	35	0	0	0	0	16	83
ASV347	0	0	0	0	0	0	0	0	0	0	0	0	0	0	0	0	0	0	0	0	0	0	0	0	0	0	0	133	0	0	0	79	714	63	0	0	0	0	0	0	0	0	0	64	0	0	0	0	0
ASV348	34	0	0	93	70	121	93	0	0	0	0	0	0	0	0	0	0	0	0	61	0	0	0	0	0	0	0	27	0	0	0	3	0	14	0	0	0	483	0	0	0	0	0	0	0	0	0	0	49
ASV349	0	0	0	0	0	0	0	0	0	0	0	0	0	0	0	0	0	0	0	0	0	0	0	0	0	0	0	0	0	0	0	0	0	0	203	0	39	0	0	0	22	20	0	39	0	24	700	0	0
ASV350	0	0	0	0	0	0	0	0	43	0	0	0	45	0	0	0	0	0	0	0	80	0	20	37	0	0	109	0	0	0	0	0	0	0	0	0	0	93	70	91	0	0	46	0	0	0	0	330	0
ASV351	0	0	0	0	0	0	0	0	0	0	0	0	0	0	0	0	0	0	0	0	42	0	0	0	0	0	0	0	0	0	0	0	0	0	0	0	0	56	57	136	0	102	64	90	83	0	0	133	0
ASV352	35	24	0	790	13	20	33	17	0	22	0	0	6	0	0	0	0	0	0	0	0	0	0	0	0	0	0	0	0	0	40	0	0	32	0	0	0	0	0	0	0	0	0	0	0	0	0	0	0
ASV353	0	0	0	0	0	0	0	0	0	0	0	0	0	0	0	0	0	0	0	0	0	0	0	0	0	0	0	981	0	0	0	0	0	34	17	0	0	0	0	0	0	0	0	0	0	0	0	0	0
ASV354	43	93	55	70	61	139	41	37	0	0	0	0	0	0	0	0	0	0	170	10	0	0	0	0	0	0	0	0	0	0	0	0	0	0	0	26	0	18	63	0	0	0	16	0	0	0	0	0	186
ASV355	0	0	49	0	0	0	0	0	0	0	0	0	0	0	0	0	0	0	0	0	0	0	0	0	0	0	0	486	0	0	0	311	46	91	0	35	0	0	0	0	0	0	0	0	0	0	0	0	8
ASV356	0	0	0	0	0	0	0	0	0	0	0	0	0	0	0	0	0	0	0	84	0	623	301	0	0	0	0	0	0	0	0	0	0	14	0	0	0	0	0	0	0	0	0	0	0	0	0	0	0
ASV357	69	28	0	43	21	0	108	12	4	7	0	0	9	0	0	0	0	0	0	129	0	0	0	9	6	0	9	0	12	0	0	0	0	0	0	0	18	0	15	0	25	11	0	443	10	15	15	0	3
ASV358	0	0	0	0	0	0	0	0	105	0	0	0	0	0	0	421	0	0	17	0	0	0	0	0	0	0	0	0	0	121	0	17	0	17	0	0	0	0	103	0	0	117	0	0	13	0	0	80	0
ASV359	0	0	0	0	0	25	0	0	0	0	0	0	0	0	0	0	68	0	104	0	74	0	714	0	0	23	0	0	0	0	0	0	0	0	0	0	0	0	0	0	0	0	0	2	0	0	0	0	0
ASV360	0	0	0	0	0	0	0	0	0	0	0	0	0	0	0	0	0	0	0	0	0	0	0	0	0	0	0	0	52	213	0	0	0	0	0	0	0	0	0	0	662	75	0	0	0	0	0	0	0
ASV361	0	0	26	0	0	0	0	0	0	0	5	0	0	6	19	54	0	0	0	0	0	50	4	0	0	74	39	7	0	39	5	0	0	16	39	0	7	0	0	8	7	64	0	32	9	5	9	35	80
ASV362	10	621	0	16	13	7	15	0	0	0	0	0	0	0	0	0	0	0	0	0	0	0	0	0	0	0	0	0	0	0	0	0	0	0	0	0	0	0	0	0	39	9	0	251	0	17	0	0	0
ASV363	0	255	0	44	0	0	0	239	0	0	108	0	0	37	0	19	0	19	0	0	0	0	0	0	0	0	0	51	0	0	0	0	0	193	0	0	6	0	0	8	0	0	0	0	0	0	0	14	0
ASV364	66	439	81	39	81	45	87	0	39	0	0	0	0	0	0	0	0	0	0	6	0	0	0	0	0	0	0	0	0	3	0	0	0	0	0	0	0	24	15	0	0	0	0	0	0	0	0	0	66
ASV365	0	0	21	0	0	0	0	0	0	0	0	20	32	11	482	0	0	0	0	0	19	0	0	0	0	0	0	0	0	0	0	0	0	0	0	0	0	0	0	68	0	0	0	0	0	0	0	0	331
ASV366	0	15	51	43	45	32	406	36	0	0	0	0	0	0	0	0	0	0	0	0	0	279	0	0	0	0	0	0	0	0	0	0	0	0	0	0	0	0	0	0	0	0	0	0	0	0	0	0	76
ASV367	0	0	0	0	0	0	0	0	0	0	0	0	0	0	0	0	0	0	0	0	0	842	76	0	0	0	0	0	0	0	0	0	0	0	0	0	0	56	8	0	0	0	0	0	0	0	0	0	0
ASV368	0	408	65	108	95	113	80	0	30	0	0	0	0	0	0	0	0	0	33	0	0	0	0	0	0	0	0	0	0	0	0	0	0	0	0	0	0	0	0	0	0	0	0	0	0	0	0	0	49
ASV369	11	21	0	19	17	16	17	387	0	0	27	0	0	0	11	0	0	3	0	0	0	0	0	0	0	16	0	24	0	0	27	12	14	356	0	0	0	0	0	0	0	0	0	0	0	0	0	0	0
ASV370	0	0	0	0	0	0	0	0	0	0	0	0	0	0	0	0	0	0	0	0	0	925	53	0	0	0	0	0	0	0	0	0	0	0	0	0	0	0	0	0	0	0	0	0	0	0	0	0	0
ASV371	32	0	0	0	0	0	0	0	0	0	24	33	0	27	223	29	0	22	0	0	12	175	0	19	36	176	0	0	0	0	0	0	0	0	56	0	0	0	0	109	0	0	0	0	0	0	0	0	0
ASV372	0	0	0	0	0	0	0	0	0	0	0	0	0	0	0	0	0	0	0	0	0	0	0	63	0	540	0	0	0	60	0	0	0	0	308	0	0	0	0	0	0	0	0	0	0	0	0	0	0
ASV373	0	0	56	0	10	73	0	0	126	10	16	8	5	19	12	17	10	235	0	0	8	0	0	0	0	0	0	0	0	0	0	0	24	6	0	0	0	0	0	0	0	0	0	0	0	14	0	0	317
ASV374	0	0	0	0	10	0	2	0	24	3	0	37	0	0	0	79	0	0	0	0	0	0	0	0	0	111	0	0	0	0	0	4	0	0	0	0	38	58	40	45	42	37	59	45	62	14	22	29	0
ASV375	9	7	0	13	10	0	17	71	0	0	29	14	31	65	227	22	13	23	0	0	26	177	46	0	0	0	8	0	0	39	0	0	0	0	0	0	0	0	0	87	0	0	0	0	0	0	0	0	0
ASV376	0	0	0	0	19	0	0	0	0	0	0	0	0	0	0	0	0	0	0	0	54	0	0	18	0	0	0	0	0	0	45	0	0	0	0	0	43	0	0	54	65	38	0	86	48	57	73	299	0
ASV377	0	0	0	0	0	0	0	0	0	0	652	22	38	50	25	51	28	35	0	0	22	0	0	0	0	0	0	0	0	0	0	0	0	0	0	0	0	0	0	0	0	0	0	0	0	0	0	0	0
ASV378	0	0	0	0	0	0	0	0	0	0	0	0	0	0	0	0	0	0	0	0	0	0	0	0	0	0	0	0	0	0	0	0	920	0	0	0	0	0	0	0	0	0	0	0	0	0	0	0	0
ASV379	11	88	0	14	17	15	15	196	0	0	34	3	3	9	73	15	9	12	0	0	0	0	0	3	6	43	9	20	4	20	18	20	0	177	5	0	0	0	0	31	5	0	0	3	11	5	0	0	12
ASV380	0	0	0	0	0	0	0	0	0	0	0	0	0	0	0	0	0	0	0	0	0	0	0	0	0	0	0	178	0	0	0	208	65	399	0	44	0	0	0	0	0	0	0	0	0	0	0	0	19
ASV381	0	0	0	0	0	0	0	0	0	0	0	0	0	0	0	0	0	0	0	203	0	0	0	0	0	0	0	0	0	89	0	0	0	0	0	0	0	0	0	0	0	587	0	0	0	0	33	0	0
ASV382	0	0	0	0	0	0	0	0	0	0	0	0	0	0	0	0	0	0	0	0	0	0	0	0	2	0	118	0	0	16	176	0	0	0	91	0	17	0	0	0	28	51	0	45	69	22	77	95	5
ASV383	0	125	0	0	87	97	73	51	0	0	0	0	0	0	0	0	0	0	0	0	0	0	0	0	0	0	0	0	122	0	0	0	0	0	0	0	0	52	0	0	166	0	51	0	0	0	0	10	77
ASV384	50	65	0	26	229	20	208	0	0	0	0	0	0	0	0	0	0	0	67	44	0	0	0	0	7	0	0	0	0	0	0	28	15	0	0	0	0	45	23	0	0	0	83	0	0	0	0	0	0
ASV385	0	100	33	0	0	74	281	0	0	0	0	0	0	0	0	0	0	0	0	0	0	0	0	0	0	20	0	18	0	0	0	0	0	24	0	0	0	207	0	0	0	0	0	0	6	0	0	11	90
ASV386	0	0	0	0	0	0	0	0	780	93	0	0	0	0	0	0	0	0	0	0	0	0	0	0	0	0	0	0	0	0	0	0	0	11	0	0	0	0	0	0	0	0	0	0	0	0	0	0	0
ASV387	0	0	0	0	0	0	0	0	0	0	0	0	0	0	0	0	0	0	0	0	0	0	0	0	0	60	0	0	0	64	53	0	0	0	0	0	0	0	0	0	0	41	0	0	0	222	0	136	0
ASV388	0	0	0	0	0	0	0	0	819	61	0	0	0	0	0	0	0	0	0	0	0	0	0	0	0	0	0	0	0	0	0	0	0	0	0	0	0	0	0	0	0	0	0	0	0	0	0	0	0
ASV389	0	0	0	0	0	0	0	0	0	0	73	51	45	94	24	27	124	101	0	0	61	9	16	0	0	0	0	0	56	0	0	0	0	0	0	0	0	0	0	44	73	0	0	0	0	0	0	37	0
ASV390	0	0	0	0	0	0	0	0	0	0	0	0	790	0	42	0	0	42	0	0	0	0	0	0	0	0	0	0	0	0	0	0	0	0	0	0	0	0	0	0	0	0	0	0	0	0	0	0	0
ASV391	0	0	0	0	0	0	0	0	0	0	39	111	92	107	31	174	137	59	0	0	118	0	0	0	0	0	0	0	0	0	0	0	0	0	0	0	0	0	0	0	0	0	0	0	0	0	0	0	0
ASV392	19	29	0	0	0	0	0	29	0	0	70	25	0	0	56	0	0	11	0	0	0	0	0	10	21	25	29	0	25	113	184	0	0	0	21	0	0	0	0	0	0	20	0	7	172	0	0	0	0
ASV393	0	0	0	0	0	0	0	0	0	0	0	0	18	247	0	0	0	22	0	0	0	0	0	0	80	0	0	0	0	0	0	0	0	0	0	0	119	0	0	86	7	7	0	9	12	0	0	141	0
ASV394	0	0	0	34	0	0	0	0	0	0	0	0	0	0	0	0	0	0	0	0	0	0	0	0	23	31	616	0	73	33	26	0	0	0	28	0	0	0	0	0	0	0	0	0	0	0	0	0	0
ASV395	0	16	127	262	166	15	12	3	0	0	0	0	0	0	0	0	0	0	0	7	0	0	0	0	0	0	0	0	0	0	0	0	0	0	0	0	0	13	0	0	0	0	85	0	0	0	0	0	148
ASV396	0	0	0	0	0	0	0	0	0	0	0	0	0	0	0	0	0	0	0	0	0	0	0	0	0	0	0	176	0	2	0	659	4	7	3	0	0	0	0	0	0	0	0	0	0	0	0	0	0
ASV397	0	54	0	0	144	246	97	35	0	11	0	0	0	0	0	0	0	0	14	0	0	0	0	0	0	8	0	0	65	0	0	0	0	0	0	0	0	0	0	0	36	0	138	0	0	0	0	0	0
ASV398	0	72	0	119	0	0	20	0	26	0	0	0	0	0	0	0	0	0	0	15	0	0	0	0	78	0	14	24	0	0	0	178	0	25	0	0	197	0	0	0	0	18	0	22	0	0	17	14	0
ASV399	0	0	0	0	0	0	0	3	0	0	11	5	4	0	9	9	312	7	0	0	32	0	127	0	0	0	0	0	0	0	0	15	0	0	72	0	0	0	0	0	0	0	0	0	45	0	186	0	0
ASV400	0	0	0	0	0	0	0	0	0	0	0	0	0	0	0	0	0	0	0	0	0	0	0	0	0	0	0	272	0	0	0	445	48	63	0	0	0	0	0	0	0	0	0	0	0	0	0	0	7
ASV401	8	39	13	58	13	19	59	24	0	5	40	6	4	10	45	30	10	11	0	0	15	13	8	0	8	41	43	89	0	13	11	30	7	31	7	0	0	0	0	8	10	3	0	15	55	0	0	6	8
ASV402	0	0	0	0	0	0	0	0	0	0	0	0	0	0	0	0	0	0	0	0	0	0	0	0	0	0	0	760	0	0	0	16	16	42	0	0	0	0	0	0	0	0	0	0	0	0	0	0	0
ASV403	0	0	0	0	0	0	0	0	120	0	0	0	37	45	0	0	0	550	0	0	23	0	0	46	0	5	0	0	0	7	0	0	0	0	0	0	0	0	0	0	0	0	0	0	0	0	0	0	0
ASV404	0	513	0	66	74	0	91	0	0	0	0	0	0	0	0	0	0	0	0	0	0	0	0	0	0	0	0	40	0	0	0	0	0	48	0	0	0	0	0	0	0	0	0	0	0	0	0	0	0
ASV405	0	0	0	0	0	0	0	0	0	0	0	0	0	0	0	0	0	830	0	0	0	0	0	0	0	0	0	0	0	0	0	0	0	0	0	0	0	0	0	0	0	0	0	0	0	0	0	0	0
ASV406	0	0	0	0	0	0	0	0	0	0	0	0	0	0	0	0	0	0	0	0	0	0	0	23	52	0	37	0	0	22	555	84	0	0	51	0	0	0	0	0	0	0	0	0	0	0	0	0	0
ASV407	0	0	0	0	0	0	0	0	0	0	0	0	0	0	0	0	0	0	0	0	0	0	0	0	0	0	0	80	0	0	0	65	0	662	0	0	0	0	0	0	0	0	0	0	0	0	0	0	13
ASV408	0	0	0	0	0	0	0	0	0	0	0	0	0	0	0	14	0	0	0	0	0	0	0	0	0	0	0	0	0	149	0	0	0	0	0	0	0	0	0	42	0	165	0	0	296	0	0	74	0
ASV409	0	0	0	0	0	0	0	0	59	0	0	0	0	0	0	0	70	0	0	0	0	0	0	25	0	16	48	0	0	0	116	0	0	0	0	0	37	60	70	55	58	0	0	66	0	0	43	91	0
ASV410	15	83	0	20	22	18	18	242	0	0	226	0	9	14	6	9	0	5	0	0	6	0	0	5	5	12	28	0	0	0	56	0	0	0	14	0	0	0	0	0	0	0	0	0	0	0	0	0	0
ASV411	0	0	51	0	0	0	0	0	0	0	0	0	0	0	0	0	0	0	0	0	0	0	0	0	0	0	0	0	0	0	0	0	0	0	0	0	0	0	0	0	0	0	0	0	0	0	0	0	758
ASV412	0	12	0	12	24	16	0	144	0	0	0	0	0	0	0	0	0	0	0	0	0	78	0	8	15	11	0	168	0	0	69	15	8	65	13	0	69	34	0	5	8	6	0	10	13	0	5	0	0
ASV413	33	52	0	43	27	35	38	25	11	37	0	10	23	0	0	0	16	0	0	0	0	0	0	33	0	0	0	0	0	0	64	0	0	0	0	0	28	7	10	36	22	19	4	0	24	35	0	153	0
ASV415	0	0	350	0	0	0	0	0	0	0	0	0	0	0	0	0	0	0	0	0	0	0	0	0	0	0	0	27	0	0	0	18	363	21	0	0	0	0	0	0	0	0	0	0	0	0	0	0	24
ASV416	0	0	0	0	0	0	0	0	74	0	0	0	0	0	0	0	0	0	0	0	14	0	0	26	0	0	0	0	0	70	0	0	0	0	0	0	0	136	121	65	0	62	99	21	0	0	0	59	0
ASV417	451	34	0	61	60	0	34	57	0	0	0	0	0	0	0	0	0	0	0	0	0	0	0	0	0	0	0	0	0	0	0	0	0	0	0	0	0	0	103	0	0	0	0	0	0	0	0	0	0
ASV418	0	0	0	0	0	0	0	0	0	0	0	0	0	0	0	0	0	0	0	0	0	0	0	20	39	544	25	0	18	34	0	0	0	0	39	0	0	0	0	0	0	0	0	0	0	0	0	0	0
ASV419	0	0	0	0	0	0	0	0	0	0	0	0	0	0	0	0	0	0	0	0	0	0	0	19	42	39	34	0	18	53	507	37	0	6	37	0	0	0	0	0	0	0	0	0	0	0	0	0	0
ASV420	18	0	0	48	34	43	598	36	0	0	0	0	0	0	0	0	0	0	0	0	0	0	0	0	0	0	0	0	0	0	0	0	0	0	0	0	0	0	0	0	0	0	0	0	15	0	0	0	0
ASV421	7	26	0	6	26	26	12	304	0	0	0	0	11	0	10	0	3	0	0	0	0	0	0	6	14	21	209	0	6	15	64	8	0	0	13	0	0	0	0	0	0	0	0	0	0	0	0	0	0
ASV422	2	0	0	0	30	195	2	11	2	4	0	0	0	0	0	0	0	0	54	3	0	3	4	0	0	0	5	0	3	4	3	18	0	4	0	0	0	11	15	32	0	4	118	5	26	0	0	0	0
ASV423	467	20	0	38	34	36	34	37	0	0	0	0	0	0	0	0	0	0	0	0	0	0	0	0	0	0	0	0	0	0	0	0	0	0	0	0	0	0	100	0	0	0	0	0	0	0	0	0	0
ASV424	0	0	0	0	0	0	0	0	0	0	0	0	61	0	0	0	34	0	0	0	0	0	0	0	16	0	178	0	0	30	40	0	0	0	82	0	18	0	0	38	0	31	0	0	19	0	96	52	0
ASV425	13	39	0	0	6	7	6	9	0	0	0	0	0	0	0	0	0	0	0	0	0	0	0	20	11	33	483	0	53	31	0	0	0	0	24	0	0	0	13	0	10	0	0	0	0	0	0	0	0
ASV426	288	24	0	23	14	16	29	171	145	0	0	0	0	0	0	0	0	0	0	0	0	0	0	0	0	0	0	0	0	0	0	0	0	0	0	0	0	0	48	0	0	0	0	0	0	0	0	0	0
ASV427	0	0	0	11	0	0	0	79	0	41	0	0	0	0	0	0	0	0	0	38	0	0	0	0	0	246	0	0	19	42	16	0	0	0	46	0	21	0	0	0	38	36	0	0	108	0	0	0	0
ASV428	0	0	0	0	0	0	0	0	0	0	0	0	0	0	0	0	0	0	0	0	0	0	0	0	0	91	9	0	23	194	0	0	0	0	0	0	0	0	0	0	53	181	0	0	0	0	0	0	0
ASV429	0	0	0	0	0	0	0	0	0	0	0	0	0	0	0	0	0	0	0	0	0	724	28	0	0	0	0	0	0	0	0	0	0	0	0	0	0	0	0	0	0	0	0	0	0	0	0	0	0
ASV430	13	21	0	19	17	17	30	12	10	25	0	4	0	0	0	60	65	0	0	0	30	2	10	0	0	0	0	0	0	0	38	0	0	0	0	0	0	16	17	125	33	0	4	0	26	0	0	133	0
ASV431	0	0	0	0	0	0	0	0	0	0	0	0	0	0	0	0	0	0	6	0	0	63	0	52	0	326	27	0	63	0	0	0	0	0	0	0	0	0	0	0	51	0	0	0	0	61	0	38	0
ASV432	0	0	0	0	0	0	0	0	0	0	0	0	0	0	24	0	31	0	0	0	13	0	0	0	0	0	49	0	0	0	78	0	0	0	0	0	0	0	0	0	61	51	0	82	106	0	0	71	0
ASV433	0	673	0	0	0	0	0	0	0	0	0	0	0	0	0	0	0	0	0	0	0	0	0	0	29	0	0	0	0	0	0	0	0	0	0	0	15	27	0	0	0	0	0	0	0	0	0	0	0
ASV434	579	0	0	0	0	0	0	0	0	0	0	0	0	0	0	0	0	0	0	0	0	0	0	0	0	0	0	0	0	0	0	0	0	43	0	0	0	0	112	0	0	0	0	0	0	0	0	0	0
ASV436	0	0	0	0	0	0	0	0	0	0	0	335	43	78	38	71	94	0	0	0	73	0	0	0	0	0	0	0	0	0	0	0	0	0	0	0	0	0	0	0	0	0	0	0	0	0	0	0	0
ASV437	0	0	465	0	0	0	0	0	0	0	0	0	11	45	0	0	0	17	0	0	0	0	0	26	19	0	0	0	0	0	0	0	0	0	0	0	17	0	0	12	9	4	0	10	16	7	5	20	41
ASV438	0	0	0	0	0	0	0	0	0	0	0	0	0	0	0	0	0	0	0	0	0	0	0	0	0	0	0	0	0	0	0	0	723	0	0	0	0	0	0	0	0	0	0	0	0	0	0	0	0
ASV439	0	0	354	0	68	0	0	0	0	0	0	0	0	0	0	0	0	0	4	0	0	0	0	0	0	0	0	0	0	0	0	0	0	0	0	0	0	0	0	0	0	0	21	0	0	0	0	0	269
ASV440	0	0	272	0	0	0	0	0	0	0	0	0	0	16	0	0	0	15	0	0	0	0	0	0	0	0	0	46	0	0	0	0	67	168	0	76	0	0	0	0	0	0	0	0	0	0	0	0	51
ASV441	0	0	0	0	0	0	0	0	0	0	0	0	0	0	0	0	0	0	0	0	0	0	0	0	0	0	0	0	0	0	0	0	0	710	0	0	0	0	0	0	0	0	0	0	0	0	0	0	0
ASV442	0	0	0	706	0	0	0	0	0	0	0	0	0	0	0	0	0	0	0	0	0	0	0	0	0	0	0	0	0	0	0	0	0	0	0	0	0	0	0	0	0	0	0	0	0	0	0	0	0
ASV444	0	0	0	0	0	5	0	6	676	0	0	0	0	0	0	0	0	0	0	0	0	0	0	0	0	0	0	0	0	0	0	0	0	0	0	0	0	0	14	0	0	0	0	0	0	0	0	0	0
ASV445	0	0	580	0	0	0	0	0	0	0	0	0	0	0	0	0	0	0	0	0	0	0	0	0	0	0	0	0	0	0	3	0	0	0	0	0	0	0	0	0	0	0	0	0	0	0	0	0	115
ASV446	17	45	0	29	31	92	233	65	0	0	0	0	0	0	0	0	0	0	0	0	0	0	0	0	0	34	68	0	0	0	43	0	0	0	33	0	0	0	0	0	0	0	0	0	0	0	0	0	0
ASV447	0	0	0	0	0	0	0	0	0	0	0	0	0	0	20	0	0	0	0	0	0	0	0	0	0	0	0	237	0	12	0	32	29	45	6	0	25	0	0	0	0	22	0	193	31	15	22	0	0
ASV448	0	0	0	0	0	0	0	0	0	0	0	0	0	0	0	0	0	0	0	0	0	687	0	0	0	0	0	0	0	0	0	0	0	0	0	0	0	0	0	0	0	0	0	0	0	0	0	0	0
ASV449	0	0	0	0	0	0	0	0	0	0	0	0	0	0	0	0	0	0	0	0	0	0	0	0	0	0	0	50	0	0	0	0	0	633	0	4	0	0	0	0	0	0	0	0	0	0	0	0	0
ASV450	0	0	0	0	0	0	0	0	0	0	0	0	0	0	0	207	0	0	0	0	0	170	0	0	42	0	34	0	0	19	0	0	0	0	0	0	0	0	0	41	17	87	0	21	15	0	0	32	0
ASV451	0	0	0	0	0	0	0	0	0	0	0	0	0	0	0	0	0	0	0	0	0	0	0	13	25	10	25	0	9	23	501	54	0	0	21	0	0	0	0	0	0	0	0	3	0	0	0	0	0
ASV452	14	28	0	18	13	24	554	14	0	0	0	0	17	0	0	0	0	0	0	0	0	0	0	0	0	0	0	0	0	0	0	0	0	0	0	0	0	0	0	0	0	0	0	0	0	0	0	0	0
ASV453	6	20	0	0	0	0	0	0	11	18	241	24	21	21	69	20	6	10	0	0	23	0	0	0	8	7	24	0	0	20	17	0	0	80	0	0	0	0	0	18	0	0	0	0	17	0	0	0	0
ASV454	0	12	0	6	0	5	0	0	0	10	0	10	15	0	0	12	37	0	0	0	8	0	0	0	0	0	38	0	0	0	3	0	0	0	0	0	10	40	50	47	10	23	17	23	7	49	0	167	0
ASV455	0	0	0	0	0	0	25	0	0	0	0	0	0	0	0	0	0	0	0	0	0	585	40	0	0	0	0	0	0	0	0	0	0	0	0	0	0	0	0	0	0	0	0	30	0	0	0	0	0
ASV456	0	0	0	0	0	0	0	0	0	0	0	0	0	0	0	0	0	0	0	0	0	0	0	0	0	0	0	0	0	0	0	0	0	0	0	0	0	0	0	0	0	0	0	680	0	0	0	0	0
ASV457	0	152	0	0	0	0	0	0	0	19	0	0	0	0	0	0	0	0	0	0	0	0	0	0	0	91	0	0	17	77	201	33	0	15	33	0	0	0	13	0	0	9	0	0	2	0	0	0	0
ASV458	23	0	0	93	10	23	55	116	0	0	0	0	0	0	0	0	0	0	0	0	0	0	0	0	0	0	0	78	0	0	0	17	0	260	0	0	0	0	0	0	0	0	0	0	0	0	0	0	0
ASV459	0	0	365	0	0	0	0	0	0	0	0	0	0	0	0	0	0	0	0	0	0	0	0	0	0	0	0	0	0	0	0	0	0	0	0	0	0	0	0	0	0	0	0	0	0	0	0	0	309
ASV460	0	0	0	0	0	0	0	0	0	0	177	11	29	29	134	22	23	20	0	0	20	0	0	0	5	2	0	4	0	14	32	9	0	81	0	0	0	0	0	48	7	0	0	4	0	0	0	0	0
ASV461	0	0	0	0	0	0	0	0	0	0	0	0	0	0	0	0	0	0	0	0	0	0	0	0	0	0	146	0	0	0	0	0	0	0	0	2	26	0	0	0	67	40	0	84	47	46	21	114	0
ASV462	0	0	0	0	0	0	0	0	0	0	0	75	0	0	0	0	92	0	53	0	0	0	0	0	0	0	0	0	0	0	59	0	0	0	0	0	0	0	39	188	0	0	0	0	96	0	0	0	0
ASV463	0	41	0	105	34	33	145	0	0	0	0	0	0	0	0	0	0	0	0	0	0	0	0	0	14	15	0	39	0	0	0	18	27	70	0	0	8	0	0	0	45	0	0	0	0	0	0	0	57
ASV464	0	62	0	0	13	16	5	32	0	0	49	0	7	8	0	0	7	9	0	52	12	0	0	49	0	5	18	0	25	105	52	0	12	0	0	0	5	0	0	11	55	11	0	4	38	0	6	0	0
ASV465	0	0	0	0	0	0	0	0	31	63	0	0	0	0	0	0	0	0	0	0	0	0	0	0	385	0	0	0	0	0	21	0	0	0	0	0	168	0	0	0	0	0	0	0	0	0	0	0	0
ASV466	0	0	0	0	0	0	0	0	0	0	0	0	0	0	0	0	0	0	0	0	0	0	0	0	0	504	22	0	26	23	17	0	0	0	0	0	0	0	0	0	0	0	0	0	0	0	0	0	0
ASV467	0	0	0	0	0	0	0	0	0	0	513	38	0	0	0	52	0	0	0	0	0	0	0	0	0	47	0	0	4	0	0	0	0	0	0	0	0	0	0	0	0	0	0	0	0	0	0	0	0
ASV468	0	0	0	0	0	0	0	0	7	0	0	0	0	0	0	0	0	0	0	0	0	0	0	0	0	8	177	0	0	12	0	0	0	0	0	0	31	0	0	0	45	95	0	75	91	22	70	16	0
ASV469	0	0	0	0	0	0	0	0	0	0	0	58	26	0	130	0	0	0	0	0	9	0	0	0	0	0	0	0	0	59	34	0	0	0	0	0	5	0	0	192	10	66	0	11	18	9	5	17	0
ASV470	0	0	0	0	0	0	0	0	0	0	26	436	21	43	0	29	37	29	0	0	33	0	0	0	0	0	0	0	0	0	0	0	0	0	0	0	0	0	0	0	0	0	0	0	0	0	0	0	0
ASV471	186	0	442	0	0	0	0	0	0	0	0	0	0	0	0	0	0	0	0	0	0	0	0	0	0	0	0	0	0	0	0	0	0	0	0	0	0	0	0	0	0	0	0	0	0	0	0	0	25
ASV472	10	20	0	19	8	19	33	12	0	20	0	0	30	0	0	116	20	0	0	0	10	0	11	0	61	7	35	0	0	10	0	0	0	0	0	0	46	8	0	32	14	12	0	12	8	8	11	47	0
ASV473	17	37	0	30	24	17	26	21	0	26	0	0	30	0	0	0	0	0	0	0	0	9	0	0	0	0	0	0	0	0	57	0	0	0	0	0	31	0	0	34	23	38	0	90	38	43	37	18	0
ASV474	0	0	0	0	0	0	0	0	0	0	0	9	9	9	0	0	6	9	0	0	16	0	0	0	18	29	27	14	0	31	387	51	0	0	30	0	0	0	0	0	0	0	0	0	0	0	0	0	0
ASV475	21	7	0	10	12	12	4	0	46	17	0	9	0	0	3	21	10	0	0	0	4	11	7	5	5	0	0	0	0	6	22	0	0	0	0	0	15	49	70	55	9	10	25	31	27	15	0	80	0
ASV476	0	0	0	0	0	0	0	0	0	0	0	0	0	0	22	0	0	0	0	0	0	0	0	0	0	63	0	0	0	0	50	0	0	0	0	0	0	0	0	0	84	0	0	55	72	0	0	84	0
ASV477	0	0	0	0	0	0	0	0	0	0	0	0	0	0	0	0	636	0	0	0	0	0	0	0	0	0	0	0	0	0	0	0	0	0	0	0	0	0	0	0	0	0	0	0	0	0	0	0	0
ASV478	27	29	44	314	30	14	23	51	0	0	0	0	0	0	0	0	0	0	0	0	0	24	0	0	0	0	0	0	0	0	0	0	0	0	0	0	0	0	0	0	0	0	0	0	61	17	0	0	0
ASV479	0	0	0	0	0	0	0	0	0	0	0	0	0	0	0	0	0	0	0	0	0	0	0	0	0	0	0	95	0	0	0	0	0	539	0	0	0	0	0	0	0	0	0	0	0	0	0	0	0
ASV480	0	0	0	0	0	0	0	0	0	0	0	0	0	13	0	0	0	0	21	0	0	419	31	0	0	0	0	0	0	0	0	0	0	0	0	0	0	0	0	0	4	0	0	0	107	0	12	0	26
ASV481	0	0	0	0	0	0	0	0	0	0	0	0	0	0	0	0	82	0	0	0	0	0	0	0	0	45	41	0	0	0	87	0	0	0	0	0	31	0	0	32	53	35	0	59	31	39	41	0	0
ASV482	152	0	0	0	0	0	0	0	0	0	0	438	0	0	19	0	0	0	0	0	0	0	0	0	0	0	0	0	0	0	0	0	0	0	0	0	0	0	18	0	0	0	0	0	0	0	0	0	0
ASV483	0	0	136	0	0	0	0	0	0	0	51	322	0	0	37	39	22	0	0	0	0	0	0	0	0	0	0	0	0	0	0	0	0	0	0	0	0	0	0	0	0	0	0	0	0	0	0	0	19
ASV484	0	57	72	20	59	0	34	121	0	0	0	0	0	0	0	0	0	0	0	3	0	0	0	2	0	0	0	0	0	0	0	0	4	0	0	0	5	43	0	0	0	0	34	0	0	0	0	11	161
ASV485	0	0	0	0	0	0	0	0	0	0	0	0	15	0	0	0	0	0	0	0	0	0	0	0	0	132	0	0	0	0	0	0	0	0	0	0	26	0	0	19	0	43	0	66	42	30	44	0	0
ASV486	21	91	14	26	64	43	280	37	0	0	0	0	0	0	0	0	0	0	0	0	0	0	0	0	0	0	0	0	0	0	0	0	0	0	0	0	0	49	0	0	0	0	0	0	0	0	0	0	0
ASV487	0	51	0	22	62	40	221	29	0	0	0	0	0	0	0	0	0	0	80	0	0	0	0	0	0	0	0	0	0	0	0	0	0	0	0	0	9	47	0	0	0	0	27	0	0	0	0	0	36
ASV488	0	11	0	9	10	11	9	120	0	0	0	0	0	0	0	0	0	0	0	0	0	0	0	35	17	16	18	11	7	49	114	20	5	94	17	0	0	0	0	0	22	0	0	0	0	0	0	28	0
ASV489	0	0	0	0	0	0	0	0	0	0	0	0	0	0	0	24	520	0	0	0	0	0	0	0	0	0	0	0	0	0	0	78	0	0	0	0	0	0	0	0	0	0	0	0	0	0	0	0	0
ASV490	18	28	0	42	0	34	0	62	44	16	0	0	0	0	0	0	0	99	0	0	0	0	0	0	0	0	0	0	0	0	0	0	0	0	0	0	0	0	0	0	0	0	0	0	134	96	47	0	0
ASV491	0	12	0	6	0	0	0	34	0	0	284	5	24	16	67	14	7	8	0	0	0	0	0	0	13	17	0	0	10	31	40	0	0	0	13	0	0	0	0	13	4	0	0	0	0	0	0	0	0
ASV492	0	78	0	30	9	7	14	69	0	0	25	34	6	8	240	17	0	11	0	0	13	0	0	0	0	0	0	0	0	5	13	0	0	0	0	0	0	0	0	37	0	0	0	0	0	0	0	0	0
ASV493	0	0	0	0	0	0	0	0	0	0	0	0	0	0	0	0	0	0	0	0	616	0	0	0	0	0	0	0	0	0	0	0	0	0	0	0	0	0	0	0	0	0	0	0	0	0	0	0	0
ASV494	0	0	0	0	0	0	0	0	0	3	0	0	0	0	0	0	0	0	0	612	0	0	0	0	0	0	0	0	0	0	0	0	0	0	0	0	0	0	0	0	0	0	0	0	0	0	0	0	0
ASV495	0	0	0	0	0	3	0	0	0	0	16	12	4	36	379	17	12	14	0	0	11	0	0	0	0	0	0	0	0	0	0	17	0	12	0	0	0	0	0	70	0	0	0	0	0	0	0	0	8
ASV496	0	4	0	0	3	0	79	3	0	0	0	0	0	0	0	0	0	0	391	0	0	0	0	0	0	0	9	12	0	0	0	0	0	0	17	0	0	54	9	0	0	21	0	0	0	0	6	0	0
ASV497	0	0	0	0	0	0	0	0	20	586	0	0	0	0	0	0	0	0	0	0	0	0	0	0	0	0	0	0	0	0	0	0	0	0	0	0	0	0	0	0	0	0	0	0	0	0	0	0	0
ASV498	0	0	0	0	0	0	0	0	0	0	0	0	0	0	0	0	0	0	0	0	0	0	0	0	0	0	25	0	43	0	0	0	0	0	0	0	0	0	0	41	34	0	0	62	50	45	0	132	0
ASV499	17	0	0	31	50	158	101	0	0	0	0	0	0	0	0	0	0	0	34	9	0	0	0	0	0	8	0	0	105	16	9	0	0	0	15	7	0	44	0	0	0	0	0	0	0	0	0	0	0
ASV500	0	0	0	0	0	0	0	0	0	0	0	0	0	0	0	0	0	0	0	0	0	0	0	0	0	0	0	0	0	0	0	0	0	0	0	0	0	0	0	0	0	16	0	12	560	12	0	0	0
ASV501	0	32	9	30	40	61	57	54	13	8	0	0	0	0	0	5	0	0	17	0	0	0	0	5	13	32	3	11	14	0	16	11	0	15	0	0	17	67	3	0	33	0	8	0	0	0	0	11	12
ASV502	0	0	0	0	0	0	0	0	0	0	0	0	0	0	0	0	0	0	0	0	0	0	0	0	0	0	0	0	0	0	0	0	0	596	0	0	0	0	0	0	0	0	0	0	0	0	0	0	0
ASV503	0	0	0	0	0	0	0	0	0	0	0	0	0	12	0	0	0	0	0	0	0	0	0	0	2	0	0	36	0	0	0	26	41	479	0	0	0	0	0	0	0	0	0	0	0	0	0	0	0
ASV504	0	0	30	0	0	0	0	0	0	0	0	0	0	0	0	0	0	0	0	0	0	0	0	0	0	0	0	73	0	14	11	159	15	258	0	0	0	0	0	0	6	0	0	0	0	0	0	0	30
ASV505	0	0	209	0	0	0	0	0	0	0	0	0	0	0	0	0	0	0	0	0	0	0	0	0	0	0	0	0	0	0	0	18	354	0	0	0	0	0	0	0	0	0	0	0	0	0	0	0	14
ASV506	0	0	23	0	0	0	0	0	0	0	0	0	8	171	0	0	0	47	0	0	0	0	0	0	40	0	0	11	0	0	0	27	29	44	0	0	32	0	0	46	6	5	0	6	7	0	6	51	15
ASV507	0	0	561	0	0	0	0	0	0	0	0	0	0	0	0	0	0	0	0	0	0	0	0	0	0	0	0	0	0	0	0	0	0	0	0	0	0	0	0	0	0	0	0	0	0	0	0	0	32
ASV508	0	0	0	0	0	0	0	0	0	0	0	0	27	0	3	0	17	0	0	0	0	0	0	0	17	22	8	0	3	19	14	0	0	0	13	0	16	0	0	60	38	40	0	73	21	16	13	51	0
ASV509	0	0	0	0	0	0	0	0	22	0	0	0	0	0	0	17	232	0	0	0	0	3	0	9	0	14	0	0	18	0	0	0	0	0	0	0	0	40	57	37	43	0	29	58	0	0	0	8	0
ASV510	0	0	0	0	0	0	0	0	0	0	0	0	0	0	73	0	0	0	0	0	0	0	0	0	78	0	0	0	0	97	0	0	0	0	0	0	85	0	0	254	0	0	0	0	0	0	0	0	0
ASV511	0	0	0	0	0	0	0	0	0	0	0	0	0	0	0	0	0	0	0	0	0	0	0	40	27	450	0	0	0	44	0	0	0	0	0	0	0	0	0	0	0	0	0	0	0	0	0	0	0
ASV512	0	0	0	0	0	0	0	0	0	0	0	0	0	0	0	0	0	0	0	0	82	0	503	0	0	0	0	0	0	0	0	0	0	0	0	0	0	0	0	0	0	0	0	0	0	0	0	0	0
ASV513	0	0	0	0	0	0	0	4	0	0	0	0	0	0	0	0	0	0	0	0	0	0	0	47	0	0	0	0	0	0	0	0	0	0	0	0	0	0	0	0	0	0	0	0	0	0	0	533	0
ASV514	2	0	0	0	0	0	0	0	0	0	0	7	0	0	14	0	0	0	0	0	0	0	0	26	20	0	0	0	0	43	39	0	0	0	0	0	13	0	0	41	18	46	6	50	61	8	0	131	0
ASV515	0	0	0	0	0	0	0	0	0	0	0	0	0	0	0	0	0	0	0	0	0	0	0	0	0	273	0	0	0	0	0	0	0	0	0	0	0	0	0	0	0	0	0	0	0	0	0	0	0
ASV516	0	0	0	0	0	31	0	367	0	0	0	12	0	11	18	0	0	0	0	0	42	8	0	0	0	0	0	0	0	0	0	36	9	0	0	0	0	9	0	0	13	0	0	0	22	0	0	0	0
ASV517	0	0	0	0	0	0	0	0	541	32	0	0	0	0	0	0	0	0	0	0	0	0	0	0	0	0	0	0	0	0	0	0	0	0	0	0	0	0	0	0	0	0	0	0	0	0	0	0	0
ASV518	0	0	18	0	0	0	0	0	0	0	0	0	20	177	0	0	0	55	0	0	0	0	0	15	24	0	22	0	0	0	0	0	0	0	0	0	17	0	0	50	20	17	6	13	14	9	17	50	20
ASV519	0	0	0	0	0	0	8	0	0	0	0	0	5	0	0	0	0	0	0	0	0	0	0	0	0	0	147	0	0	0	0	0	0	0	0	0	9	0	0	0	23	21	0	26	21	18	0	160	0
ASV520	173	0	96	0	0	0	0	0	18	0	0	0	0	0	96	0	0	0	0	0	0	0	0	0	0	0	0	0	0	0	0	0	0	0	0	0	0	0	26	0	0	0	0	0	0	162	0	0	0
ASV521	91	0	51	0	0	0	0	22	0	0	9	110	0	11	0	6	0	19	0	0	12	0	0	4	0	0	6	0	0	7	0	0	0	0	0	0	9	0	0	0	0	0	0	0	19	187	7	0	0
ASV522	0	0	0	0	0	0	98	0	0	0	0	0	0	0	0	0	0	0	0	22	0	0	0	0	0	212	0	0	0	0	71	0	0	0	0	0	0	0	0	0	0	28	0	64	43	0	0	0	0
ASV523	0	0	93	0	0	0	0	0	0	0	0	0	0	85	0	0	0	0	0	0	0	0	0	19	14	0	0	156	0	0	0	79	0	0	0	36	12	0	0	0	0	0	0	0	24	0	0	0	52
ASV524	14	83	24	28	68	42	45	37	23	0	0	0	0	0	0	0	0	0	0	0	0	0	0	0	0	9	0	17	16	0	0	0	6	17	0	0	0	63	5	0	9	0	30	0	0	0	0	0	31
ASV525	28	0	0	22	24	29	431	17	0	0	0	0	0	0	0	0	0	0	0	0	0	0	0	0	0	0	0	0	0	0	0	18	0	0	0	0	0	0	0	0	0	0	0	0	0	0	0	0	0
ASV526	9	19	0	177	11	0	0	19	0	0	26	0	0	13	0	0	0	190	0	0	21	0	0	0	0	0	0	0	0	0	0	0	0	0	0	0	0	0	0	0	0	0	0	0	0	69	7	0	0
ASV527	0	0	0	0	0	0	0	0	0	0	0	0	7	0	4	0	126	0	0	0	0	0	0	0	62	0	0	0	26	51	0	0	0	0	0	0	52	0	0	37	38	39	0	6	27	0	0	40	0
ASV528	0	0	0	0	0	0	0	0	28	0	0	0	0	7	0	0	0	0	0	0	0	0	0	0	0	28	28	0	0	0	0	0	0	0	71	0	0	16	32	45	28	37	0	0	37	0	83	0	0
ASV529	0	0	110	0	0	0	0	0	0	0	0	0	0	0	0	0	0	0	0	0	0	0	0	0	0	0	0	0	0	0	0	0	0	0	0	0	0	0	0	0	0	0	0	0	0	0	0	0	443
ASV530	0	0	0	0	0	13	0	21	0	0	22	10	0	0	108	0	0	8	0	0	0	0	0	0	0	220	24	0	16	40	0	0	0	0	0	0	0	0	0	37	0	0	0	0	0	0	0	0	0
ASV531	0	0	0	0	0	0	0	8	0	0	0	0	0	0	0	0	0	0	0	0	0	0	0	0	0	0	0	65	0	0	0	18	406	54	0	0	0	0	0	0	0	0	0	0	0	0	0	0	0
ASV532	0	0	0	550	0	0	0	0	0	0	0	0	0	0	0	0	0	0	0	0	0	0	0	0	0	0	0	0	0	0	0	0	0	0	0	0	0	0	0	0	0	0	0	0	0	0	0	0	0
ASV533	21	0	0	16	18	21	431	0	0	0	0	0	23	0	0	0	0	0	0	0	0	18	0	0	0	0	0	0	0	0	0	0	0	0	0	0	0	0	0	0	0	0	0	0	0	0	0	0	0
ASV534	0	0	14	0	0	0	0	0	0	0	0	0	0	80	0	0	0	16	188	0	0	0	0	0	11	0	0	0	0	0	0	0	0	0	0	0	39	0	0	20	0	0	0	13	21	0	7	70	33
ASV535	10	15	0	398	33	13	19	13	0	0	0	0	0	0	0	0	0	0	0	0	0	0	0	0	0	0	0	0	0	0	0	0	0	46	0	0	0	0	0	0	0	0	0	0	0	0	0	0	0
ASV536	0	0	0	0	0	0	0	0	0	0	0	542	0	0	0	0	0	0	0	0	0	0	0	0	0	0	0	0	0	0	0	0	0	0	0	0	0	0	0	0	0	0	0	0	0	0	0	0	0
ASV537	0	0	0	0	0	0	0	0	0	0	0	0	0	0	0	0	0	0	0	0	0	0	0	0	0	0	0	322	0	0	0	0	61	0	0	158	0	0	0	0	0	0	0	0	0	0	0	0	0
ASV538	0	30	0	26	20	0	30	10	0	27	0	0	24	0	0	23	0	0	0	0	0	6	0	18	0	0	0	0	0	0	0	0	0	0	0	0	0	13	0	92	0	0	6	0	0	23	0	192	0
ASV539	0	0	0	27	34	30	0	0	0	0	0	0	12	0	0	0	0	0	0	0	0	0	0	0	0	0	0	0	0	0	107	0	0	0	0	0	0	0	0	0	0	74	0	83	73	0	0	100	0
ASV540	246	17	0	24	27	16	22	0	0	0	0	46	0	0	6	0	5	0	0	0	0	0	0	0	0	0	0	0	0	0	36	8	0	0	2	0	0	0	71	0	0	12	0	0	0	0	0	0	0
ASV541	0	0	0	0	0	0	0	0	0	0	0	0	0	0	0	0	0	0	0	0	0	0	0	0	0	38	0	0	0	0	36	0	0	0	30	0	46	0	0	62	35	0	0	58	45	0	45	45	0
ASV542	0	0	0	0	0	0	0	0	0	0	0	0	0	0	0	0	0	0	0	0	0	0	0	0	0	0	535	0	0	0	0	0	0	0	0	0	0	0	0	0	0	0	0	0	0	0	0	0	0
ASV543	0	0	0	3	0	0	0	0	0	0	0	0	0	0	0	0	0	0	532	0	0	0	0	0	0	0	0	0	0	0	0	0	0	0	0	0	0	0	0	0	0	0	0	0	0	0	0	0	0
ASV544	0	0	0	0	0	0	0	0	0	0	0	0	0	0	7	0	43	0	0	0	0	0	0	0	0	0	0	0	31	0	0	0	0	0	0	0	0	0	0	0	20	0	0	40	16	132	0	124	0
ASV546	12	13	85	43	39	59	52	0	0	5	0	0	0	0	0	0	0	0	6	0	0	56	6	0	14	0	0	2	13	0	0	0	0	0	0	0	14	46	2	0	0	0	8	0	0	0	0	6	48
ASV547	0	191	19	10	40	52	39	26	0	0	0	0	0	0	0	0	0	0	42	0	0	0	0	0	7	0	0	0	0	0	0	10	0	0	0	0	0	44	0	0	0	0	18	0	0	0	0	0	27
ASV548	0	0	0	0	0	0	0	0	0	0	0	0	0	0	0	0	0	0	0	0	0	0	0	0	0	0	0	0	0	0	0	0	0	0	0	0	0	0	0	0	0	0	0	525	0	0	0	0	0
ASV549	52	0	148	0	0	0	0	0	0	0	22	49	108	11	13	11	5	9	0	0	10	0	0	0	2	2	0	0	0	7	0	0	0	0	3	0	0	0	10	0	6	4	0	0	0	34	16	0	0
ASV550	0	0	0	0	0	0	0	0	0	0	0	0	23	0	0	0	0	0	0	0	0	0	0	0	0	0	0	0	0	0	0	0	0	0	0	0	18	0	0	0	0	16	0	0	25	414	26	0	0
ASV551	13	31	0	27	0	16	67	0	0	0	0	0	0	0	0	0	0	0	0	0	0	0	0	0	0	0	0	41	93	0	0	15	17	38	0	0	0	40	0	0	123	0	0	0	0	0	0	0	0
ASV552	0	0	0	0	0	0	17	0	0	0	0	0	0	0	0	0	0	0	0	0	0	0	0	0	60	22	200	0	0	23	16	0	0	0	17	0	139	0	0	0	0	0	0	15	11	0	0	0	0
ASV553	31	116	35	0	0	74	113	0	16	22	0	0	0	0	0	0	0	0	0	0	0	0	0	0	0	0	0	0	0	0	0	0	0	0	0	0	0	65	0	0	0	0	48	0	0	0	0	0	0
ASV554	0	9	0	0	0	0	0	11	0	3	168	10	15	16	177	19	5	13	0	0	16	0	0	0	0	0	0	0	0	16	0	0	0	10	0	0	0	0	0	27	0	4	0	0	0	0	0	0	0
ASV555	0	0	0	0	0	0	0	0	0	0	0	0	0	0	0	0	0	0	245	0	0	0	0	0	0	0	0	104	0	0	0	47	51	72	0	0	0	0	0	0	0	0	0	0	0	0	0	0	0
ASV556	23	0	0	0	51	321	48	0	0	11	0	0	0	0	0	0	0	0	12	0	0	0	0	0	0	0	0	0	0	0	0	0	0	0	0	0	0	0	21	0	0	0	32	0	0	0	0	0	0
ASV557	0	17	0	103	5	13	4	21	44	189	0	0	0	0	35	0	0	0	0	0	0	0	0	29	0	0	0	0	0	0	0	0	0	0	0	0	0	0	0	7	0	0	0	0	0	36	0	12	0
ASV558	0	0	0	0	0	0	0	6	0	7	0	0	11	0	32	32	0	0	0	0	18	0	5	0	0	0	0	0	0	114	19	0	0	0	0	0	0	0	4	118	0	67	0	0	0	0	0	29	0
ASV559	20	23	0	23	29	29	27	285	0	0	0	0	0	0	0	0	0	0	0	0	0	0	0	0	0	0	0	0	0	0	0	0	0	0	0	0	0	0	0	0	0	4	0	0	73	0	0	0	0
ASV560	0	0	0	0	0	0	0	0	0	0	0	0	0	0	0	11	0	0	0	0	0	0	0	0	0	41	0	0	0	0	0	0	0	0	0	0	0	0	0	19	0	0	0	162	16	0	0	71	0
ASV561	0	0	0	0	0	0	0	0	0	0	0	0	0	0	0	0	0	0	0	0	0	0	0	0	0	0	0	0	0	0	0	501	0	0	0	0	0	0	11	0	0	0	0	0	0	0	0	0	0
ASV562	0	0	0	53	134	117	0	0	0	0	0	0	0	0	0	0	0	0	0	0	0	0	0	0	0	0	0	0	0	0	0	0	0	0	0	0	0	104	0	0	0	0	0	32	0	0	0	0	68
ASV563	0	0	0	0	10	0	0	0	0	0	0	9	0	0	0	0	0	0	0	0	6	11	2	0	0	0	27	0	0	0	112	0	0	0	0	0	0	0	0	44	0	21	0	44	18	12	25	81	0
ASV564	0	0	0	0	0	0	0	0	0	0	0	0	0	0	0	0	0	0	0	0	0	0	0	346	45	24	28	0	0	0	0	0	0	0	0	0	0	0	0	0	0	0	0	0	0	0	0	58	0
ASV565	0	0	501	0	0	0	0	0	0	0	0	0	0	0	0	0	0	0	0	0	0	0	0	0	0	0	0	0	0	0	0	0	0	0	0	0	0	0	0	0	0	0	0	0	0	0	0	0	0
ASV566	0	0	0	0	0	0	15	0	0	0	0	0	21	0	0	19	0	0	0	0	46	0	16	0	0	41	0	0	0	0	0	0	0	0	0	0	0	0	0	76	33	0	0	71	0	0	67	0	0
ASV567	5	3	0	9	2	3	4	16	56	106	9	5	6	7	6	0	4	65	0	24	0	0	0	0	0	0	0	0	4	34	0	0	7	4	0	0	0	0	0	0	30	7	0	5	43	26	5	0	3
ASV568	0	0	0	0	0	0	0	0	0	0	0	0	0	0	0	0	74	0	0	0	0	0	0	0	0	0	31	0	0	0	0	0	0	0	0	0	0	36	26	69	0	40	26	43	64	0	26	20	0
ASV569	0	0	0	0	0	14	0	0	0	0	0	0	0	0	0	0	0	0	0	0	0	0	0	0	0	0	0	0	0	0	0	0	36	0	133	0	24	0	0	0	32	10	0	0	38	0	210	0	0
ASV570	11	0	0	0	0	0	16	106	0	0	3	0	3	11	37	0	12	5	0	94	5	0	0	0	31	0	0	0	0	0	0	0	0	0	0	0	0	0	0	12	17	12	0	12	5	104	0	0	0
ASV571	0	0	0	0	0	0	0	0	0	0	0	0	0	0	110	0	0	0	0	0	0	21	0	0	0	0	0	58	0	0	0	35	0	224	0	0	0	0	0	43	0	0	0	0	0	0	0	0	0
ASV572	0	0	64	0	0	0	0	0	0	0	0	0	0	0	0	0	0	0	0	0	0	0	0	0	0	0	0	51	0	0	0	136	30	157	0	10	0	0	0	0	0	0	0	0	0	0	0	0	42
ASV573	367	17	0	0	29	19	0	0	0	0	0	0	0	0	0	0	0	0	0	0	0	0	0	0	0	0	0	0	0	0	0	0	0	0	0	0	0	0	57	0	0	0	0	0	0	0	0	0	0
ASV574	0	0	0	0	0	0	0	0	0	0	0	0	0	0	0	0	0	0	0	0	0	0	0	0	0	0	0	0	0	0	0	0	0	0	0	0	0	489	0	0	0	0	0	0	0	0	0	0	0
ASV575	0	0	0	0	0	0	0	0	0	0	0	0	0	0	0	0	0	0	0	0	0	0	0	0	0	0	0	163	0	0	0	325	0	0	0	0	0	0	0	0	0	0	0	0	0	0	0	0	0
ASV576	0	0	0	0	0	0	0	0	0	0	0	0	0	0	15	0	0	0	0	0	0	0	0	0	37	0	0	0	0	0	0	0	0	0	121	0	52	0	0	0	0	0	0	0	61	0	74	50	0
ASV577	0	0	0	0	0	0	0	91	0	8	271	25	0	0	0	0	0	70	0	0	0	0	0	0	15	0	0	0	0	0	0	0	0	0	0	0	0	0	0	0	0	0	0	0	0	0	0	0	0
ASV578	0	0	0	0	0	0	0	0	0	0	0	0	0	21	0	0	0	14	0	0	0	0	0	0	0	0	0	297	0	0	0	0	109	0	0	0	0	0	0	0	0	0	0	0	0	0	0	10	29
ASV579	0	0	37	0	0	0	0	221	0	0	0	0	0	0	30	0	0	18	0	0	0	0	0	23	0	0	0	0	0	0	0	0	14	90	0	0	0	0	0	0	0	0	0	34	0	0	0	11	0
ASV580	0	0	0	0	0	0	0	0	0	0	0	0	0	0	0	0	0	0	0	0	0	426	51	0	0	0	0	0	0	0	0	0	0	0	0	0	0	0	0	0	0	0	0	0	0	0	0	0	0
ASV581	0	0	0	111	57	17	255	37	0	0	0	0	0	0	0	0	0	0	0	0	0	0	0	0	0	0	0	0	0	0	0	0	0	0	0	0	0	0	0	0	0	0	0	0	0	0	0	0	0
ASV582	5	9	0	0	0	7	0	7	0	10	0	0	21	0	0	10	18	0	0	0	36	0	0	12	0	0	0	0	5	0	34	0	0	0	0	0	20	0	0	23	29	35	0	28	38	0	20	63	3
ASV583	6	15	82	21	14	53	20	47	8	0	0	0	0	0	0	0	0	0	0	0	0	0	0	0	7	0	0	0	12	0	0	0	0	9	0	0	0	54	6	0	15	0	17	0	0	0	0	34	56
ASV584	0	0	0	0	0	0	0	0	0	0	0	0	0	0	0	0	241	0	0	0	0	0	0	0	0	0	0	0	0	0	0	0	0	0	0	0	0	0	0	170	0	0	0	0	0	0	0	0	0
ASV585	13	200	0	43	18	8	13	5	0	0	0	0	0	0	0	0	0	0	0	0	0	0	0	25	0	0	0	13	0	0	3	0	0	132	0	0	0	0	0	0	0	0	0	0	0	0	0	0	0
ASV586	0	0	64	0	0	0	0	0	0	0	0	0	0	85	0	0	0	19	0	0	0	0	0	0	17	0	0	6	0	0	0	25	27	85	0	17	21	0	0	17	6	0	0	5	10	0	0	48	11
ASV587	0	0	0	0	0	0	0	0	0	0	0	0	0	0	0	104	0	0	0	0	0	303	18	0	0	0	32	0	0	0	0	0	0	0	0	0	0	0	0	16	0	0	0	0	0	0	0	0	0
ASV588	0	0	0	28	0	107	0	0	0	18	0	9	0	0	0	0	0	0	0	0	100	0	0	0	0	0	0	0	0	9	0	0	0	0	0	0	0	0	0	128	0	40	0	0	30	0	0	0	0
ASV589	0	59	0	0	0	0	0	3	0	0	9	0	12	16	0	19	0	0	0	0	0	0	0	0	18	7	14	5	0	33	143	12	0	16	9	0	0	0	0	0	0	0	0	0	50	0	0	40	0
ASV590	0	0	0	0	0	0	0	0	0	0	0	0	0	0	0	0	0	0	0	0	0	0	0	0	0	40	424	0	0	0	0	0	0	0	0	0	0	0	0	0	0	0	0	0	0	0	0	0	0
ASV591	114	124	0	0	0	0	21	13	0	0	0	0	0	0	0	0	0	0	0	0	0	0	0	0	0	0	0	0	83	0	0	0	0	0	0	0	0	0	15	0	0	0	0	48	43	0	0	0	0
ASV592	0	0	0	0	0	0	0	0	0	0	0	10	5	70	25	4	115	16	0	0	31	0	7	0	0	0	0	0	38	0	0	0	0	0	0	0	0	0	0	42	39	0	0	0	0	0	0	27	0
ASV593	0	0	0	0	172	0	0	242	0	0	0	0	0	0	0	0	0	0	0	0	0	0	0	0	0	0	0	0	0	0	0	0	0	0	0	0	0	0	0	0	0	0	45	0	0	0	0	0	0
ASV594	0	0	0	0	0	0	0	0	0	0	0	0	0	0	0	0	0	0	0	0	0	0	0	332	0	0	23	0	0	22	0	0	0	0	21	0	0	0	0	0	0	0	0	0	0	0	0	60	0
ASV595	0	0	0	0	0	0	0	0	0	6	0	0	0	0	0	0	0	0	0	0	0	0	0	0	10	0	0	0	0	9	50	0	0	0	0	0	17	0	0	18	35	20	0	91	36	39	0	60	0
ASV596	0	0	14	0	0	0	0	0	0	0	0	0	0	22	0	0	0	0	0	0	0	0	0	0	0	0	0	49	0	0	0	22	26	308	0	0	0	0	0	0	0	0	0	0	0	0	0	10	4
ASV597	0	18	0	0	0	0	0	0	0	20	0	0	0	0	0	0	0	0	0	0	0	11	0	0	0	0	44	0	0	72	54	0	0	0	39	0	0	15	26	0	0	60	11	0	0	0	0	37	0
ASV598	0	0	0	0	0	0	0	0	9	0	0	0	0	0	0	0	0	0	0	0	0	0	0	0	0	0	0	0	0	22	0	0	0	0	35	0	0	0	0	67	32	0	0	54	41	0	0	76	0
ASV599	0	0	0	0	0	0	0	0	0	0	0	0	0	0	0	0	0	0	0	0	0	0	0	0	0	0	0	0	0	0	0	0	0	0	67	0	0	0	0	0	0	0	0	0	0	0	378	0	0
ASV600	0	0	0	0	0	0	0	0	0	0	0	0	0	0	52	0	0	0	0	0	0	0	0	0	0	0	0	0	0	47	0	0	0	0	0	0	0	0	0	92	0	43	0	102	0	0	0	41	0
ASV601	19	18	0	15	21	17	15	311	0	0	16	3	0	0	4	0	0	4	0	0	0	0	0	0	0	0	0	0	0	0	0	0	0	0	0	0	0	0	0	0	0	0	0	0	0	0	0	0	0
ASV602	0	0	0	0	0	8	7	4	0	0	0	0	5	0	0	0	0	0	20	0	0	33	0	0	18	0	0	0	0	11	13	0	0	0	0	0	16	21	10	119	3	11	24	26	36	0	3	34	0
ASV603	0	0	5	0	0	0	0	0	0	0	0	0	0	0	0	0	9	0	0	0	0	0	0	0	0	6	0	0	0	0	28	0	0	0	128	0	0	0	0	0	0	0	0	0	11	0	126	59	0
ASV604	0	0	0	0	0	0	0	0	0	0	0	0	0	0	23	0	0	0	0	0	0	0	0	0	0	0	0	0	6	0	0	0	0	0	86	0	26	0	0	64	9	5	0	0	75	0	37	69	0
ASV605	0	0	0	0	0	0	0	0	0	0	0	0	0	0	0	0	0	0	0	0	0	0	0	0	0	52	0	0	0	0	0	0	0	0	0	0	0	0	0	0	0	0	0	0	0	0	0	0	0
ASV606	13	61	70	61	0	16	36	0	0	0	0	0	0	0	0	7	0	0	0	0	0	0	0	12	29	0	0	0	0	0	0	0	0	0	0	0	25	22	0	0	0	0	7	0	0	0	0	16	63
ASV607	0	0	0	0	0	0	0	0	0	0	0	0	0	0	372	0	0	0	0	0	0	0	0	0	0	0	0	0	0	0	0	0	0	0	0	0	0	0	0	64	0	0	0	0	0	0	0	0	0
ASV608	0	0	0	0	0	0	0	0	0	0	0	0	0	0	0	0	0	0	0	0	6	371	0	0	0	0	0	0	0	0	0	0	0	58	0	0	0	0	0	0	0	0	0	0	0	0	0	0	0
ASV609	0	0	0	0	0	0	0	0	0	0	0	0	0	0	0	0	0	0	0	0	0	0	0	0	36	293	0	0	0	40	0	0	0	0	0	0	0	0	0	0	0	0	0	0	0	0	0	0	0
ASV610	0	0	0	0	0	0	0	0	0	0	0	0	0	0	0	0	0	0	0	0	0	0	0	0	0	71	10	0	0	19	0	0	0	0	30	0	0	0	0	0	23	43	0	27	29	0	0	0	0
ASV611	4	0	0	0	0	0	0	0	0	0	0	0	0	0	0	0	0	0	0	0	0	0	0	0	0	0	0	0	0	0	50	0	0	0	0	0	25	0	0	69	38	36	0	68	0	0	46	52	0
ASV612	184	9	0	16	16	17	22	63	0	0	0	0	0	0	0	4	0	0	0	0	0	0	0	0	0	0	0	0	0	0	0	0	0	0	0	0	0	0	54	0	0	0	0	0	0	42	0	0	0
ASV613	0	0	0	0	0	0	0	0	0	0	0	0	0	0	0	0	0	0	0	13	0	0	0	0	9	0	0	6	0	18	0	8	0	0	0	0	125	0	2	0	18	193	0	6	11	4	9	3	0
ASV614	0	0	0	0	0	0	0	0	0	0	0	0	21	0	295	0	13	18	0	0	22	0	0	0	0	0	0	0	0	0	0	0	0	0	0	0	0	0	0	55	0	0	0	0	0	0	0	0	0
ASV616	0	0	0	0	0	31	0	0	0	0	0	0	0	0	0	0	0	0	0	0	0	0	0	4	6	74	0	0	0	22	0	0	0	0	10	0	0	9	0	0	0	13	0	212	22	0	0	0	0
ASV617	82	14	0	6	4	4	11	0	0	0	35	18	0	24	165	19	0	0	0	0	0	0	0	0	0	0	0	0	0	0	0	0	0	0	0	0	0	0	37	0	0	0	0	0	0	0	0	0	0
ASV618	0	0	0	0	0	0	0	0	0	0	0	0	21	0	0	0	0	0	0	0	0	0	0	0	0	0	28	0	0	46	21	0	0	0	0	0	0	0	0	60	0	43	0	19	0	0	15	87	0
ASV619	0	0	0	0	0	0	0	0	0	0	0	0	0	0	0	0	0	0	0	0	0	0	0	0	0	0	0	289	0	0	0	130	0	0	0	0	0	0	0	0	0	0	0	0	0	0	0	0	0
ASV620	0	0	86	0	0	0	0	0	0	0	0	0	0	0	0	0	0	2	0	0	0	0	0	0	0	3	3	90	0	0	5	29	23	93	7	18	0	0	0	0	0	0	0	0	5	0	0	0	54
ASV621	13	25	0	9	25	27	7	311	0	0	0	0	0	0	0	0	0	0	0	0	0	0	0	0	0	0	0	0	0	0	0	0	0	0	0	0	0	0	0	0	0	0	0	0	0	0	0	0	0
ASV622	0	88	28	66	50	0	0	0	0	0	0	0	0	0	0	0	0	0	0	0	0	0	0	0	0	0	0	10	0	0	0	0	0	10	0	0	0	73	0	0	0	0	41	0	0	0	0	0	51
ASV623	0	0	0	0	42	0	0	0	0	0	0	0	0	0	0	0	0	0	0	0	0	0	0	0	0	0	0	0	0	0	0	0	0	0	0	0	0	23	27	0	0	0	324	0	0	0	0	0	0
ASV624	0	0	0	0	0	0	0	0	0	0	122	6	5	14	14	7	0	6	0	0	61	0	0	0	0	0	0	79	0	0	0	31	18	45	0	0	0	0	0	0	0	0	0	7	0	0	0	0	0
ASV625	0	0	0	0	0	0	0	0	0	0	34	36	39	53	0	70	64	45	0	0	73	0	0	0	0	0	0	0	0	0	0	0	0	0	0	0	0	0	0	0	0	0	0	0	0	0	0	0	0
ASV626	9	10	32	47	63	50	29	9	0	0	0	0	0	0	0	0	0	0	0	22	0	0	0	0	0	0	0	0	5	0	0	3	0	0	0	12	0	36	0	0	8	0	7	0	0	0	0	0	71
ASV627	0	0	0	0	0	0	0	0	0	0	0	0	0	0	7	26	14	0	0	0	0	0	0	0	37	0	12	0	0	65	20	0	0	0	0	0	35	0	0	25	0	45	0	24	11	0	8	42	0
ASV628	0	0	0	0	0	0	0	0	0	0	0	0	0	0	0	0	0	0	0	0	0	0	0	0	0	158	0	0	0	0	0	0	0	3	0	0	0	0	0	0	8	0	0	0	0	0	0	0	0
ASV629	0	0	0	0	0	0	0	0	0	0	0	0	0	0	0	0	0	0	0	0	0	0	0	0	0	0	0	0	30	211	0	0	0	0	0	0	0	0	0	0	139	31	0	0	0	0	0	0	0
ASV630	0	0	0	0	0	0	0	0	0	0	0	0	0	21	0	152	29	7	0	0	0	0	0	0	74	0	0	0	0	0	0	0	0	74	0	0	0	52	0	0	0	0	0	0	0	0	0	0	0
ASV631	170	0	0	0	0	0	0	0	0	0	0	0	194	0	0	0	0	0	0	0	0	0	0	0	0	0	0	0	0	0	0	0	0	0	0	0	0	0	44	0	0	0	0	0	0	0	0	0	0
ASV632	0	32	52	0	55	0	126	55	0	0	0	0	0	0	0	0	0	0	0	0	0	0	0	0	0	0	0	0	0	0	0	0	0	0	0	0	0	88	0	0	0	0	0	0	0	0	0	0	0
ASV633	0	0	0	0	0	0	0	0	0	0	255	0	0	0	0	0	0	0	0	0	0	0	0	0	0	0	0	0	0	0	0	0	0	0	0	0	0	0	0	152	0	0	0	0	0	0	0	0	0
ASV634	0	0	0	9	0	0	0	108	0	0	0	0	0	0	0	0	0	0	0	0	0	0	0	0	0	290	0	0	0	0	0	0	0	0	0	0	0	0	0	0	0	0	0	0	0	0	0	0	0
ASV635	0	0	0	0	0	0	0	0	0	0	0	0	32	0	0	25	0	0	0	0	0	0	0	0	0	0	173	0	0	0	0	0	0	0	0	0	3	0	0	6	0	3	0	5	0	0	7	77	0
ASV636	0	0	0	0	0	0	0	0	0	0	18	20	0	11	0	295	10	14	0	0	0	0	0	0	0	0	10	17	0	0	0	11	0	0	0	0	0	0	0	0	0	0	0	0	0	0	0	0	0
ASV637	0	0	0	0	0	0	0	0	0	0	0	0	0	0	0	0	0	0	0	0	0	0	0	0	56	0	0	0	0	0	0	0	0	108	0	0	242	0	0	0	0	0	0	0	0	0	0	0	0
ASV638	0	0	0	0	0	0	0	0	0	0	0	0	0	0	29	0	0	0	0	0	0	0	0	0	35	0	0	0	0	0	0	0	0	0	0	0	26	0	0	99	0	0	0	38	0	16	67	40	0
ASV639	0	0	0	0	0	0	0	0	0	0	0	5	0	0	0	2	67	0	0	0	0	0	0	0	0	0	71	0	0	0	0	0	0	0	0	0	7	3	0	16	8	11	4	28	10	0	6	110	0
ASV641	19	20	0	21	19	0	15	204	0	0	46	0	0	0	12	18	0	0	0	0	18	0	0	0	0	0	0	0	0	0	0	0	0	0	10	0	0	0	0	0	0	0	0	0	0	0	0	0	0
ASV642	0	0	0	0	0	0	0	0	0	0	0	0	0	0	0	0	0	0	0	0	0	0	0	0	0	0	0	0	0	0	0	0	0	0	0	0	39	0	0	0	20	0	0	343	0	0	0	0	0
ASV643	0	0	0	0	0	0	0	0	0	0	0	0	0	0	0	0	0	0	0	0	0	0	0	22	0	328	0	0	0	0	0	0	0	0	0	0	0	0	0	0	0	0	0	0	0	0	0	0	0
ASV644	0	0	0	0	0	0	0	0	0	0	0	0	0	0	0	0	0	0	0	0	0	0	0	0	0	0	0	67	0	0	0	18	29	269	0	0	0	0	0	0	0	0	0	0	17	0	0	0	0
ASV645	0	21	0	0	0	0	0	0	0	13	21	0	18	30	139	0	0	13	0	0	0	0	0	0	0	0	7	0	2	12	72	0	0	9	7	0	0	0	0	23	0	0	0	0	11	0	0	0	0
ASV646	0	0	0	0	0	0	0	0	0	0	0	0	0	0	13	0	0	0	0	0	0	0	0	0	0	32	0	0	29	33	95	0	0	0	0	0	0	0	0	0	52	0	0	0	0	0	0	57	0
ASV647	0	30	0	0	0	0	0	0	0	0	64	0	5	15	50	10	0	0	0	0	7	0	0	0	6	19	20	0	10	60	71	0	0	0	12	0	0	0	0	14	0	0	0	0	0	0	0	0	0
ASV648	0	0	0	0	0	0	0	0	0	0	0	0	0	0	0	0	0	0	393	0	0	0	0	0	0	0	0	0	0	0	0	0	0	0	0	0	0	0	0	0	0	0	0	0	0	0	0	0	0
ASV649	0	24	0	0	0	0	0	2	0	0	0	0	18	0	5	0	2	4	0	0	5	0	0	0	0	0	19	0	8	20	196	57	0	0	27	0	0	0	0	0	0	0	0	4	0	0	0	0	0
ASV650	0	12	0	24	20	16	0	0	0	0	0	16	0	0	0	0	11	0	0	0	21	0	9	0	0	0	11	0	0	0	0	0	0	0	0	0	20	13	6	61	14	0	0	27	12	6	8	64	0
ASV651	0	0	0	135	0	17	22	0	73	0	0	0	0	0	0	0	0	38	0	0	0	0	0	0	0	0	0	0	0	0	0	0	0	0	0	0	0	0	0	0	0	0	0	0	0	0	0	0	106
ASV652	67	0	48	37	0	0	0	80	0	0	0	0	0	0	0	0	0	0	0	0	0	0	0	0	0	0	0	0	0	0	0	0	0	0	30	0	22	0	0	0	0	25	0	0	0	0	80	0	0
ASV653	0	0	0	0	0	0	0	0	0	0	0	0	0	0	0	0	0	0	0	0	0	0	0	0	0	0	0	386	0	0	0	0	0	0	0	0	0	0	0	0	0	0	0	0	0	0	0	0	0
ASV654	0	0	0	0	0	0	0	0	0	0	0	0	0	0	0	0	0	0	0	0	0	0	0	0	0	0	0	0	0	0	0	0	0	0	0	386	0	0	0	0	0	0	0	0	0	0	0	0	0
ASV655	0	0	0	0	0	0	0	0	0	0	0	0	0	0	0	0	0	0	0	0	0	0	0	243	23	21	0	0	16	24	0	0	0	0	8	0	0	0	0	0	0	0	0	0	0	0	0	49	0
ASV656	0	0	0	7	16	27	68	169	15	20	0	0	0	0	0	0	0	0	27	0	0	0	0	0	0	0	0	0	0	0	0	0	0	0	0	0	0	27	4	0	0	0	0	0	0	0	0	4	0
ASV657	0	0	0	0	0	0	0	0	0	0	0	0	0	0	60	139	0	0	0	0	0	0	0	14	0	0	24	0	0	128	9	0	0	0	9	0	0	0	0	0	0	0	0	0	0	0	0	0	0
ASV658	7	0	0	3	0	4	8	2	27	0	0	10	0	0	0	17	0	0	0	0	0	0	0	0	0	0	45	0	0	0	0	0	0	0	0	0	0	48	43	14	0	0	21	0	0	0	0	75	0
ASV659	0	0	108	0	0	0	0	0	0	0	0	0	0	45	0	0	0	0	0	0	0	0	0	9	6	0	0	7	0	0	0	5	12	137	0	12	0	0	0	16	0	0	0	3	0	0	0	0	18
ASV660	27	0	0	0	0	0	0	0	0	0	0	103	115	0	0	0	42	0	0	0	40	0	0	0	0	0	0	0	0	0	28	0	0	0	0	0	0	0	26	0	0	0	0	0	0	0	0	0	0
ASV661	6	7	0	6	7	12	161	8	19	0	0	32	0	15	0	17	0	9	0	0	16	0	0	0	0	0	0	4	0	0	0	10	0	51	0	0	0	0	0	0	0	0	0	0	0	0	0	0	0
ASV662	0	0	145	0	0	0	0	0	0	0	0	0	0	0	0	0	0	0	0	0	0	0	0	0	0	0	0	78	0	0	0	0	36	4	0	27	0	0	0	0	0	0	0	0	0	0	0	0	88
ASV663	0	0	0	0	0	0	0	0	6	0	0	0	0	0	0	0	0	0	0	0	0	0	0	0	0	0	27	0	0	72	0	0	0	0	0	0	46	0	0	0	0	79	11	0	0	0	0	74	0
ASV664	0	0	0	0	0	0	0	0	0	0	339	0	20	0	0	0	17	0	0	0	0	0	0	0	0	0	0	0	0	0	0	0	0	0	0	0	0	0	0	0	0	0	0	0	0	0	0	0	0
ASV665	0	0	0	0	0	0	0	0	0	0	0	0	27	0	0	0	0	0	0	0	0	0	8	0	25	0	0	0	0	70	56	0	0	0	0	0	23	0	0	0	0	0	0	44	0	0	0	123	0
ASV666	10	0	0	4	0	0	0	3	0	0	185	15	18	10	49	19	10	18	0	0	15	0	0	0	0	0	0	0	0	0	0	0	0	0	0	0	0	0	0	16	0	0	0	0	2	0	0	0	0
ASV667	0	44	8	37	47	14	9	0	0	0	0	0	0	0	0	0	0	0	0	0	0	0	0	6	27	0	0	0	0	0	0	0	0	5	0	0	13	97	0	0	0	0	8	0	0	0	0	6	53
ASV668	0	0	0	0	0	0	0	0	0	0	0	6	0	0	0	0	0	0	0	0	10	0	0	0	33	0	20	0	11	19	239	0	0	0	34	0	0	0	0	0	0	0	0	0	0	0	0	0	0
ASV669	85	0	0	106	0	0	21	0	87	0	0	0	0	0	0	0	0	0	0	0	0	0	0	0	0	0	0	0	0	0	0	0	0	0	23	0	0	0	0	0	0	0	0	0	0	0	50	0	0
ASV670	4	43	0	0	0	0	3	0	0	0	0	0	0	0	0	0	0	0	0	0	0	0	0	14	6	11	10	7	0	23	161	9	0	66	11	0	0	0	0	0	0	0	0	0	0	0	0	0	0
ASV671	0	178	0	0	0	190	0	0	0	0	0	0	0	0	0	0	0	0	0	0	0	0	0	0	0	0	0	0	0	0	0	0	0	0	0	0	0	0	0	0	0	0	0	0	0	0	0	0	0
ASV672	0	0	0	0	7	6	0	0	0	6	0	4	0	0	9	0	18	0	0	0	10	0	0	0	13	0	18	0	6	18	40	0	0	0	27	0	19	0	0	25	0	27	0	0	0	16	26	32	0
ASV673	0	0	0	0	0	0	0	0	0	0	0	0	3	0	0	0	0	0	0	0	0	0	0	0	0	0	0	0	0	0	0	0	0	0	0	0	0	0	0	4	0	0	0	0	0	0	0	0	0
ASV674	0	0	0	0	0	0	0	0	0	0	0	0	0	0	0	0	0	0	0	0	40	0	0	0	0	0	0	0	0	0	0	0	0	0	0	0	0	54	0	79	0	0	0	0	0	0	0	75	0
ASV675	0	95	0	14	0	0	0	0	30	0	96	0	0	0	99	0	0	0	0	0	12	0	0	0	0	0	0	0	0	0	0	0	0	0	0	0	0	0	0	0	0	0	0	0	18	0	0	0	0
ASV676	0	0	0	0	0	0	0	0	0	0	0	0	0	0	0	151	0	0	0	0	0	0	0	0	163	0	0	0	0	0	0	0	0	0	0	0	49	0	0	0	0	0	0	0	0	0	0	0	0
ASV677	0	0	0	0	0	0	0	0	0	0	0	0	8	0	0	0	0	0	0	0	0	0	0	0	0	0	0	0	0	0	164	0	0	0	0	0	0	0	0	0	14	0	0	0	0	0	0	82	0
ASV678	0	0	0	0	0	0	0	0	0	0	123	11	0	15	0	8	20	0	0	29	16	0	0	0	0	0	0	0	0	0	83	0	0	0	0	0	0	0	0	0	0	0	0	52	0	0	0	0	0
ASV679	0	0	0	0	0	0	3	0	2	3	0	0	4	0	2	0	0	0	0	0	3	0	0	0	4	0	133	0	0	0	14	0	0	0	0	0	0	0	2	3	6	11	0	16	15	0	11	58	0
ASV680	0	0	0	0	0	0	0	0	0	0	0	0	0	0	0	0	0	0	0	0	0	0	0	0	39	0	286	0	15	17	0	0	0	0	0	0	0	0	0	0	0	0	0	0	0	0	0	0	0
ASV681	0	0	63	83	0	0	0	0	98	0	0	0	0	0	0	0	0	0	0	0	0	0	0	0	0	0	0	0	0	0	0	0	0	0	0	0	0	0	0	0	0	0	0	0	0	0	0	0	113
ASV682	0	109	0	0	11	0	0	0	0	0	0	0	0	0	0	0	0	0	222	0	0	0	0	0	0	0	0	0	0	0	0	0	0	0	0	0	0	0	0	0	0	0	14	0	0	0	0	0	0
ASV683	13	16	0	14	14	10	15	12	0	14	0	0	16	0	0	0	9	0	0	0	0	0	0	0	0	0	29	0	0	0	0	0	0	0	0	0	14	0	0	21	34	18	0	22	23	11	18	30	0
ASV684	0	0	0	0	0	0	42	0	0	0	0	5	5	5	7	152	7	0	0	0	7	38	0	0	0	0	0	35	0	0	0	6	0	9	0	0	0	34	0	0	0	0	0	0	0	0	0	0	0
ASV685	0	0	0	0	0	0	0	0	0	0	0	0	0	0	0	0	0	0	0	0	0	0	0	0	0	101	0	0	9	0	0	0	0	0	0	0	0	0	0	0	0	0	0	15	0	37	0	25	0
ASV686	0	0	0	0	0	0	0	0	0	0	0	0	128	0	0	0	0	0	0	0	0	0	0	0	0	0	94	0	0	0	0	0	0	0	0	0	0	0	0	0	0	0	0	0	0	0	0	99	0
ASV687	0	0	15	0	115	0	0	0	0	0	0	0	0	0	0	0	0	0	0	0	0	0	0	25	77	0	0	0	0	0	0	0	0	0	0	0	55	0	0	0	0	0	46	0	0	0	0	18	0
ASV688	0	0	0	0	0	0	0	0	22	0	0	14	0	0	0	0	0	0	0	0	0	0	15	0	0	0	46	0	0	0	0	0	0	0	0	0	0	37	41	0	0	0	0	0	0	0	0	175	0
ASV689	0	58	12	53	0	0	0	0	0	0	0	0	0	0	0	0	0	0	0	0	0	0	0	0	0	0	0	0	19	0	0	0	0	0	0	50	0	36	0	0	48	0	25	0	0	0	0	0	47
ASV690	0	0	0	9	0	0	0	0	0	11	0	0	0	0	0	25	66	0	0	0	0	10	0	0	0	0	0	0	0	24	0	0	0	0	0	0	0	0	0	0	0	54	0	36	35	37	0	0	0
ASV691	0	9	0	19	7	0	24	0	0	0	0	0	0	0	0	0	0	0	0	0	0	0	0	35	0	0	0	0	0	0	0	0	0	0	82	0	0	0	0	0	0	0	0	38	0	0	131	0	0
ASV692	0	0	0	0	0	0	0	0	0	0	0	0	0	0	0	0	0	0	0	0	0	0	0	0	52	0	0	0	0	0	0	0	0	0	0	0	241	0	0	0	13	0	0	0	0	23	15	0	0
ASV693	0	3	0	0	0	2	6	0	0	0	0	0	0	0	3	0	33	0	0	0	0	0	0	0	0	48	10	0	8	7	6	0	0	0	0	0	9	0	5	0	12	25	0	11	0	10	3	34	0
ASV694	0	0	0	0	248	0	0	0	0	0	0	0	0	0	0	0	0	0	0	0	0	0	0	0	0	0	0	0	0	0	0	0	0	0	0	0	0	0	0	0	0	0	95	0	0	0	0	0	0
ASV695	0	0	0	0	0	0	0	0	0	0	0	0	0	0	0	132	0	0	0	0	0	0	0	0	210	0	0	0	0	0	0	0	0	0	0	0	0	0	0	0	0	0	0	0	0	0	0	0	0
ASV696	0	0	0	0	0	0	56	0	0	0	50	0	0	0	0	0	0	0	48	0	8	0	0	0	14	0	0	0	0	0	0	0	0	0	0	0	10	97	22	0	0	0	0	0	34	0	0	0	0
ASV697	0	0	0	0	0	0	0	0	0	0	0	0	0	0	0	0	0	0	0	0	0	0	0	0	0	0	339	0	0	0	0	0	0	0	0	0	0	0	0	0	0	0	0	0	0	0	0	0	0
ASV698	0	0	0	0	0	0	0	0	0	0	0	0	0	0	0	0	0	0	0	0	0	0	0	0	0	0	0	0	0	0	0	0	0	0	0	0	0	0	339	0	0	0	0	0	0	0	0	0	0
ASV699	8	19	5	11	15	14	26	195	0	0	0	0	0	0	0	0	0	0	0	0	0	0	0	0	0	0	4	0	0	0	24	9	0	8	0	0	0	0	0	0	0	0	0	0	0	0	0	0	0
ASV700	0	0	0	0	0	0	0	0	0	0	0	0	0	0	75	0	0	0	0	0	0	212	0	0	0	50	0	0	0	0	0	0	0	0	0	0	0	0	0	0	0	0	0	0	0	0	0	0	0
ASV701	0	0	0	0	0	0	0	0	0	0	0	323	0	0	0	14	0	0	0	0	0	0	0	0	0	0	0	0	0	0	0	0	0	0	0	0	0	0	0	0	0	0	0	0	0	0	0	0	0
ASV702	0	0	0	0	0	0	0	0	0	0	0	130	0	0	0	0	0	0	0	0	0	0	0	147	0	0	0	0	0	0	0	0	0	0	0	0	0	0	0	0	0	0	0	0	0	0	0	59	0
ASV703	17	0	0	22	14	15	22	244	0	0	0	0	0	0	0	0	0	0	0	0	0	0	0	0	0	0	0	0	0	0	0	0	0	0	0	0	0	0	0	0	0	0	0	0	0	0	0	0	0
ASV704	0	0	0	0	0	0	0	0	0	0	0	0	0	0	0	0	0	0	0	0	0	0	0	0	0	0	0	260	0	0	0	36	0	37	0	0	0	0	0	0	0	0	0	0	0	0	0	0	0
ASV705	0	0	0	79	0	21	0	85	0	0	0	0	0	0	0	0	0	0	0	0	0	0	0	0	0	0	0	0	62	0	0	0	0	0	0	0	0	0	0	0	86	0	0	0	0	0	0	0	0
ASV706	0	0	0	0	0	0	0	0	0	0	0	0	0	0	0	0	0	0	0	0	33	0	258	0	8	0	0	9	0	0	0	0	0	0	0	0	0	22	0	0	0	0	0	0	0	0	0	0	0
ASV707	246	0	0	0	0	38	0	0	0	0	0	0	0	0	0	0	0	0	0	0	0	0	0	0	0	0	0	0	0	0	0	0	0	0	0	0	0	0	44	0	0	0	0	0	0	0	0	0	0
ASV708	0	0	0	0	0	0	0	0	0	0	0	14	0	0	0	0	47	0	0	0	0	0	2	0	0	0	0	0	0	0	53	0	0	0	0	0	16	0	0	21	28	19	0	50	21	35	21	0	0
ASV709	0	5	0	0	0	4	5	6	5	12	0	0	0	0	0	4	0	0	0	0	0	0	0	0	0	0	51	0	0	0	3	0	0	0	0	0	3	0	10	8	6	0	7	20	8	13	0	89	0
ASV710	0	0	0	0	0	0	6	0	0	0	0	0	0	0	8	0	21	0	0	0	0	0	0	0	0	15	0	0	0	0	52	0	0	0	35	0	8	0	0	32	10	19	0	0	0	0	31	24	0
ASV711	0	0	0	0	0	0	0	0	0	0	0	0	0	0	0	0	0	0	0	0	0	0	0	0	0	0	0	0	0	44	0	0	0	0	0	0	10	0	0	0	7	217	0	15	11	9	11	0	0
ASV712	0	0	0	0	0	0	0	0	0	0	0	0	0	0	0	0	0	0	0	0	0	0	0	0	0	0	0	0	0	0	179	0	0	0	0	0	0	80	65	0	0	0	0	0	0	0	0	0	0
ASV713	0	0	0	0	0	0	0	0	0	0	0	0	0	0	0	0	0	0	0	0	0	0	0	0	40	0	0	0	0	51	19	0	0	0	0	0	0	0	17	31	0	0	0	0	43	0	0	40	0
ASV714	0	0	0	0	0	0	0	0	32	291	0	0	0	0	0	0	0	0	0	0	0	0	0	0	0	0	0	0	0	0	0	0	0	0	0	0	0	0	0	0	0	0	0	0	0	0	0	0	0
ASV715	0	0	0	0	0	0	0	0	0	0	0	0	0	0	0	0	0	0	0	0	0	0	0	4	10	18	13	0	11	17	15	0	0	0	201	0	0	0	0	0	0	0	0	0	0	0	33	0	0
ASV716	0	0	0	0	0	0	0	0	0	0	0	0	0	0	0	196	0	0	0	0	0	0	0	0	126	0	0	0	0	0	0	0	0	0	0	0	0	0	0	0	0	0	0	0	0	0	0	0	0
ASV717	0	0	102	0	0	84	38	0	0	0	0	0	0	0	0	0	0	0	0	0	0	0	0	0	0	0	0	0	0	0	0	0	0	0	0	0	0	0	0	0	0	0	0	0	0	0	0	0	97
ASV718	0	0	0	0	0	0	0	0	0	0	0	0	0	30	0	0	0	0	0	0	0	0	0	0	0	0	0	0	0	0	0	151	0	0	0	40	0	0	0	0	0	0	0	0	4	0	0	0	96
ASV719	0	0	0	0	0	0	0	0	44	0	0	0	0	0	0	0	0	0	0	0	0	0	0	0	0	0	0	0	0	0	0	0	277	0	0	0	0	0	0	0	0	0	0	0	0	0	0	0	0
ASV720	0	0	0	0	160	0	74	0	0	0	0	0	0	0	0	0	0	0	0	0	0	0	0	0	0	0	0	0	0	0	0	0	0	0	0	0	0	0	0	0	0	0	86	0	0	0	0	0	0
ASV721	0	0	0	0	0	0	0	0	54	0	0	0	0	0	0	0	0	74	0	0	3	0	0	0	0	0	0	27	0	0	0	12	108	42	0	0	0	0	0	0	0	0	0	0	0	0	0	0	0
ASV722	0	0	0	0	0	0	3	0	0	0	0	0	0	0	0	0	0	0	0	0	0	0	0	37	0	0	0	0	0	0	0	0	0	0	0	0	0	0	0	0	0	0	0	56	0	31	0	171	0
ASV723	0	0	0	0	0	0	0	0	0	0	0	0	0	58	0	0	0	25	0	0	0	0	0	15	0	0	0	23	0	0	0	0	0	0	0	0	8	0	0	24	0	9	0	17	17	8	22	91	0
ASV724	0	0	0	0	0	0	0	0	0	0	0	0	16	0	3	0	0	0	0	0	0	0	0	0	18	37	0	0	0	0	0	0	0	0	0	0	51	0	0	0	34	0	0	29	121	8	0	0	0
ASV725	0	131	0	0	0	0	7	0	0	0	0	0	0	0	0	0	0	0	0	0	0	0	0	12	10	0	0	0	11	16	127	0	0	0	0	0	0	0	0	0	0	0	0	0	0	0	0	0	0
ASV726	10	0	0	0	0	0	0	0	0	0	0	0	0	0	0	0	0	0	0	0	0	0	0	17	28	0	0	0	0	0	196	21	0	0	41	0	0	0	0	0	0	0	0	0	0	0	0	0	0
ASV727	0	26	51	0	35	26	0	0	0	0	0	0	0	0	0	0	0	0	0	21	0	0	0	0	0	0	0	0	0	0	0	0	0	0	0	0	0	54	0	0	0	0	0	0	0	0	0	0	99
ASV728	0	7	0	0	0	0	0	0	0	0	0	7	8	0	9	0	0	0	0	0	0	0	0	4	6	3	45	0	0	6	7	0	0	0	27	0	0	0	0	39	16	17	0	24	20	0	19	13	0
ASV729	0	0	0	0	0	0	0	0	0	0	0	0	0	0	55	0	38	0	0	0	0	0	0	0	12	0	4	0	0	18	0	0	0	0	0	0	13	0	0	121	0	19	0	6	0	0	0	8	0
ASV730	0	12	0	14	0	0	0	0	0	0	0	0	0	0	0	0	0	0	0	0	0	0	0	0	0	0	0	0	0	0	17	0	0	0	0	0	16	0	0	0	0	0	0	0	0	0	37	71	0
ASV732	2	0	0	0	0	0	5	0	0	0	0	0	0	0	0	0	16	0	0	0	0	0	0	0	0	0	45	0	0	0	0	0	0	0	0	0	29	3	10	0	0	0	0	86	31	58	25	0	0
ASV733	0	0	0	0	0	9	0	0	0	0	0	0	0	0	0	0	0	0	0	0	0	0	0	0	44	0	0	0	0	0	0	0	0	0	0	0	43	0	0	68	0	0	0	0	72	0	0	36	0
ASV734	0	231	0	0	0	0	0	0	0	0	12	0	52	0	0	0	12	0	0	0	0	0	0	0	0	0	0	0	0	0	0	0	0	0	0	0	0	0	0	0	0	0	0	0	0	0	0	0	0
ASV735	0	0	0	0	0	0	0	0	0	0	0	0	5	30	0	0	0	35	0	0	0	0	0	0	11	0	0	13	0	0	0	57	18	19	0	0	0	0	0	20	0	0	0	0	0	0	0	0	89
ASV736	0	0	0	0	0	0	0	0	0	0	0	0	0	0	0	0	0	0	0	0	0	0	0	0	0	32	124	0	0	0	0	0	0	0	0	0	0	0	0	0	0	0	0	0	0	0	0	54	0
ASV737	6	20	11	28	12	19	99	19	13	0	0	0	0	0	0	0	0	0	0	4	0	0	0	4	7	2	0	11	0	0	0	0	0	19	0	0	0	26	5	0	0	0	0	0	0	0	0	0	0
ASV738	68	68	36	0	0	0	0	62	0	0	0	0	0	0	0	0	0	0	0	0	0	0	0	0	0	0	0	0	0	0	0	0	0	0	0	0	0	71	0	0	0	0	0	0	0	0	0	0	0
ASV739	0	0	0	0	0	305	0	0	0	0	0	0	0	0	0	0	0	0	0	0	0	0	0	0	0	0	0	0	0	0	0	0	0	0	0	0	0	0	0	0	0	0	0	0	0	0	0	0	0
ASV740	0	194	0	0	5	0	0	0	0	0	0	0	0	0	0	0	0	0	0	0	0	0	0	0	0	0	0	33	0	0	0	0	0	72	0	0	0	0	0	0	0	0	0	0	0	0	0	0	0
ASV741	0	0	0	0	0	0	0	0	0	0	0	0	0	0	0	0	0	0	77	0	0	0	0	0	0	0	0	57	0	0	0	73	46	50	0	0	0	0	0	0	0	0	0	0	0	0	0	0	0
ASV742	0	0	0	0	0	0	0	0	0	0	0	0	0	0	0	0	0	0	0	0	0	0	0	0	0	0	0	0	0	0	0	0	0	0	0	0	0	73	0	91	0	0	0	0	0	0	0	61	0
ASV743	0	0	0	0	0	0	0	0	0	0	0	0	0	0	0	0	0	0	0	0	0	0	0	115	0	0	0	0	0	0	0	0	0	0	0	0	0	0	0	0	186	0	0	0	0	0	0	0	0
ASV744	0	0	0	0	0	0	0	0	0	0	0	0	0	0	18	0	0	0	0	0	0	0	0	0	15	17	0	0	0	0	0	0	0	0	0	0	12	0	0	23	0	23	0	35	30	0	0	50	0
ASV745	21	19	0	0	14	17	25	15	16	20	0	0	0	0	0	34	0	0	0	0	19	0	0	0	0	0	0	0	0	0	0	0	0	0	0	0	0	13	18	28	0	0	0	0	0	0	0	26	0
ASV746	0	0	0	0	0	0	0	0	0	0	81	0	11	8	99	14	0	12	0	0	0	0	0	0	0	0	0	0	0	0	0	0	0	0	0	0	0	40	0	27	0	0	0	0	6	0	0	0	0
ASV747	0	0	21	0	174	0	0	0	0	0	0	0	0	0	0	0	0	0	0	0	0	0	0	0	0	0	0	0	0	0	0	0	0	0	0	0	0	0	0	0	0	0	78	0	0	0	0	0	25
ASV748	0	0	0	0	0	0	0	0	0	0	17	4	7	0	190	9	9	7	0	0	13	0	0	0	0	0	0	0	0	0	0	0	0	0	0	0	0	0	0	42	0	0	0	0	0	0	0	0	0
ASV749	0	12	0	10	0	0	14	84	0	0	0	0	0	0	59	0	0	15	0	0	0	0	0	0	7	0	0	0	0	0	72	0	0	0	8	3	0	0	0	13	0	0	0	0	0	0	0	0	0
ASV750	0	0	0	0	0	0	0	0	0	0	0	0	0	0	0	0	25	0	0	0	0	0	0	0	0	0	46	0	0	0	0	0	0	0	0	0	23	0	0	0	19	57	0	33	24	19	30	0	0
ASV751	0	15	11	11	23	22	16	15	0	0	16	0	0	0	0	0	0	0	35	0	0	0	0	21	0	0	0	0	0	0	0	0	0	0	0	0	0	25	0	0	0	0	0	0	0	0	0	41	42
ASV752	0	0	0	0	0	0	5	0	0	0	0	0	0	0	8	0	16	0	0	0	0	0	0	0	0	23	0	0	0	18	30	0	0	0	6	0	16	0	0	22	0	11	0	13	15	24	9	22	0
ASV753	0	0	0	0	0	0	0	0	0	0	0	0	0	0	0	0	0	0	0	0	0	0	0	0	10	0	0	0	0	0	0	0	0	0	255	0	0	0	0	0	0	0	0	0	0	0	26	0	0
ASV754	0	0	0	0	0	0	0	0	0	0	0	278	0	0	0	0	0	0	0	0	0	0	0	0	0	0	0	0	0	0	0	0	0	0	0	0	0	0	0	0	13	0	0	0	0	0	0	0	0
ASV755	0	0	0	0	6	0	0	0	0	0	0	0	0	0	0	0	0	0	0	0	0	0	0	0	0	0	0	0	0	0	28	0	0	0	0	0	25	0	0	0	30	31	0	47	34	52	0	37	0
ASV756	0	0	0	0	0	0	0	0	0	0	0	2	22	0	0	20	6	0	0	0	0	0	0	0	0	0	22	0	0	45	19	0	0	0	27	0	0	0	0	16	4	39	0	0	2	3	30	16	0
ASV757	0	0	78	78	0	0	0	0	0	0	0	0	0	0	0	0	0	0	0	0	0	0	0	0	0	0	0	0	0	0	0	0	0	0	0	0	0	0	0	0	0	0	0	0	0	0	0	0	132
ASV758	0	0	0	0	0	0	0	0	0	0	0	0	0	0	0	0	0	0	0	0	0	0	0	0	0	0	0	0	0	0	0	0	0	0	0	0	0	0	0	0	0	0	0	288	0	0	0	0	0
ASV759	0	0	0	0	0	0	0	0	0	0	0	0	0	0	0	0	0	0	0	0	0	0	0	0	0	0	0	0	0	0	0	0	0	0	0	0	0	0	0	0	0	0	0	0	5	0	0	0	0
ASV760	15	11	0	16	9	7	0	54	0	13	0	0	0	0	0	4	10	3	0	0	0	0	0	0	0	35	7	0	0	21	17	0	0	0	15	0	0	0	4	0	0	7	0	0	30	0	0	6	0
ASV761	0	0	0	0	0	0	0	0	0	0	0	0	0	0	0	0	0	284	0	0	0	0	0	0	0	0	0	0	0	0	0	0	0	0	0	0	0	0	0	0	0	0	0	0	0	0	0	0	0
ASV762	0	0	0	0	0	0	0	0	0	0	0	0	0	6	0	219	0	0	0	0	10	0	0	0	42	0	0	0	0	0	0	0	0	0	0	0	0	0	0	0	0	7	0	0	0	0	0	0	0
ASV763	0	0	0	0	0	0	0	0	7	0	0	0	0	0	0	6	0	0	0	0	0	0	0	6	0	16	0	0	13	13	0	0	0	0	0	0	0	15	0	0	0	0	0	0	0	87	0	50	0
ASV764	0	0	0	6	0	5	6	4	0	15	0	0	0	0	0	0	50	0	0	0	0	0	6	4	10	17	6	0	0	11	25	0	0	0	0	0	7	0	0	15	0	9	0	20	9	0	7	38	0
ASV765	0	0	0	0	0	0	0	0	0	0	0	0	0	0	0	0	0	0	0	0	0	0	0	0	0	0	0	0	0	0	0	0	0	283	0	0	0	0	0	0	0	0	0	0	0	0	0	0	0
ASV766	0	0	0	0	0	2	3	0	0	0	12	54	0	0	0	0	0	0	0	0	2	0	0	7	5	11	4	0	7	86	52	0	0	0	10	0	0	0	0	0	0	8	0	0	18	0	0	0	0
ASV767	0	0	0	0	0	0	0	0	0	0	0	0	0	0	0	0	0	0	0	0	0	0	0	0	4	0	0	0	0	35	3	0	0	0	0	0	4	0	0	12	10	37	0	14	9	14	0	73	0
ASV768	0	0	0	0	0	0	0	0	0	0	0	0	0	0	0	0	0	0	0	0	0	0	0	0	0	6	0	0	0	0	23	0	0	0	114	0	0	0	0	0	0	0	0	0	0	0	65	24	0
ASV769	0	0	0	0	0	0	0	0	0	0	0	0	0	0	0	0	0	0	0	0	0	0	0	0	0	0	115	0	0	0	0	0	0	0	0	0	12	0	0	0	0	0	0	29	0	0	0	51	0
ASV770	0	0	0	0	0	0	0	0	0	0	0	0	0	0	0	0	0	0	0	0	0	0	0	0	0	0	0	0	0	0	127	0	0	0	0	0	0	0	0	0	0	0	0	0	0	0	0	57	0
ASV771	0	45	0	0	0	19	0	0	0	0	0	0	0	0	0	0	0	0	23	0	0	0	0	0	0	0	0	0	0	0	0	19	0	0	0	0	0	0	0	0	0	0	0	0	163	0	0	0	10
ASV772	0	0	0	0	0	0	0	0	59	0	0	0	0	0	0	0	0	0	0	0	0	0	0	0	0	0	0	0	0	3	0	0	0	0	0	0	0	77	69	0	0	0	57	0	0	2	0	11	0
ASV773	0	0	0	0	0	0	0	0	0	14	0	3	12	0	0	12	21	0	0	0	6	0	0	0	0	0	0	0	0	0	19	0	0	0	0	0	12	10	19	31	0	19	12	18	6	13	0	28	0
ASV774	0	0	12	43	16	57	33	17	0	4	0	0	0	0	0	0	0	0	0	0	0	0	0	0	0	0	0	0	0	0	0	0	0	0	0	6	0	43	0	0	0	0	9	0	0	0	0	0	36
ASV775	0	0	0	0	0	0	6	0	51	11	0	0	0	0	0	0	0	0	0	0	0	0	2	0	0	0	0	0	0	0	0	0	0	0	0	0	0	74	76	26	0	0	29	0	0	0	0	0	0
ASV776	0	0	0	0	0	0	0	0	0	0	0	0	0	0	65	0	0	0	0	0	0	0	0	0	0	0	68	0	0	0	0	0	0	0	0	0	0	0	0	97	0	0	0	0	0	0	0	14	0
ASV777	0	0	72	0	0	0	0	0	0	0	0	0	0	0	0	0	0	0	0	0	0	0	0	0	0	0	0	0	0	0	0	0	0	0	0	0	0	0	0	0	0	0	0	0	0	0	0	0	203
ASV778	0	0	0	0	0	0	0	0	0	0	0	0	0	0	0	0	0	0	0	0	0	0	0	0	0	0	0	0	0	0	0	0	0	0	74	0	0	0	0	0	38	14	0	0	0	0	149	0	0
ASV779	0	0	0	0	0	0	0	0	0	0	0	0	0	0	11	0	0	0	0	0	0	0	0	0	0	6	0	0	0	6	4	0	0	0	59	0	0	0	0	30	8	7	0	0	0	0	44	45	0
ASV780	9	12	0	8	19	23	0	187	0	0	5	0	0	0	0	3	0	0	0	0	0	0	0	0	0	0	0	0	0	0	8	0	0	0	0	0	0	0	0	0	0	0	0	0	0	0	0	0	0
ASV781	0	0	0	0	0	0	23	0	87	0	0	0	0	0	0	0	0	0	0	0	0	0	0	0	0	0	0	0	0	0	0	0	0	0	0	0	0	164	0	0	0	0	0	0	0	0	0	0	0
ASV782	0	0	0	0	0	0	0	0	0	0	0	0	198	0	0	0	0	0	0	0	0	0	0	8	0	0	9	0	0	0	0	0	0	0	0	0	0	0	4	0	0	13	0	0	0	5	0	36	0
ASV783	0	0	0	272	0	0	0	0	0	0	0	0	0	0	0	0	0	0	0	0	0	0	0	0	0	0	0	0	0	0	0	0	0	0	0	0	0	0	0	0	0	0	0	0	0	0	0	0	0
ASV784	8	12	0	7	11	17	14	14	0	16	0	0	24	0	0	9	0	0	0	0	8	0	0	0	0	0	0	0	0	0	51	0	0	0	15	0	7	0	0	0	0	0	0	0	18	0	9	31	0
ASV785	0	0	0	0	0	0	0	0	0	0	0	0	0	0	0	0	0	0	0	0	0	0	0	0	0	0	0	111	0	0	0	158	0	0	2	0	0	0	0	0	0	0	0	0	0	0	0	0	0
ASV786	0	0	0	0	0	0	0	0	249	21	0	0	0	0	0	0	0	0	0	0	0	0	0	0	0	0	0	0	0	0	0	0	0	0	0	0	0	0	0	0	0	0	0	0	0	0	0	0	0
ASV787	0	0	0	0	0	0	0	0	0	0	0	0	0	0	0	0	0	0	0	0	0	0	0	0	0	0	0	175	0	0	0	0	12	0	0	55	0	0	0	0	0	0	0	0	0	0	0	0	28
ASV788	0	9	0	0	4	3	5	59	3	0	10	3	0	0	30	80	0	0	0	0	2	0	0	0	0	4	0	29	0	0	0	2	0	16	0	0	0	0	0	5	0	0	0	0	4	0	0	2	0
ASV789	0	0	0	0	0	0	0	0	0	0	0	0	0	0	0	0	18	0	0	0	19	0	0	0	0	0	0	0	0	7	65	0	0	0	25	0	15	0	0	0	0	18	0	22	23	10	22	0	0
ASV790	0	12	0	0	0	18	147	16	0	21	0	0	0	0	0	0	0	0	24	11	0	0	0	0	0	0	0	0	0	0	0	0	0	0	0	0	0	16	0	0	0	0	3	0	0	0	0	0	0
ASV791	0	0	0	0	0	0	0	0	0	0	0	0	0	0	0	0	0	0	0	0	0	0	0	0	0	0	107	0	28	0	65	0	0	0	0	0	0	0	0	0	52	0	0	7	0	0	0	6	0
ASV792	0	0	0	24	55	53	46	37	0	0	0	0	0	0	0	0	0	0	0	0	0	0	0	0	0	0	0	0	0	0	0	0	0	0	0	0	0	53	0	0	0	0	0	0	0	0	0	0	0
ASV794	0	0	0	0	0	0	0	0	0	0	0	0	7	67	0	0	0	20	0	0	0	0	0	14	4	0	0	15	0	0	0	0	0	0	0	3	16	0	0	23	7	7	0	6	0	6	3	68	0
ASV795	0	0	0	0	0	0	0	0	0	0	0	0	0	0	0	60	0	0	0	0	0	0	0	0	206	0	0	0	0	0	0	0	0	0	0	0	0	0	0	0	0	0	0	0	0	0	0	0	0
ASV796	0	0	0	0	0	0	0	0	0	0	0	0	0	0	8	0	0	0	0	0	0	0	0	0	12	0	0	0	7	0	0	0	0	0	0	0	0	0	0	28	0	35	0	59	0	0	0	46	0
ASV797	0	0	0	0	0	0	0	0	0	0	0	0	0	0	0	0	0	0	0	0	0	0	0	0	0	0	32	0	0	0	12	0	0	0	78	0	0	0	0	0	0	0	0	10	0	0	52	36	0
ASV798	162	4	0	10	9	6	14	3	0	0	0	0	0	0	0	0	0	0	0	0	0	0	0	0	0	0	0	0	0	0	0	0	0	0	0	0	0	0	57	0	0	0	0	0	0	0	0	0	0
ASV799	0	0	0	0	0	0	0	0	0	0	13	11	15	49	8	10	37	20	0	0	24	7	12	0	0	0	0	0	16	0	0	0	0	0	0	0	0	0	0	5	21	0	0	0	0	0	0	16	0
ASV800	0	0	0	0	0	0	0	0	0	0	0	0	0	0	0	0	18	0	0	0	0	0	0	0	0	0	0	0	0	0	0	0	0	0	109	0	0	0	0	4	0	0	0	0	0	0	58	34	0
ASV801	0	0	0	0	101	0	0	0	0	0	0	0	0	0	0	0	0	0	0	0	0	0	0	0	0	0	0	0	0	0	0	0	0	0	0	0	83	0	0	0	0	0	40	0	38	0	0	0	0
ASV802	11	9	0	36	0	0	0	206	0	0	0	0	0	0	0	0	0	0	0	0	0	0	0	0	0	0	0	0	0	0	0	0	0	0	0	0	0	0	0	0	0	0	0	0	0	0	0	0	0
ASV803	3	8	0	0	0	0	0	0	0	0	14	11	10	10	84	13	0	7	0	0	0	0	0	0	0	31	0	0	0	12	4	5	0	0	7	0	0	0	0	34	0	0	0	0	0	0	0	0	0
ASV804	0	0	0	0	0	0	0	0	0	0	0	0	0	0	0	0	0	0	0	0	0	0	0	0	0	0	0	0	0	188	0	0	0	0	0	0	0	0	0	0	72	0	0	0	0	0	0	0	0
ASV805	0	0	0	0	0	0	0	0	0	0	0	0	0	0	0	0	0	0	0	176	0	0	0	0	0	0	0	43	0	0	0	0	0	5	0	0	0	36	0	0	0	0	0	0	0	0	0	0	0
ASV806	0	0	0	0	0	0	0	0	0	0	0	0	259	0	0	0	0	0	0	0	0	0	0	0	0	0	0	0	0	0	0	0	0	0	0	0	0	0	0	0	0	0	0	0	0	0	0	0	0
ASV807	0	0	20	0	0	0	0	0	0	0	0	0	160	0	0	21	0	24	0	0	21	0	0	0	0	0	0	0	0	0	0	0	0	0	0	0	0	0	0	0	0	0	0	0	0	0	0	0	12
ASV808	0	0	48	0	0	0	0	0	0	0	0	0	0	0	0	0	0	0	0	0	0	0	0	0	0	0	0	95	0	0	0	0	0	26	0	30	0	0	0	0	0	0	0	0	0	0	0	0	59
ASV810	0	0	0	0	0	0	0	0	0	0	19	0	0	0	0	0	0	238	0	0	0	0	0	0	0	0	0	0	0	0	0	0	0	0	0	0	0	0	0	0	0	0	0	0	0	0	0	0	0
ASV811	0	0	53	0	0	0	0	0	0	0	0	0	0	17	0	0	0	15	0	0	0	0	0	2	4	0	0	53	0	0	0	0	33	8	0	12	0	0	0	20	0	0	0	0	4	0	2	4	30
ASV812	0	0	0	0	0	0	0	0	0	0	0	0	0	0	0	127	0	0	0	0	0	0	0	0	37	0	0	0	0	0	0	0	0	0	0	39	0	0	0	0	0	0	0	0	0	0	54	0	0
ASV813	0	0	0	0	0	0	0	0	3	0	0	0	22	0	28	0	0	0	0	0	0	0	0	0	0	0	25	0	0	0	41	0	0	0	0	0	0	2	0	66	0	16	0	21	0	14	18	0	0
ASV814	0	99	0	97	26	34	0	0	0	0	0	0	0	0	0	0	0	0	0	0	0	0	0	0	0	0	0	0	0	0	0	0	0	0	0	0	0	0	0	0	0	0	0	0	0	0	0	0	0
ASV815	0	0	27	0	0	0	0	0	0	0	0	18	0	0	0	0	0	0	0	0	0	0	0	0	0	0	0	0	0	0	0	0	0	0	0	0	0	0	0	0	0	0	0	0	0	0	0	0	211
ASV816	0	0	0	0	0	0	0	0	23	0	2	0	6	0	2	0	27	0	0	0	0	0	0	0	0	0	0	0	0	7	6	0	0	0	15	0	5	18	23	30	7	0	15	8	3	0	21	21	0
ASV817	0	0	0	0	0	9	0	15	0	0	82	15	9	0	40	15	0	0	0	0	19	0	0	0	0	0	0	0	0	0	0	0	0	35	0	0	0	0	0	17	0	0	0	0	0	0	0	0	0
ASV818	6	8	0	0	185	2	3	11	0	0	0	0	0	0	0	0	0	0	0	0	2	0	0	0	0	0	0	0	0	0	0	0	0	0	0	0	0	0	0	0	0	0	38	0	0	0	0	0	0
ASV819	0	0	0	0	0	0	0	0	0	0	0	0	0	73	0	0	0	44	0	0	0	0	0	18	0	0	0	0	0	0	0	0	0	0	0	0	10	0	0	23	0	4	0	0	4	0	5	74	0
ASV820	0	51	0	0	0	64	0	0	0	9	0	0	0	0	0	0	0	0	0	0	0	0	0	13	0	0	0	0	53	0	0	0	0	0	0	0	0	0	0	0	44	0	0	0	0	0	0	20	0
ASV821	0	0	0	0	0	0	0	0	0	0	0	0	0	0	0	0	0	0	0	0	0	0	0	0	0	195	0	0	0	0	0	0	0	0	0	0	0	0	0	0	0	0	0	0	0	0	0	0	0
ASV822	0	88	0	0	0	0	0	0	0	0	0	0	0	0	0	0	0	0	0	0	0	0	0	0	0	0	0	0	0	0	0	0	0	0	0	0	0	0	0	0	0	0	0	0	0	0	0	0	166
ASV823	0	0	0	0	0	0	0	0	0	0	0	0	0	0	0	0	0	0	0	0	0	0	0	0	0	0	0	151	0	0	0	0	20	0	0	4	0	0	0	0	0	0	0	0	0	0	0	0	79
ASV824	0	0	0	0	0	0	0	0	0	0	0	0	0	0	0	0	0	0	0	0	0	0	0	0	0	0	0	0	0	0	0	0	0	0	37	0	0	0	0	0	0	0	0	87	0	0	0	0	0
ASV825	0	52	0	0	0	0	0	0	0	0	0	0	0	0	0	0	0	0	0	0	0	0	0	9	8	0	20	8	0	13	90	7	0	38	8	0	0	0	0	0	0	0	0	0	0	0	0	0	0
ASV826	0	0	0	0	0	0	0	0	0	0	0	0	253	0	0	0	0	0	0	0	0	0	0	0	0	0	0	0	0	0	0	0	0	0	0	0	0	0	0	0	0	0	0	0	0	0	0	0	0
ASV827	0	0	0	0	0	0	0	0	2	0	0	0	0	0	0	0	0	0	0	0	0	0	0	8	9	8	11	0	6	6	169	26	0	0	7	0	0	0	0	0	0	0	0	0	0	0	0	0	0
ASV828	0	127	0	0	0	0	0	0	0	0	0	0	0	0	0	0	0	0	0	0	0	0	0	0	0	0	0	0	26	0	75	0	0	0	0	11	0	0	0	0	0	0	0	0	0	0	0	0	12
ASV829	0	0	0	0	0	0	0	0	41	0	0	0	0	0	0	0	0	0	0	0	0	0	0	0	0	0	0	0	0	0	0	0	0	0	0	0	0	75	78	0	0	0	57	0	0	0	0	0	0
ASV830	28	2	30	4	0	3	6	0	0	0	0	0	0	0	0	0	0	0	0	0	0	0	0	0	0	0	0	0	0	0	0	0	0	0	0	0	6	0	13	0	12	10	0	12	17	102	6	0	0
ASV831	0	13	0	0	0	0	0	11	0	0	68	5	7	14	25	12	0	28	0	0	6	0	0	0	0	15	0	0	0	13	11	0	0	0	0	0	0	0	0	14	0	0	0	0	9	0	0	0	0
ASV832	0	0	0	0	0	0	0	0	0	0	0	0	11	0	0	0	4	0	0	0	4	0	0	2	0	0	11	0	0	0	22	0	0	0	39	0	10	0	0	23	6	13	0	11	0	4	35	28	0
ASV833	0	0	0	250	0	0	0	0	0	0	0	0	0	0	0	0	0	0	0	0	0	0	0	0	0	0	0	0	0	0	0	0	0	0	0	0	0	0	0	0	0	0	0	0	0	0	0	0	0
ASV835	0	58	0	0	0	0	0	0	27	0	0	0	0	0	0	0	0	0	0	0	0	0	0	0	11	0	119	0	0	15	0	0	0	0	19	0	0	0	0	0	0	0	0	0	0	0	0	0	0
ASV836	200	0	0	0	0	0	0	0	0	0	0	0	0	0	0	0	0	0	0	0	0	0	0	0	0	0	0	0	0	0	0	0	0	0	0	0	0	0	49	0	0	0	0	0	0	0	0	0	0
ASV837	0	0	0	0	0	0	0	0	0	0	0	0	0	0	0	0	0	0	0	0	0	0	0	0	0	0	21	0	0	0	0	0	0	0	10	0	0	0	0	23	0	57	0	47	20	14	19	0	0
ASV838	0	0	0	0	0	0	0	0	0	0	0	0	0	0	0	0	0	0	247	0	0	0	0	0	0	0	0	0	0	0	0	0	0	0	0	0	0	0	0	0	0	0	0	0	0	0	0	0	0
ASV839	0	0	0	0	0	0	0	0	0	0	0	0	0	0	0	0	0	0	0	0	0	0	0	0	0	0	0	15	0	0	0	0	209	23	0	0	0	0	0	0	0	0	0	0	0	0	0	0	0
ASV840	20	24	4	0	45	30	26	26	0	0	0	0	0	0	0	0	0	0	2	0	0	0	0	0	0	0	0	0	0	0	0	0	0	0	0	0	0	69	0	0	0	0	0	0	0	0	0	0	0
ASV841	0	0	0	0	0	0	0	0	0	0	0	0	0	0	0	0	0	0	0	0	0	0	0	0	0	0	0	0	0	0	0	0	246	0	0	0	0	0	0	0	0	0	0	0	0	0	0	0	0
ASV843	0	0	0	0	0	0	0	0	0	0	0	0	0	0	0	0	0	0	0	0	0	0	0	0	19	12	0	0	0	18	0	0	0	0	0	0	10	0	0	20	0	0	0	34	26	0	0	55	0
ASV844	0	0	0	0	0	0	54	0	0	0	0	0	0	0	0	0	0	0	0	0	0	0	0	0	24	0	0	38	0	0	0	9	0	44	0	0	26	30	0	0	0	0	0	0	0	0	0	21	0
ASV845	0	54	0	0	0	0	0	0	0	0	0	0	58	0	0	0	0	72	0	0	0	0	0	0	0	0	0	0	0	0	0	0	0	0	0	0	0	0	0	0	0	0	0	0	0	61	0	0	0
ASV846	0	0	0	0	0	0	0	0	0	0	0	0	0	0	0	0	0	0	0	0	0	0	0	0	0	0	0	0	0	0	0	0	0	0	0	0	0	0	0	0	0	0	245	0	0	0	0	0	0
ASV848	0	0	0	0	0	0	0	0	0	0	0	28	0	0	179	0	0	0	0	0	0	0	0	0	0	0	0	0	0	0	0	0	0	0	0	0	0	0	0	36	0	0	0	0	0	0	0	0	0
ASV849	0	0	45	27	0	32	0	0	0	0	0	0	0	0	0	0	0	0	0	14	0	0	0	3	0	0	0	0	0	0	0	0	0	0	0	0	0	0	0	0	0	0	0	0	0	0	0	7	114
ASV850	0	0	0	0	0	0	0	0	0	0	0	0	0	0	0	54	0	0	0	78	0	0	0	11	80	0	0	0	0	0	4	0	0	0	0	0	15	0	0	0	0	0	0	0	0	0	0	0	0
ASV851	0	0	0	0	0	0	0	0	0	0	0	0	0	0	0	0	111	0	0	0	0	2	0	0	0	0	0	0	0	17	0	0	0	0	0	0	0	4	0	33	0	27	0	0	0	0	0	30	0
ASV852	20	27	31	15	18	0	29	19	7	0	0	0	0	0	0	0	0	0	12	0	0	0	0	0	0	0	0	0	0	0	0	0	0	0	0	0	0	21	0	0	0	0	0	0	0	0	0	4	39
ASV853	0	0	0	0	137	0	0	0	0	0	0	0	0	0	0	0	0	0	0	0	0	0	0	0	0	0	0	0	0	0	0	0	0	0	0	0	0	0	0	0	0	0	105	0	0	0	0	0	0
ASV854	0	0	0	0	0	0	0	0	0	0	0	0	0	42	0	0	0	17	0	0	0	0	0	0	5	0	0	0	0	0	0	28	14	26	0	0	5	0	0	16	5	0	0	0	0	0	0	5	77
ASV855	0	0	0	0	0	0	0	0	0	0	0	0	0	0	33	0	0	0	0	0	0	0	0	0	0	0	10	0	0	39	0	0	0	0	11	0	0	0	0	55	0	36	0	0	18	0	16	0	0
ASV856	0	0	0	0	0	0	0	0	0	0	0	0	0	0	0	0	0	0	0	0	0	0	0	0	0	0	0	0	0	0	0	0	0	239	0	0	0	0	0	0	0	0	0	0	0	0	0	0	0
ASV857	0	68	0	0	26	0	80	51	0	0	0	0	0	0	0	0	0	0	0	0	0	0	0	0	0	0	0	0	0	0	0	0	0	0	0	0	0	0	0	0	0	0	0	0	0	0	0	0	0
ASV858	0	10	0	0	0	0	0	0	0	0	0	0	0	0	0	0	0	0	0	0	0	0	0	0	0	0	0	0	0	0	0	0	0	0	198	0	0	0	0	0	0	0	0	0	0	0	31	0	0
ASV859	0	0	0	0	0	0	0	0	0	0	0	0	0	0	0	0	0	0	0	0	0	0	0	171	26	9	0	0	0	0	0	0	0	0	0	0	0	0	0	0	0	0	0	0	0	0	0	33	0
ASV860	0	0	0	0	0	0	0	0	0	0	22	18	170	18	10	0	0	0	0	0	0	0	0	0	0	0	0	0	0	0	0	0	0	0	0	0	0	0	0	0	0	0	0	0	0	0	0	0	0
ASV861	0	0	0	0	0	0	0	0	0	0	0	0	0	0	0	0	0	0	0	0	0	0	0	19	0	0	16	0	0	0	0	0	0	0	0	0	25	0	0	0	56	0	0	69	0	34	19	0	0
ASV862	0	0	0	0	0	0	0	0	0	0	0	0	0	0	0	0	0	0	0	0	0	0	0	0	0	15	30	0	0	0	144	31	0	0	18	0	0	0	0	0	0	0	0	0	0	0	0	0	0
ASV863	0	0	0	0	0	0	0	0	0	0	0	0	0	0	0	0	0	0	0	0	0	0	0	0	0	0	0	0	4	14	82	0	0	0	6	0	0	0	0	2	0	27	0	5	0	0	12	62	0
ASV864	0	0	0	0	0	0	0	0	0	0	0	0	0	0	0	0	0	0	0	0	0	0	0	0	0	0	0	0	0	0	0	0	0	0	0	0	0	0	0	0	0	0	0	0	237	0	0	0	0
ASV865	0	0	0	0	0	2	0	0	32	0	39	4	0	0	0	0	8	0	0	0	0	0	0	0	0	0	0	0	0	5	40	0	0	0	4	0	0	38	31	0	0	0	33	0	0	0	0	0	0
ASV866	0	0	0	0	0	0	0	236	0	0	0	0	0	0	0	0	0	0	0	0	0	0	0	0	0	0	0	0	0	0	0	0	0	0	0	0	0	0	0	0	0	0	0	0	0	0	0	0	0
ASV867	0	0	0	0	0	0	0	0	0	0	0	0	0	0	0	0	0	0	0	0	0	0	0	0	72	0	0	0	0	0	17	0	0	0	6	0	61	0	0	0	0	0	0	9	13	0	18	28	0
ASV868	0	0	0	0	0	0	0	0	0	0	0	0	0	0	0	0	0	0	0	0	0	0	0	0	0	0	0	235	0	0	0	0	0	0	0	0	0	0	0	0	0	0	0	0	0	0	0	0	0
ASV869	0	3	0	0	0	0	6	0	0	9	0	7	24	0	0	0	0	0	0	0	0	0	0	0	0	0	28	0	0	0	18	0	0	0	0	0	11	0	0	2	11	23	0	20	11	9	0	27	0
ASV870	0	13	0	15	0	0	0	0	0	0	0	0	0	0	0	0	0	0	0	0	0	0	0	0	0	0	0	0	13	0	20	0	0	0	0	0	0	0	0	19	0	14	0	24	18	0	0	46	0
ASV871	0	0	0	0	18	0	0	0	0	0	0	0	0	0	0	0	0	0	0	0	0	0	0	0	0	0	0	0	0	0	0	0	0	0	0	12	0	0	147	44	0	0	0	2	0	0	0	0	0
ASV872	0	26	0	78	0	16	0	48	0	0	0	0	0	0	0	0	0	0	0	0	54	0	0	0	0	0	0	0	0	0	0	0	0	0	0	0	0	0	0	0	0	0	0	0	0	0	0	11	0
ASV873	0	0	27	0	0	0	0	0	0	0	0	0	0	0	0	0	0	0	0	0	0	0	0	0	0	0	0	60	0	0	0	26	18	79	0	0	0	0	0	0	0	0	0	0	0	0	0	0	21
ASV874	0	42	0	35	34	53	36	0	0	0	0	0	0	0	0	0	0	0	0	0	0	0	0	0	0	0	0	0	0	0	0	0	0	0	0	0	0	31	0	0	0	0	0	0	0	0	0	0	0
ASV875	0	0	0	0	0	0	0	0	0	0	0	0	0	0	0	0	0	0	0	0	0	0	0	0	0	0	0	0	0	23	0	0	0	0	9	0	14	0	0	0	0	31	0	0	88	0	0	41	0
ASV876	0	0	0	0	0	0	0	0	0	0	12	2	3	0	57	8	0	2	0	0	6	0	0	48	0	9	0	0	6	0	8	0	3	0	11	0	0	0	0	12	0	0	0	12	0	0	0	30	0
ASV877	0	0	0	0	0	0	0	0	0	0	229	0	0	0	0	0	0	0	0	0	0	0	0	0	0	0	0	0	0	0	0	0	0	0	0	0	0	0	0	0	0	0	0	0	0	0	0	0	0
ASV878	0	0	0	0	0	0	0	0	0	0	0	0	0	0	0	0	0	0	0	0	23	24	103	0	0	0	0	0	0	16	0	0	0	0	0	0	0	0	0	0	0	63	0	0	0	0	0	0	0
ASV879	0	0	0	0	0	0	0	0	0	229	0	0	0	0	0	0	0	0	0	0	0	0	0	0	0	0	0	0	0	0	0	0	0	0	0	0	0	0	0	0	0	0	0	0	0	0	0	0	0
ASV880	0	0	48	32	27	32	0	17	0	0	0	0	0	0	0	0	0	0	0	0	0	0	0	0	0	0	0	0	0	0	0	0	6	0	0	0	0	28	0	0	35	0	0	0	4	0	0	0	0
ASV881	9	0	0	0	0	0	121	0	0	0	0	0	0	0	0	0	0	0	0	95	0	0	0	0	0	0	0	0	0	0	0	3	0	0	0	0	0	0	0	0	0	0	0	0	0	0	0	0	0
ASV882	0	0	0	0	0	5	0	0	0	0	0	0	0	0	0	5	0	0	0	0	0	0	0	0	13	0	0	2	0	50	0	0	0	0	0	0	8	0	0	9	0	36	0	25	28	0	2	21	0
ASV883	15	11	25	0	13	23	16	13	11	0	0	11	0	0	0	0	0	0	37	0	0	0	0	0	0	0	0	0	0	0	0	0	0	0	0	5	0	0	14	0	0	0	6	0	0	0	0	0	27
ASV884	0	0	0	0	0	0	0	0	0	0	0	0	0	0	0	0	0	0	0	0	0	0	0	0	0	0	0	0	0	0	0	0	0	0	0	0	0	0	0	0	0	0	0	101	126	0	0	0	0
ASV885	107	0	0	0	0	0	0	7	55	19	0	0	0	0	0	0	0	0	0	0	0	0	0	0	0	0	0	0	0	0	13	0	0	0	0	0	0	0	25	0	0	0	0	0	0	0	0	0	0
ASV886	0	0	0	0	0	0	0	0	0	0	0	0	0	0	0	0	0	0	0	0	0	0	0	0	0	0	0	172	0	0	0	7	16	0	0	31	0	0	0	0	0	0	0	0	0	0	0	0	0
ASV887	0	0	0	0	0	0	0	0	0	0	0	0	0	0	0	0	0	0	0	0	0	0	0	0	0	50	0	0	0	0	0	10	0	0	21	0	81	0	0	0	0	18	0	28	0	8	10	0	0
ASV888	2	0	6	0	0	0	0	0	0	0	8	0	0	4	0	0	0	0	0	0	0	105	0	0	0	2	0	37	0	0	0	8	0	0	0	0	0	0	0	0	2	30	0	7	0	0	0	0	15
ASV889	0	0	0	0	0	0	0	0	0	0	0	13	0	0	0	0	0	0	0	0	0	0	0	0	0	0	0	0	0	10	0	0	0	0	19	0	0	0	0	0	0	41	0	0	9	0	43	44	0
ASV890	0	0	0	0	0	0	0	0	0	0	0	0	0	0	0	0	0	0	0	0	0	0	0	0	0	0	0	0	0	0	0	0	0	0	0	0	0	0	0	0	0	0	0	225	0	0	0	0	0
ASV891	0	0	0	0	0	0	0	0	55	0	8	8	122	12	8	0	6	6	0	0	0	0	0	0	0	0	0	0	0	0	0	0	0	0	0	0	0	0	0	0	0	0	0	0	0	0	0	0	0
ASV892	0	29	0	0	0	2	0	0	0	0	22	4	8	9	0	3	8	0	0	0	0	0	0	8	7	0	0	0	8	24	76	5	0	0	0	0	0	0	0	0	0	0	0	0	11	0	0	0	0
ASV893	0	0	0	0	0	0	0	0	0	0	0	0	0	0	0	0	0	0	0	0	0	0	0	0	0	0	0	0	0	0	0	0	0	0	0	0	0	224	0	0	0	0	0	0	0	0	0	0	0
ASV894	0	8	0	0	0	0	0	0	0	0	14	0	0	0	0	0	0	0	0	0	0	0	0	0	0	52	6	0	0	27	95	0	0	0	15	0	0	0	0	0	0	0	0	0	0	0	0	0	0
ASV895	0	0	49	0	0	0	0	0	0	0	0	0	0	6	13	0	0	3	0	0	0	0	0	0	0	0	0	32	0	0	0	0	22	43	0	15	0	0	0	5	0	0	0	0	0	0	0	0	35
ASV896	0	0	0	0	0	0	0	0	0	0	0	0	0	0	0	0	0	0	0	0	0	0	0	0	0	0	0	0	11	9	0	0	0	0	0	0	0	0	0	0	183	10	0	0	10	0	0	0	0
ASV897	0	0	0	0	0	0	0	0	0	0	222	0	0	0	0	0	0	0	0	0	0	0	0	0	0	0	0	0	0	0	0	0	0	0	0	0	0	0	0	0	0	0	0	0	0	0	0	0	0
ASV898	0	0	0	0	0	0	0	0	0	0	0	0	0	0	0	8	21	13	0	0	0	0	0	0	0	12	0	65	0	0	0	14	0	17	0	0	0	0	0	0	0	0	0	72	0	0	0	0	0
ASV899	0	0	83	0	0	0	0	0	0	0	0	0	0	0	0	0	0	0	73	0	0	0	0	0	0	0	0	0	0	0	0	0	0	0	0	0	0	0	0	0	0	0	0	0	0	0	0	0	66
ASV900	0	0	0	0	0	0	0	0	0	0	0	0	0	0	0	0	0	0	0	0	0	0	0	0	0	0	0	0	0	0	0	0	0	0	0	0	0	0	0	26	0	0	0	54	0	0	0	49	0
ASV901	0	0	0	0	0	3	0	0	0	0	0	0	0	0	0	0	0	0	0	0	0	0	0	0	0	0	0	0	0	0	0	0	0	0	0	0	0	0	0	0	0	7	0	7	0	74	0	62	0
ASV902	6	18	0	127	12	21	10	5	13	0	0	0	0	0	0	0	0	0	0	0	0	0	0	0	0	0	0	0	0	0	0	0	0	0	0	0	4	0	2	0	0	0	0	0	0	3	0	0	0
ASV903	0	0	0	0	0	0	0	0	0	0	147	0	0	0	0	0	0	0	0	0	0	0	0	0	0	0	0	0	0	0	0	0	0	0	0	0	0	0	0	73	0	0	0	0	0	0	0	0	0
ASV904	33	50	0	35	0	30	36	0	36	0	0	0	0	0	0	0	0	0	0	0	0	0	0	0	0	0	0	0	0	0	0	0	0	0	0	0	0	0	0	0	0	0	0	0	0	0	0	0	0
ASV905	0	0	0	0	0	0	168	0	0	0	0	0	0	0	0	0	0	21	0	0	0	0	0	0	0	0	0	0	0	0	0	0	0	0	0	0	0	0	0	0	0	0	0	30	0	0	0	0	0
ASV906	144	9	0	10	6	7	2	9	0	0	0	0	0	0	0	0	0	0	0	0	0	0	0	0	0	0	0	0	0	0	0	0	0	0	0	0	0	0	32	0	0	0	0	0	0	0	0	0	0
ASV907	14	25	9	15	40	17	16	11	0	0	0	0	0	0	0	0	0	0	0	0	0	0	0	0	0	0	0	0	0	0	0	0	0	0	0	0	0	60	0	0	0	0	6	0	0	0	0	0	6
ASV908	0	0	0	143	0	0	0	0	76	0	0	0	0	0	0	0	0	0	0	0	0	0	0	0	0	0	0	0	0	0	0	0	0	0	0	0	0	0	0	0	0	0	0	0	0	0	0	0	0
ASV909	0	0	0	0	0	0	0	0	0	0	0	0	0	0	0	0	0	0	0	0	0	0	0	0	0	0	0	0	0	0	0	0	0	0	0	0	0	0	0	0	0	0	0	22	26	39	0	37	0
ASV910	0	0	0	0	0	0	0	0	0	0	0	3	0	6	0	0	0	0	0	0	0	61	0	0	0	0	0	0	0	0	0	0	0	0	0	0	0	0	0	120	0	0	0	0	0	0	0	8	0
ASV911	0	31	11	13	9	52	19	8	0	0	0	0	0	0	0	0	0	0	16	0	0	3	0	0	0	0	0	0	7	0	0	0	0	0	0	0	8	37	0	0	0	0	0	0	0	0	0	0	4
ASV912	0	0	0	0	0	0	0	0	0	0	0	0	0	0	0	204	0	0	0	0	0	0	0	0	0	0	0	0	0	0	0	0	0	0	0	0	14	0	0	0	0	0	0	0	0	0	0	0	0
ASV913	0	0	27	0	0	0	0	0	46	0	0	0	144	0	0	0	0	0	0	0	0	0	0	0	0	0	0	0	0	0	0	0	0	0	0	0	0	0	0	0	0	0	0	0	0	0	0	0	0
ASV914	0	0	0	0	0	0	0	0	0	0	0	0	0	0	0	0	0	0	0	0	0	0	0	0	0	27	0	0	0	0	0	0	0	0	0	0	0	0	0	0	0	0	0	0	0	0	0	13	0
ASV915	0	0	0	0	0	0	0	0	0	0	0	0	0	0	0	0	0	0	0	0	0	0	0	6	4	15	0	0	3	17	140	20	0	0	12	0	0	0	0	0	0	0	0	0	0	0	0	0	0
ASV916	0	0	0	0	0	0	0	0	0	0	0	0	0	0	0	0	0	0	0	0	0	0	0	0	0	0	0	18	0	0	0	24	16	158	0	0	0	0	0	0	0	0	0	0	0	0	0	0	0
ASV917	0	0	0	0	0	0	0	0	0	0	0	0	0	0	0	0	0	0	0	0	0	0	0	0	0	0	26	0	0	7	34	0	0	0	9	0	13	0	0	0	0	31	0	20	26	14	35	0	0
ASV918	0	0	0	215	0	0	0	0	0	0	0	0	0	0	0	0	0	0	0	0	0	0	0	0	0	0	0	0	0	0	0	0	0	0	0	0	0	0	0	0	0	0	0	0	0	0	0	0	0
ASV919	6	3	0	0	0	2	0	36	0	0	4	0	9	0	73	5	4	0	0	0	5	0	0	0	0	7	6	0	0	5	19	0	0	0	0	0	0	0	0	30	0	0	0	0	0	0	0	0	0
ASV920	0	0	0	0	0	0	0	0	0	0	0	0	0	0	0	0	0	0	0	0	0	0	0	205	0	0	0	0	0	8	0	0	0	0	0	0	0	0	0	0	0	0	0	0	0	0	0	0	0
ASV921	0	0	0	0	0	0	0	0	0	0	0	0	0	0	0	185	0	0	0	0	0	0	0	7	0	0	0	0	0	0	0	0	0	0	0	0	0	0	0	0	0	0	0	0	0	0	0	21	0
ASV922	0	0	0	0	0	0	0	0	0	0	0	0	0	0	0	0	0	0	0	0	0	0	0	0	0	0	33	0	0	0	86	0	0	0	0	0	0	0	0	0	0	0	0	9	0	0	0	33	0
ASV923	0	0	0	0	0	0	0	0	0	0	0	0	0	0	0	0	0	0	0	0	0	0	0	0	0	0	11	0	0	0	3	0	0	0	0	0	4	0	0	0	35	29	0	0	0	26	0	68	0
ASV924	0	0	0	0	0	0	0	0	0	0	0	0	0	0	0	0	0	0	0	0	0	198	15	0	0	0	0	0	0	0	0	0	0	0	0	0	0	0	0	0	0	0	0	0	0	0	0	0	0
ASV925	0	0	11	0	0	5	12	5	0	0	0	0	0	0	0	0	37	0	0	62	0	0	0	0	0	44	5	0	0	6	5	0	0	0	7	0	0	6	0	0	0	0	0	0	0	0	0	0	0
ASV926	0	0	48	0	0	0	0	0	0	0	0	0	0	0	0	0	0	7	0	0	0	0	0	0	0	0	0	0	0	0	0	13	19	81	0	0	0	0	0	0	0	0	0	0	0	0	0	0	43
ASV927	125	0	0	11	12	8	9	14	0	0	0	0	0	0	0	0	0	0	0	0	0	0	0	0	0	0	0	0	0	0	0	0	0	0	0	0	0	0	32	0	0	0	0	0	0	0	0	0	0
ASV928	0	0	0	0	0	0	0	0	0	0	0	0	0	21	100	9	12	0	0	0	24	0	0	0	0	0	0	0	0	0	0	0	0	0	0	0	0	0	0	44	0	0	0	0	0	0	0	0	0
ASV929	0	0	0	0	0	0	0	0	0	0	0	0	0	0	0	0	0	0	0	57	0	69	10	0	0	0	0	0	0	0	0	0	0	0	0	0	0	0	0	0	0	0	0	0	0	73	0	0	0
ASV930	0	0	0	0	0	0	0	0	0	0	0	0	0	0	0	65	0	0	0	0	33	0	0	0	44	0	0	0	0	0	0	0	0	11	0	56	0	0	0	0	0	0	0	0	0	0	0	0	0
ASV931	0	0	0	0	0	0	0	0	63	0	0	0	0	84	0	0	0	0	0	0	0	0	0	0	20	0	0	0	0	0	0	0	0	0	0	0	0	0	0	0	0	0	0	0	0	0	0	42	0
ASV932	0	0	0	0	0	0	0	0	0	0	0	0	0	0	0	0	0	0	0	0	0	0	0	0	0	0	0	0	0	0	0	0	0	0	0	0	0	0	0	0	0	0	0	0	0	208	0	0	0
ASV933	0	0	0	0	0	0	0	0	0	0	0	0	0	0	0	0	0	0	0	0	0	0	0	0	0	0	0	0	0	0	38	0	0	0	62	0	0	0	0	0	0	0	0	0	0	0	38	46	0
ASV934	0	0	0	0	0	0	0	6	16	0	0	0	0	0	12	0	18	0	0	0	0	0	0	0	0	0	0	0	0	27	0	0	0	0	0	0	0	0	12	32	0	0	23	0	0	10	0	15	0
ASV935	0	0	0	0	0	0	0	0	0	0	0	0	0	0	0	0	0	0	0	0	0	0	0	0	0	0	0	0	0	0	0	0	0	0	0	0	0	0	0	75	0	0	0	0	0	0	58	75	0
ASV936	0	0	0	0	0	0	0	0	0	0	0	0	0	0	0	0	0	0	0	0	0	0	0	0	0	0	0	0	0	0	0	0	0	0	0	0	0	0	0	0	0	0	0	207	0	0	0	0	0
ASV937	0	4	0	0	0	11	74	5	0	0	90	0	0	0	0	0	0	0	0	0	6	0	0	0	0	16	0	0	0	0	0	0	0	0	0	0	0	0	0	0	0	0	0	0	0	0	0	0	0
ASV938	0	0	0	0	0	0	0	0	0	0	0	0	3	0	0	0	0	0	0	0	0	0	0	0	0	0	0	0	3	9	20	0	0	0	54	0	0	0	0	0	4	10	0	0	6	5	28	36	0
ASV939	0	0	0	0	0	0	0	0	0	0	0	0	0	0	0	0	0	0	0	0	0	0	0	0	0	15	0	0	0	0	176	14	0	0	0	0	0	0	0	0	0	0	0	0	0	0	0	0	0
ASV940	0	0	0	0	0	0	0	0	0	0	0	0	16	0	147	0	12	0	0	0	0	0	0	0	0	0	0	0	0	0	0	0	0	0	0	0	0	0	0	30	0	0	0	0	0	0	0	0	0
ASV941	26	0	0	0	0	0	0	0	0	0	0	0	0	0	0	0	113	0	0	0	0	0	0	0	0	0	0	0	0	0	0	0	0	0	0	0	0	0	0	66	0	0	0	0	0	0	0	0	0
ASV942	0	0	13	0	0	0	0	0	0	0	14	0	0	2	0	0	0	0	0	0	0	0	0	0	0	0	0	13	0	0	85	20	0	46	0	8	0	0	0	0	0	0	0	0	0	0	0	0	3
ASV943	0	10	2	0	3	0	0	0	0	12	0	0	0	15	33	0	0	8	0	0	0	0	0	0	0	0	0	0	0	12	0	0	0	0	0	66	0	0	0	0	0	0	0	43	0	0	0	0	0
ASV944	0	0	0	0	0	0	0	0	0	0	0	0	0	0	0	0	0	0	0	0	0	0	0	0	0	0	0	0	0	0	0	0	0	0	0	0	0	0	0	0	0	0	0	0	0	0	0	0	0
ASV945	0	0	0	0	0	0	0	0	0	0	0	0	0	0	0	0	0	0	0	0	0	0	0	0	0	0	0	0	0	0	66	0	0	0	0	0	0	0	0	0	23	35	0	12	30	18	19	0	0
ASV946	0	0	0	0	0	0	0	0	0	0	0	0	26	0	0	111	0	0	0	0	0	0	0	0	0	0	0	0	0	0	6	0	0	0	0	0	0	0	0	49	0	0	0	0	0	0	0	0	0
ASV947	0	17	13	0	5	141	0	0	0	2	0	0	0	0	0	0	0	0	0	0	0	0	0	0	8	0	0	0	0	0	0	0	0	0	0	0	0	12	0	0	0	0	4	0	0	0	0	0	0
ASV949	0	0	0	0	0	0	0	0	0	0	0	0	0	0	0	0	0	0	0	0	0	0	0	0	0	0	0	0	0	0	0	0	0	0	0	0	0	0	0	18	14	0	0	0	0	31	0	115	0
ASV950	0	0	0	0	0	0	0	0	0	0	0	0	0	0	0	0	0	0	0	0	0	82	11	0	0	0	0	0	0	0	0	0	0	0	0	0	0	0	108	0	0	0	0	0	0	0	0	0	0
ASV951	0	0	0	0	0	0	0	0	0	0	0	0	17	0	0	24	0	0	0	0	10	0	5	0	19	0	0	0	0	0	11	0	0	0	0	0	10	0	4	13	6	11	0	38	9	0	0	23	0
ASV952	0	0	0	0	0	0	0	0	0	0	0	0	0	0	0	0	0	0	0	0	0	0	0	0	0	0	0	0	0	18	44	0	0	0	0	0	14	0	0	0	8	23	0	15	49	4	0	0	0
ASV953	0	0	0	0	0	0	0	0	0	0	0	0	0	0	0	0	0	3	0	0	0	0	0	0	0	0	0	0	0	0	0	0	0	0	0	0	0	0	0	0	10	12	0	150	6	2	0	0	16
ASV954	84	0	0	0	0	0	54	0	0	0	0	0	0	0	0	0	0	0	0	0	0	0	0	0	0	0	0	0	0	0	0	0	0	0	0	0	0	0	61	0	0	0	0	0	0	0	0	0	0
ASV955	0	0	0	29	0	0	0	93	0	0	0	0	0	0	0	0	0	0	0	0	0	0	0	76	0	0	0	0	0	0	0	0	0	0	0	0	0	0	0	0	0	0	0	0	0	0	0	0	0
ASV956	0	4	0	3	4	5	8	0	27	5	0	0	0	0	0	0	0	0	0	0	0	0	0	0	0	0	0	0	0	0	4	0	0	0	0	0	0	31	32	9	0	0	44	0	0	0	0	8	0
ASV957	0	0	0	0	0	0	0	0	0	0	0	0	0	0	0	0	0	0	0	0	0	197	0	0	0	0	0	0	0	0	0	0	0	0	0	0	0	0	0	0	0	0	0	0	0	0	0	0	0
ASV958	0	0	0	0	0	0	0	0	0	0	0	0	0	0	0	0	0	0	0	0	0	0	0	0	0	0	18	0	0	0	5	0	0	0	81	0	0	0	5	10	0	0	0	0	9	0	49	20	0
ASV959	0	0	0	0	0	0	0	0	0	0	45	0	0	0	151	0	0	0	0	0	0	0	0	0	0	0	0	0	0	0	0	0	0	0	0	0	0	0	0	0	0	0	0	0	0	0	0	0	0
ASV960	0	196	0	0	0	0	0	0	0	0	0	0	0	0	0	0	0	0	0	0	0	0	0	0	0	0	0	0	0	0	0	0	0	0	0	0	0	0	0	0	0	0	0	0	0	0	0	0	0
ASV961	0	0	0	0	0	0	96	0	0	0	0	0	0	0	0	0	0	0	0	0	0	0	0	0	0	0	0	27	0	0	0	24	18	30	0	0	0	0	0	0	0	0	0	0	0	0	0	0	0
ASV962	7	18	13	12	18	11	20	16	0	0	0	0	0	0	0	0	0	0	0	0	4	0	0	0	4	0	0	0	12	0	0	0	0	0	0	0	0	26	0	0	26	0	0	0	0	0	0	0	8
ASV963	0	0	0	0	0	0	0	0	0	0	0	0	0	0	0	0	0	194	0	0	0	0	0	0	0	0	0	0	0	0	0	0	0	0	0	0	0	0	0	0	0	0	0	0	0	0	0	0	0
ASV964	0	10	0	5	0	6	0	14	0	0	0	0	0	0	0	0	0	0	0	0	0	0	0	6	0	67	10	0	0	0	48	0	0	0	10	0	0	0	0	0	0	0	0	0	0	0	0	0	0
ASV965	0	0	0	0	0	0	0	0	0	0	0	0	0	0	0	0	0	0	0	0	0	0	0	0	0	0	0	0	0	0	22	0	0	0	27	0	0	0	0	20	10	0	0	0	14	10	34	31	0
ASV966	0	191	0	0	0	0	0	0	0	0	0	0	0	0	0	0	0	0	0	0	0	0	0	0	0	0	0	0	0	0	0	0	0	0	0	0	0	0	0	0	0	0	0	0	0	0	0	0	0
ASV968	0	0	0	0	0	0	0	0	0	0	0	0	0	0	0	0	0	0	0	0	0	0	0	0	0	0	0	0	0	0	0	0	0	191	0	0	0	0	0	0	0	0	0	0	0	0	0	0	0
ASV969	0	0	0	0	0	0	0	0	0	0	113	0	0	0	0	0	0	0	0	0	0	0	0	0	0	0	0	0	0	0	0	0	0	0	0	0	0	0	0	76	0	0	0	0	0	0	0	0	0
ASV970	0	0	0	0	0	0	0	0	0	0	0	0	0	0	0	0	0	0	0	0	30	0	0	0	0	0	0	0	0	0	0	0	0	0	0	0	0	0	159	0	0	0	0	0	0	0	0	0	0
ASV971	0	0	52	0	0	55	0	0	0	0	0	0	0	0	0	0	0	0	0	0	0	0	0	0	0	0	10	0	44	12	0	0	0	0	0	0	0	0	0	0	16	0	0	0	0	0	0	0	0
ASV972	0	0	0	0	0	0	0	0	0	0	0	0	0	0	162	0	0	0	0	0	0	0	0	0	0	0	0	0	0	0	0	0	0	0	0	0	0	0	0	26	0	0	0	0	0	0	0	0	0
ASV973	0	0	188	0	0	0	0	0	0	0	0	0	0	0	0	0	0	0	0	0	0	0	0	0	0	0	0	0	0	0	0	0	0	0	0	0	0	0	0	0	0	0	0	0	0	0	0	0	0
ASV974	0	140	0	0	0	0	0	0	0	0	0	0	47	0	0	0	0	0	0	0	0	0	0	0	0	0	0	0	0	0	0	0	0	0	0	0	0	0	0	0	0	0	0	0	0	0	0	0	0
ASV975	0	0	0	0	0	0	0	0	0	0	6	0	152	13	0	6	0	0	0	0	10	0	0	0	0	0	0	0	0	0	0	0	0	0	0	0	0	0	0	0	0	0	0	0	0	0	0	0	0
ASV977	0	0	0	3	0	5	4	107	0	0	0	0	0	0	0	0	0	9	0	0	0	0	0	0	0	0	0	24	0	0	0	0	9	10	0	0	0	0	0	0	0	0	0	0	0	0	0	0	14
ASV978	0	0	0	0	0	0	0	0	0	0	0	0	0	28	0	0	2	0	0	0	0	0	0	3	0	0	0	0	0	0	0	0	0	0	0	0	8	0	0	14	7	13	0	16	17	3	8	66	0
ASV979	0	0	0	0	0	0	0	0	0	0	0	0	0	0	0	14	0	0	0	31	139	0	0	0	0	0	0	0	0	0	0	0	0	0	0	0	0	0	0	0	0	0	0	0	0	0	0	0	0
ASV980	0	0	20	0	0	0	0	0	0	0	0	0	0	0	0	0	0	0	0	0	0	0	0	0	0	0	0	0	0	0	0	0	53	60	0	0	0	0	0	0	0	0	0	0	0	0	0	0	50
ASV981	0	0	33	0	0	0	0	0	0	0	16	0	57	12	0	11	11	6	0	0	18	0	0	0	0	0	0	2	0	0	0	0	12	0	0	0	0	0	0	0	0	0	0	0	0	0	0	0	4
ASV982	0	0	0	0	0	0	0	0	3	0	4	0	0	0	7	3	8	0	0	0	0	0	0	0	0	5	15	0	8	10	0	0	0	0	0	0	0	8	0	18	8	18	0	0	4	3	5	32	0
ASV983	0	0	0	0	0	0	0	0	0	0	0	0	0	0	17	0	0	0	0	0	0	7	0	0	0	0	0	0	0	44	15	0	0	0	0	0	0	0	5	28	0	21	0	23	0	0	0	22	0
ASV984	0	165	0	0	0	0	6	11	0	0	0	0	0	0	0	0	0	0	0	0	0	0	0	0	0	0	0	0	0	0	0	0	0	0	0	0	0	0	0	0	0	0	0	0	0	0	0	0	0
ASV986	0	0	0	0	0	0	0	0	0	0	0	0	0	0	0	0	0	0	0	0	0	0	0	0	0	7	0	0	0	0	12	0	0	0	50	0	0	0	0	0	10	0	0	0	0	0	36	18	0
ASV988	0	0	0	0	0	0	0	0	0	0	0	0	0	0	0	0	0	0	0	0	0	0	0	0	0	0	0	0	0	0	28	0	0	0	0	0	19	0	0	11	0	6	0	42	13	0	20	42	0
ASV989	0	0	0	0	0	15	0	0	0	0	0	0	0	0	0	0	0	0	0	0	0	0	0	0	0	143	0	0	0	0	23	0	0	0	0	0	0	0	0	0	0	0	0	0	0	0	0	0	0
ASV990	0	0	0	0	0	0	0	0	0	0	73	0	0	0	0	0	0	0	0	0	0	0	0	7	0	44	0	0	0	45	0	0	0	12	0	0	0	0	0	0	0	0	0	0	0	0	0	0	0
ASV991	0	0	0	0	0	0	0	0	0	0	0	0	0	0	0	0	0	0	0	0	0	0	0	0	0	0	70	0	0	13	41	0	0	0	0	0	0	0	0	0	0	7	0	0	0	0	0	16	0
ASV992	0	0	0	0	0	0	0	0	0	0	0	0	0	0	2	0	0	0	0	0	0	0	0	0	0	0	10	0	0	17	13	0	0	0	16	0	0	0	0	0	9	12	0	21	0	0	36	24	0
ASV993	0	0	0	0	0	0	0	0	0	0	0	0	0	20	0	0	0	7	0	0	0	0	0	0	0	0	12	0	0	42	0	0	0	61	0	0	0	0	0	0	19	8	0	0	0	0	0	0	0
ASV994	0	0	0	0	0	0	0	0	0	0	0	0	0	43	0	0	0	11	0	0	0	0	0	12	15	0	0	0	0	0	0	0	0	0	0	0	13	0	0	6	11	4	0	16	0	0	4	39	0
ASV995	0	0	0	0	0	0	0	0	0	0	0	0	178	0	0	0	0	0	0	0	0	0	0	0	0	0	0	0	0	0	0	0	0	0	0	0	0	0	0	0	0	0	0	0	0	0	0	0	0
ASV996	0	5	0	6	4	3	0	23	0	0	10	0	0	0	50	3	0	0	0	0	4	0	0	5	0	0	0	0	0	6	6	0	0	36	0	0	0	0	0	16	0	0	0	0	0	0	0	0	0
ASV997	0	0	0	0	0	0	0	0	10	0	0	0	37	0	0	0	0	0	0	0	0	0	0	0	0	0	8	0	0	0	0	0	0	0	0	0	0	18	8	7	0	0	0	0	0	0	0	71	0
ASV998	0	0	0	0	0	0	0	0	0	0	0	0	0	25	0	0	0	0	0	0	0	0	0	0	0	0	0	0	0	0	0	0	0	147	0	0	0	0	0	0	0	0	0	0	0	0	3	2	0
ASV999	177	0	0	0	0	0	0	0	0	0	0	0	0	0	0	0	0	0	0	0	0	0	0	0	0	0	0	0	0	0	0	0	0	0	0	0	0	0	0	0	0	0	0	0	0	0	0	0	0
ASV1000	0	0	20	0	0	132	0	0	0	0	0	0	0	0	0	0	0	0	0	0	0	0	0	0	0	0	0	0	0	0	0	0	0	0	0	0	0	0	0	0	0	0	0	0	0	0	0	0	25
ASV1001	24	20	0	17	30	28	28	19	0	0	0	0	0	0	0	0	0	0	0	6	0	0	0	0	0	0	0	0	0	0	0	0	0	0	0	0	0	0	0	0	0	0	3	0	0	0	0	0	0
ASV1002	0	0	0	0	0	0	0	0	0	0	0	0	0	98	0	0	0	0	0	0	0	0	0	45	0	0	0	0	14	18	0	0	0	0	0	0	0	0	0	0	0	0	0	0	0	0	0	0	0
ASV1003	0	0	0	0	0	0	0	0	0	175	0	0	0	0	0	0	0	0	0	0	0	0	0	0	0	0	0	0	0	0	0	0	0	0	0	0	0	0	0	0	0	0	0	0	0	0	0	0	0
ASV1005	0	0	0	0	0	0	0	0	0	0	0	0	9	0	0	0	12	0	0	0	0	0	2	0	0	14	7	0	0	15	0	0	0	0	0	0	0	0	0	20	0	0	0	29	0	10	9	29	0
ASV1006	0	23	0	15	20	17	45	0	0	0	0	0	0	0	0	0	0	0	0	0	0	0	0	0	0	0	0	0	0	0	0	0	0	0	0	0	0	0	0	0	39	0	6	0	0	0	0	0	0
ASV1007	0	0	0	0	0	0	0	0	0	0	0	0	0	173	0	0	0	0	0	0	0	0	0	0	0	0	0	0	0	0	0	0	0	0	0	0	0	0	0	0	0	0	0	0	0	0	0	0	0
ASV1008	0	0	0	0	0	0	0	0	0	0	0	0	0	0	0	0	0	0	0	0	0	0	0	0	0	0	0	53	0	0	0	0	0	120	0	0	0	0	0	0	0	0	0	0	0	0	0	0	0
ASV1009	0	0	0	0	0	0	0	0	0	0	0	0	0	0	0	0	0	0	0	0	0	0	0	0	0	0	0	9	0	0	0	8	0	156	0	0	0	0	0	0	0	0	0	0	0	0	0	0	0
ASV1010	0	0	0	0	0	0	0	0	0	0	0	0	0	0	0	0	0	0	0	0	172	0	0	0	0	0	0	0	0	0	0	0	0	0	0	0	0	0	0	0	0	0	0	0	0	0	0	0	0
ASV1011	0	0	0	0	0	0	0	0	0	0	0	0	0	0	0	0	0	0	0	0	0	0	0	0	0	22	0	0	0	0	0	0	0	0	0	0	0	0	0	0	0	0	0	0	0	0	0	14	0
ASV1012	0	0	0	0	0	172	0	0	0	0	0	0	0	0	0	0	0	0	0	0	0	0	0	0	0	0	0	0	0	0	0	0	0	0	0	0	0	0	0	0	0	0	0	0	0	0	0	0	0
ASV1014	0	0	0	0	0	0	0	0	2	0	0	0	14	0	0	0	0	0	0	0	0	0	0	0	9	0	11	0	0	6	8	0	0	0	25	0	4	3	3	10	14	8	0	2	0	0	25	13	0
ASV1015	0	0	0	0	0	0	0	0	0	0	0	0	0	32	0	0	0	25	0	0	0	0	0	0	0	0	0	0	0	0	0	0	0	0	0	0	0	0	0	17	0	10	0	0	0	12	8	41	26
ASV1016	0	0	0	0	0	0	0	0	0	0	0	0	0	0	0	0	0	0	0	0	0	0	0	0	0	0	0	0	0	0	0	0	0	0	0	0	0	0	0	0	0	0	0	0	0	84	10	77	0
ASV1018	0	0	0	170	0	0	0	0	0	0	0	0	0	0	0	0	0	0	0	0	0	0	0	0	0	0	0	0	0	0	0	0	0	0	0	0	0	0	0	0	0	0	0	0	0	0	0	0	0
ASV1019	0	15	0	85	0	29	28	13	0	0	0	0	0	0	0	0	0	0	0	0	0	0	0	0	0	0	0	0	0	0	0	0	0	0	0	0	0	0	0	0	0	0	0	0	0	0	0	0	0
ASV1020	5	0	0	3	13	11	10	8	8	8	0	0	6	0	0	0	0	0	0	0	0	0	0	0	0	0	0	0	0	0	0	0	0	0	0	0	0	15	16	0	17	0	0	19	0	0	0	15	0
ASV1021	0	0	0	0	0	0	0	0	0	0	0	0	0	0	0	0	0	0	0	0	0	0	0	0	25	30	0	0	7	12	30	0	0	0	0	0	0	0	0	0	0	0	3	0	63	0	0	0	0
ASV1022	0	0	0	0	0	0	0	0	0	0	0	0	102	0	23	33	0	11	0	0	0	0	0	0	0	0	0	0	0	0	0	0	0	0	0	0	0	0	0	0	0	0	0	0	0	0	0	0	0
ASV1023	0	0	0	0	0	0	0	0	0	0	0	0	0	0	0	54	0	0	0	0	0	0	0	0	0	0	0	0	0	19	13	0	0	0	0	0	21	0	0	29	0	16	0	0	0	0	0	17	0
ASV1024	0	0	0	22	0	0	30	0	0	0	0	0	0	0	0	0	0	117	0	0	0	0	0	0	0	0	0	0	0	0	0	0	0	0	0	0	0	0	0	0	0	0	0	0	0	0	0	0	0
ASV1025	13	23	0	35	0	0	69	0	0	0	0	0	0	0	0	0	0	0	0	0	0	0	0	0	0	0	0	0	0	0	0	0	0	0	0	0	0	29	0	0	0	0	0	0	0	0	0	0	0
ASV1026	0	0	24	0	0	0	0	0	0	0	0	0	0	0	0	0	0	0	0	0	0	0	0	0	0	0	0	62	0	0	0	46	0	0	0	0	0	0	0	0	0	0	0	0	0	0	0	0	36
ASV1027	0	0	0	13	0	0	123	0	0	0	0	0	0	0	0	0	0	0	31	0	0	0	0	0	0	0	0	0	0	0	0	0	0	0	0	0	0	0	0	0	0	0	0	0	0	0	0	0	0
ASV1028	5	9	13	10	8	39	36	6	10	0	0	0	0	0	0	0	0	0	0	0	0	0	0	0	0	0	0	0	3	0	0	0	0	0	0	0	0	12	0	0	7	0	0	0	0	0	0	2	7
ASV1029	0	0	0	0	0	0	0	0	0	0	0	0	0	0	0	0	0	0	0	0	0	0	0	0	0	0	0	0	0	0	0	0	0	0	0	0	0	0	0	0	0	0	0	0	8	0	21	137	0
ASV1030	0	0	0	0	0	0	149	0	0	0	0	0	0	0	0	0	0	0	0	0	0	0	0	0	0	0	0	0	0	0	0	0	0	0	0	0	0	0	0	0	0	0	0	0	17	0	0	0	0
ASV1031	0	0	0	0	0	0	0	0	0	0	0	0	0	0	0	0	0	0	0	0	0	0	0	0	0	0	0	64	0	0	0	102	0	0	0	0	0	0	0	0	0	0	0	0	0	0	0	0	0
ASV1032	26	0	0	0	0	23	0	0	0	12	0	10	0	0	0	11	0	0	0	0	0	0	0	0	0	0	0	0	0	0	0	0	0	0	0	0	0	0	0	0	0	0	0	0	0	0	0	84	0
ASV1033	0	13	0	0	12	16	21	104	0	0	0	0	0	0	0	0	0	0	0	0	0	0	0	0	0	0	0	0	0	0	0	0	0	0	0	0	0	0	0	0	0	0	0	0	0	0	0	0	0
ASV1034	0	7	0	6	7	13	10	107	0	0	0	0	0	0	0	0	0	0	0	0	0	0	0	0	0	0	0	0	0	0	0	0	0	0	0	0	0	0	0	0	0	0	0	0	0	0	0	0	16
ASV1035	0	0	0	0	0	0	0	0	0	0	0	6	0	0	0	0	32	0	0	0	0	0	0	0	0	0	25	0	0	26	0	0	0	0	0	0	0	0	0	23	0	11	0	0	0	0	0	0	0
ASV1036	0	0	0	0	0	0	0	0	0	0	0	0	0	0	0	0	0	0	0	0	0	4	0	0	0	0	0	0	0	0	0	0	0	0	0	0	0	0	0	0	0	0	0	76	0	0	0	35	0
ASV1038	0	0	0	0	0	0	71	17	0	0	0	0	0	0	0	0	0	5	0	0	0	0	0	0	0	12	11	8	0	11	7	0	0	23	0	0	0	0	0	0	0	0	0	0	0	0	0	0	0
ASV1039	0	0	0	0	0	0	0	0	0	0	0	0	0	0	0	0	0	0	0	0	0	0	0	0	0	0	0	0	0	0	0	0	0	0	0	0	0	0	0	0	23	37	0	25	0	79	0	0	0
ASV1040	9	6	0	10	6	9	6	8	0	18	0	0	5	0	0	0	0	0	0	0	17	5	0	0	0	0	6	0	0	0	7	0	0	0	0	0	0	0	6	27	0	0	4	8	0	0	6	0	0
ASV1041	15	0	0	0	12	6	20	10	0	0	0	6	31	0	0	0	9	0	0	0	0	0	0	0	0	0	0	0	0	0	0	0	0	0	0	0	0	0	0	49	0	0	0	0	0	5	0	0	0
ASV1042	107	10	10	4	0	5	3	4	0	0	0	0	0	0	0	0	0	0	0	0	0	0	0	0	0	0	0	0	0	0	0	0	0	0	0	0	0	0	19	0	0	0	0	0	0	0	0	0	0
ASV1043	0	0	0	0	89	0	0	0	0	0	0	0	0	0	0	0	0	0	0	0	0	0	0	0	0	0	0	0	0	0	0	0	0	0	0	0	0	0	0	0	0	0	73	0	0	0	0	0	0
ASV1044	0	0	20	0	0	0	0	0	0	0	0	0	0	30	0	0	0	19	0	0	0	0	0	6	9	0	0	7	0	0	0	0	0	20	0	0	13	0	0	10	0	0	0	0	0	0	0	16	11
ASV1045	0	0	0	0	0	0	0	0	0	0	0	0	7	0	0	108	0	0	0	0	0	0	0	0	46	0	0	0	0	0	0	0	0	0	0	0	0	0	0	0	0	0	0	0	0	0	0	0	0
ASV1046	0	0	0	0	0	0	0	0	0	0	0	0	0	0	0	0	0	0	0	0	0	0	0	0	0	0	53	0	0	0	0	0	0	0	0	0	14	0	0	0	9	35	0	21	15	6	8	0	0
ASV1047	4	0	0	0	0	0	0	0	0	0	0	0	0	0	0	14	51	0	0	0	0	0	0	0	0	0	11	0	0	12	0	0	0	0	0	0	0	0	0	20	0	13	0	27	0	0	0	0	0
ASV1048	0	0	0	0	0	0	0	0	0	0	0	0	0	0	0	0	0	0	0	0	0	0	0	0	0	0	0	13	0	0	0	0	19	85	0	0	0	0	0	0	0	0	0	0	0	0	0	0	44
ASV1049	0	0	0	0	0	0	0	0	0	0	0	0	0	32	0	0	0	0	0	0	0	0	0	0	0	0	0	0	0	0	0	0	0	0	0	21	0	0	0	0	0	0	0	0	0	0	0	107	0
ASV1050	2	3	21	40	5	5	2	0	0	0	0	0	0	0	0	0	0	0	0	0	2	0	0	0	0	0	0	0	0	0	0	0	0	0	0	0	0	0	0	0	0	0	0	0	0	0	0	0	80
ASV1051	0	0	0	0	0	0	0	0	0	0	0	0	0	0	0	0	0	0	0	0	0	22	0	0	6	6	42	0	0	8	5	0	0	0	0	0	0	0	0	35	0	0	0	0	7	0	0	0	0
ASV1052	0	0	0	0	9	57	0	0	0	0	0	0	0	0	0	0	0	0	23	0	0	0	0	0	0	0	0	0	0	0	0	0	0	0	0	0	0	0	0	0	0	2	24	0	0	0	3	0	2
ASV1053	0	0	0	0	0	111	0	0	0	0	0	0	0	0	0	0	0	0	0	46	0	0	0	0	0	0	0	0	0	0	0	0	0	0	0	0	0	0	0	0	0	0	0	0	0	0	0	0	0
ASV1054	0	0	0	0	7	0	0	0	0	0	0	0	0	0	0	0	11	0	0	0	0	0	0	0	0	0	0	0	0	7	16	0	0	0	20	0	6	0	0	5	0	11	0	15	8	0	7	24	0
ASV1055	0	0	0	0	0	0	0	0	156	0	0	0	0	0	0	0	0	0	0	0	0	0	0	0	0	0	0	0	0	0	0	0	0	0	0	0	0	0	0	0	0	0	0	0	0	0	0	0	0
ASV1056	0	152	0	0	0	0	4	0	0	0	0	0	0	0	0	0	0	0	0	0	0	0	0	0	0	0	0	0	0	0	0	0	0	0	0	0	0	0	0	0	0	0	0	0	0	0	0	0	0
ASV1057	0	0	0	76	0	0	0	0	0	0	0	0	0	0	0	0	0	0	0	0	0	0	0	0	0	0	0	0	0	0	0	0	0	0	0	0	0	0	0	0	0	0	0	0	80	0	0	0	0
ASV1058	0	0	0	0	0	0	0	0	0	0	0	0	0	0	0	0	0	0	0	0	0	0	0	0	0	0	0	0	0	0	69	0	0	0	15	0	0	0	0	0	0	0	0	0	11	0	0	27	0
ASV1059	0	0	0	0	0	0	0	0	0	0	0	0	0	4	58	0	2	0	0	0	3	0	0	0	6	5	0	0	0	4	47	6	0	0	6	0	0	0	0	14	0	0	0	0	0	0	0	0	0
ASV1060	0	0	0	0	0	0	0	0	0	0	0	0	67	0	0	0	0	0	0	0	0	0	0	4	0	0	6	0	0	0	0	0	0	0	32	0	0	0	0	0	0	0	0	0	0	0	15	25	0
ASV1061	0	11	0	68	12	10	10	16	0	0	0	0	4	0	0	0	0	21	0	0	0	0	0	0	0	0	0	0	0	0	0	0	0	0	0	0	0	0	0	0	0	0	2	0	0	0	0	0	0
ASV1062	0	0	0	0	0	0	0	0	0	0	0	0	0	0	0	16	0	0	0	0	0	0	0	0	0	7	25	0	0	0	0	0	0	0	0	0	22	0	0	6	0	16	0	0	17	0	0	0	0
ASV1063	0	0	0	0	0	0	0	0	0	0	0	0	0	0	0	0	0	0	0	0	0	0	0	0	0	0	23	0	0	22	13	0	0	0	8	0	0	0	0	3	0	2	0	0	47	0	8	18	0
ASV1064	0	0	14	0	0	0	0	0	0	0	0	0	0	16	0	0	0	0	0	0	0	0	0	0	0	0	0	22	0	0	0	16	11	38	0	10	0	0	0	5	0	0	0	0	0	0	0	0	21
ASV1067	0	0	0	0	0	0	0	0	0	0	0	0	0	0	0	0	0	0	0	0	0	0	0	0	0	0	0	55	0	0	0	98	0	0	0	0	0	0	0	0	0	0	0	0	0	0	0	0	0
ASV1068	0	0	0	0	0	0	0	0	0	0	0	0	0	0	0	0	22	0	0	0	14	0	0	0	12	0	0	0	0	0	8	0	0	0	13	0	7	0	0	0	0	0	0	0	37	0	0	20	0
ASV1069	0	0	0	0	0	0	0	0	11	0	0	0	0	0	0	0	0	0	0	0	0	0	0	0	0	0	9	0	0	7	0	0	0	0	0	0	0	20	12	9	0	5	34	7	4	0	0	17	0
ASV1072	0	0	0	0	0	0	0	0	0	0	0	0	0	0	0	0	0	0	0	0	0	0	0	0	0	0	0	0	0	0	0	0	0	0	0	0	0	0	0	0	0	0	0	56	22	0	0	35	0
ASV1075	0	0	0	0	0	0	0	0	0	0	6	7	4	25	0	13	14	12	0	0	11	0	0	0	0	0	0	0	9	0	0	0	0	0	0	0	0	0	0	15	15	0	0	0	0	0	0	11	0
ASV1076	0	0	0	0	0	0	0	0	0	0	95	0	9	0	27	0	0	7	0	0	0	0	0	0	0	0	0	0	0	6	0	0	0	0	2	0	0	0	0	5	0	0	0	0	0	0	0	0	0
ASV1077	0	0	0	0	0	0	0	0	0	0	0	0	0	0	0	0	0	0	0	0	0	0	0	0	21	9	12	0	11	17	11	0	0	0	13	0	0	0	0	0	0	0	0	0	56	0	0	0	0
ASV1078	0	0	0	0	0	0	0	0	0	0	0	0	0	0	0	0	0	0	0	0	0	0	0	0	0	22	35	0	0	0	0	0	0	0	0	0	0	0	0	0	31	0	0	0	0	0	0	0	0
ASV1079	0	0	0	0	0	0	0	0	0	0	0	0	0	0	10	0	0	0	0	0	0	0	0	0	0	0	0	0	0	0	0	0	0	0	0	0	0	0	0	140	0	0	0	0	0	0	0	0	0
ASV1080	10	15	0	13	0	0	9	103	0	0	0	0	0	0	0	0	0	0	0	0	0	0	0	0	0	0	0	0	0	0	0	0	0	0	0	0	0	0	0	0	0	0	0	0	0	0	0	0	0
ASV1081	0	0	0	0	114	0	0	0	0	0	0	0	0	0	0	0	0	0	0	0	0	0	0	0	0	0	0	0	0	0	0	0	0	0	0	0	0	0	0	0	0	0	36	0	0	0	0	0	0
ASV1082	0	0	0	0	37	0	0	0	0	0	0	0	0	0	0	0	0	0	0	0	0	0	0	0	0	0	0	0	0	0	0	0	0	0	0	0	0	4	6	0	0	0	103	0	0	0	0	0	0
ASV1083	0	0	0	0	0	0	0	0	0	0	0	0	0	0	0	0	0	0	0	0	4	0	0	0	12	9	0	0	0	0	12	0	0	0	15	0	0	0	0	0	0	0	0	7	18	6	22	24	0
ASV1084	10	14	0	0	0	0	59	0	0	0	0	0	0	0	0	0	0	0	0	0	0	0	0	0	0	0	0	24	0	0	0	9	0	25	0	0	0	0	0	0	0	0	0	0	0	0	0	0	8
ASV1085	0	0	0	0	0	0	0	0	0	0	0	0	0	0	0	0	0	0	19	0	0	0	0	0	0	0	0	0	0	0	0	39	0	90	0	0	0	0	0	0	0	0	0	0	0	0	0	0	0
ASV1086	0	0	0	0	0	0	0	0	0	0	0	0	0	0	0	0	0	0	0	0	0	0	0	0	0	0	0	0	0	16	0	0	0	0	0	0	0	0	0	0	0	0	0	43	0	18	0	28	0
ASV1087	0	0	0	0	0	0	0	30	0	15	0	0	0	0	0	0	20	0	0	0	0	0	0	0	0	0	0	0	0	0	0	0	0	0	0	0	0	19	0	20	0	0	27	0	0	0	0	0	0
ASV1088	103	0	0	15	0	6	0	0	0	0	0	0	0	0	0	0	0	0	0	0	8	0	0	0	0	0	0	0	0	0	0	0	0	16	0	0	0	0	0	0	0	0	0	0	0	0	0	0	0
ASV1090	0	0	5	0	0	0	0	0	0	0	0	0	0	12	0	0	0	0	0	0	0	0	0	3	37	0	0	0	0	0	0	0	0	0	0	0	32	0	0	0	3	0	0	0	3	0	10	31	0
ASV1091	0	0	0	0	0	0	0	0	0	0	0	0	0	0	0	0	5	0	0	0	0	0	0	0	0	0	0	0	16	0	18	0	0	0	0	0	0	0	0	0	14	0	0	24	0	35	0	35	0
ASV1092	0	0	0	0	0	2	0	0	23	0	0	0	0	0	0	0	0	0	0	0	0	0	0	0	0	0	0	0	0	0	4	0	0	0	0	0	0	24	57	0	0	0	36	0	0	0	0	0	0
ASV1093	0	0	0	0	0	0	0	0	0	0	0	0	0	0	0	0	0	0	0	0	0	0	0	0	0	0	0	0	0	26	0	0	0	0	25	0	0	0	0	0	0	28	0	0	0	0	27	24	0
ASV1094	0	0	0	0	0	0	0	0	0	0	0	0	0	0	0	0	0	0	0	0	0	0	0	0	0	0	0	73	0	0	0	0	0	48	0	0	0	0	0	9	0	0	0	0	0	0	0	16	0
ASV1096	0	0	0	146	0	0	0	0	0	0	0	0	0	0	0	0	0	0	0	0	0	0	0	0	0	0	0	0	0	0	0	0	0	0	0	0	0	0	0	0	0	0	0	0	0	0	0	0	0
ASV1097	0	0	0	0	0	0	0	0	0	0	146	0	0	0	0	0	0	0	0	0	0	0	0	0	0	0	0	0	0	0	0	0	0	0	0	0	0	0	0	0	0	0	0	0	0	0	0	0	0
ASV1098	0	0	0	0	0	0	0	0	0	0	0	0	0	29	0	0	0	0	0	0	0	0	0	15	55	0	0	29	0	0	0	0	0	0	0	0	0	0	0	0	0	0	0	0	0	0	0	0	0
ASV1099	2	0	0	0	0	0	0	0	9	0	0	0	4	0	0	0	12	0	0	0	0	0	2	0	0	0	29	0	0	0	0	0	0	0	0	0	3	15	12	7	0	0	10	12	0	0	7	10	0
ASV1100	0	0	0	0	0	0	0	0	0	0	0	0	0	0	0	0	0	0	0	0	29	0	0	0	0	0	0	0	0	54	0	0	0	0	0	0	0	0	0	13	0	50	0	0	0	0	0	0	0
ASV1101	0	0	0	0	0	0	0	0	0	0	0	0	0	0	0	0	0	0	0	0	0	0	0	47	4	0	0	80	0	0	0	0	0	7	0	0	0	0	0	0	0	0	0	0	0	0	0	8	0
ASV1102	0	0	145	0	0	0	0	0	0	0	0	0	0	0	0	0	0	0	0	0	0	0	0	0	0	0	0	0	0	0	0	0	0	0	0	0	0	0	0	0	0	0	0	0	0	0	0	0	0
ASV1103	0	0	0	0	0	0	0	0	0	0	0	0	9	0	0	68	6	0	0	0	0	0	0	0	40	0	0	0	0	0	0	0	0	0	0	0	0	0	0	0	0	0	0	0	22	0	0	0	0
ASV1104	0	0	38	0	0	0	0	0	0	0	0	0	0	0	0	0	0	0	0	0	0	0	0	5	0	0	0	0	0	0	0	17	16	0	0	13	0	0	0	0	0	0	0	0	0	0	0	0	56
ASV1105	0	0	0	0	0	0	0	0	0	0	0	0	0	0	0	0	0	0	0	0	0	145	0	0	0	0	0	0	0	0	0	0	0	0	0	0	0	0	0	0	0	0	0	0	0	0	0	0	0
ASV1106	0	0	0	0	0	0	0	0	0	0	0	0	0	0	0	0	0	0	0	0	0	144	0	0	0	0	0	0	0	0	0	0	0	0	0	0	0	0	0	0	0	0	0	0	0	0	0	0	0
ASV1107	0	0	0	0	0	0	0	0	0	0	0	0	0	0	0	0	0	0	0	0	0	144	0	0	0	0	0	0	0	0	0	0	0	0	0	0	0	0	0	0	0	0	0	0	0	0	0	0	0
ASV1108	0	0	0	0	0	0	0	0	0	0	0	0	0	0	0	0	0	0	0	0	0	0	0	0	0	4	36	0	0	0	0	20	0	25	0	0	0	0	0	0	0	0	0	0	0	0	0	0	59
ASV1109	0	0	0	0	0	0	0	0	0	0	0	0	0	0	0	0	0	0	0	0	0	0	0	0	0	0	98	0	0	0	0	0	0	0	16	0	0	0	0	0	0	0	0	0	0	0	30	0	0
ASV1110	0	0	0	0	0	0	0	0	31	0	0	0	0	0	0	12	0	0	0	0	0	0	0	0	0	0	0	0	0	0	0	0	0	0	0	0	0	0	60	0	0	0	41	0	0	0	0	0	0
ASV1112	0	0	0	0	0	0	0	0	2	0	0	0	0	0	0	0	0	0	0	0	0	0	0	0	0	7	0	0	0	12	28	0	0	0	21	0	0	0	0	0	0	0	0	0	0	0	0	39	0
ASV1113	0	0	0	0	0	0	0	0	0	0	0	0	0	0	0	0	0	0	0	0	0	0	0	0	0	43	0	0	0	0	0	0	0	0	0	0	0	0	0	0	19	0	0	16	0	0	0	0	0
ASV1114	0	0	0	143	0	0	0	0	0	0	0	0	0	0	0	0	0	0	0	0	0	0	0	0	0	0	0	0	0	0	0	0	0	0	0	0	0	0	0	0	0	0	0	0	0	0	0	0	0
ASV1115	24	0	0	0	11	48	21	0	0	0	0	0	0	0	0	0	0	0	0	0	0	0	0	0	0	0	0	0	0	0	0	0	0	0	0	0	0	0	20	0	0	0	0	0	0	0	0	0	18
ASV1116	0	0	0	0	0	0	0	0	0	0	0	0	0	0	0	0	0	0	0	0	0	0	0	0	0	0	0	0	0	48	0	0	0	0	0	0	0	0	0	0	0	41	0	0	0	0	0	30	0
ASV1118	0	0	0	0	0	0	0	0	0	0	0	0	0	0	14	0	0	0	0	0	0	0	0	0	0	0	0	0	10	0	0	0	0	0	14	0	0	0	0	13	0	0	0	14	0	0	28	13	0
ASV1119	0	0	0	0	0	0	0	0	0	0	0	0	0	0	0	0	0	0	142	0	0	0	0	0	0	0	0	0	0	0	0	0	0	0	0	0	0	0	0	0	0	0	0	0	0	0	0	0	0
ASV1120	0	0	0	0	0	0	0	0	0	0	0	0	0	0	0	0	0	0	0	0	19	0	7	0	0	0	0	0	0	0	29	0	0	0	0	0	0	0	0	0	0	0	0	17	8	17	11	34	0
ASV1121	0	0	0	0	0	0	0	0	0	0	129	0	0	13	0	0	0	0	0	0	0	0	0	0	0	0	0	0	0	0	0	0	0	0	0	0	0	0	0	0	0	0	0	0	0	0	0	0	0
ASV1122	0	0	0	0	0	0	0	0	0	0	0	6	0	0	0	0	0	0	0	0	0	0	0	0	0	0	11	0	0	20	0	0	0	0	0	0	0	0	0	0	0	0	0	45	26	0	0	33	0
ASV1123	0	0	0	0	0	0	0	0	0	0	0	0	0	0	0	141	0	0	0	0	0	0	0	0	0	0	0	0	0	0	0	0	0	0	0	0	0	0	0	0	0	0	0	0	0	0	0	0	0
ASV1124	0	119	0	0	0	0	4	6	0	12	0	0	0	0	0	0	0	0	0	0	0	0	0	0	0	0	0	0	0	0	0	0	0	0	0	0	0	0	0	0	0	0	0	0	0	0	0	0	0
ASV1125	0	0	0	0	0	0	0	0	0	0	0	0	0	0	0	0	0	0	0	0	0	0	0	0	0	0	0	87	0	0	0	50	0	4	0	0	0	0	0	0	0	0	0	0	0	0	0	0	0
ASV1128	0	0	0	0	0	0	0	0	0	0	0	0	0	0	0	0	0	0	0	0	0	0	0	0	0	0	0	0	0	0	0	0	0	0	0	4	0	0	0	0	0	0	0	0	0	0	0	0	0
ASV1130	0	0	0	0	0	0	0	0	0	0	0	0	0	0	4	0	8	0	0	0	0	0	0	0	0	0	0	0	9	0	29	0	0	0	0	0	12	0	0	24	7	0	0	12	0	4	0	18	0
ASV1131	0	0	0	0	0	0	0	0	0	0	0	0	0	26	0	0	0	0	0	0	0	0	0	0	0	7	0	0	0	6	10	20	21	0	0	12	0	0	0	0	0	0	0	0	0	0	0	0	37
ASV1132	0	0	0	0	0	0	0	0	0	0	0	0	0	0	0	0	0	0	0	0	0	0	0	0	27	0	35	0	0	77	0	0	0	0	0	0	0	0	0	0	0	0	0	0	0	0	0	0	0
ASV1133	0	0	30	0	0	0	0	0	0	0	0	0	0	0	0	0	0	0	0	0	0	0	0	7	6	0	0	37	0	0	0	0	0	0	0	28	0	0	0	0	0	0	0	0	0	0	0	0	29
ASV1134	0	44	0	6	0	0	0	0	7	0	0	0	0	0	22	0	0	0	0	0	0	0	0	0	0	0	0	0	0	0	0	0	0	0	19	0	0	0	0	0	0	0	0	0	0	0	0	41	0
ASV1135	0	0	0	0	0	0	0	0	0	0	13	10	19	22	0	0	45	14	0	0	0	0	0	0	0	0	0	0	0	0	0	0	0	0	0	0	0	0	0	7	0	0	0	0	0	0	0	0	0
ASV1136	0	0	0	0	0	0	0	0	0	0	31	0	0	0	0	0	0	0	0	0	0	0	0	0	18	50	0	0	0	0	17	0	3	0	0	0	0	0	0	0	0	0	0	0	19	0	0	0	0
ASV1137	0	16	0	0	0	0	0	0	0	19	0	0	22	0	0	0	0	0	0	0	0	0	0	0	0	0	0	0	0	0	0	0	0	0	0	0	0	0	0	0	0	0	0	29	0	0	0	52	0
ASV1138	0	0	0	0	0	0	0	0	0	0	0	0	0	29	0	0	0	0	0	0	0	0	0	0	0	0	0	0	0	0	0	0	0	0	0	0	20	0	0	6	0	8	0	12	0	0	0	63	0
ASV1139	0	0	0	4	0	5	0	34	93	0	0	0	0	0	0	0	0	0	0	0	0	0	0	0	0	0	0	2	0	0	0	0	0	0	0	0	0	0	0	0	0	0	0	0	0	0	0	0	0
ASV1141	0	0	0	0	0	0	0	0	0	0	0	0	0	0	0	0	0	0	0	0	0	0	0	0	0	0	0	0	0	0	0	0	0	0	0	0	0	0	0	0	0	0	0	138	0	0	0	0	0
ASV1142	83	8	0	5	0	4	7	0	9	2	0	0	0	0	0	0	0	0	0	0	0	0	0	0	0	0	0	0	0	0	0	0	0	0	0	0	0	0	18	0	0	0	0	0	0	0	0	0	0
ASV1143	0	0	0	0	0	0	0	0	0	0	0	0	0	29	0	0	0	26	0	0	0	0	0	0	0	0	0	0	0	0	0	0	0	81	0	0	0	0	0	0	0	0	0	0	0	0	0	0	0
ASV1144	0	0	0	0	0	0	0	0	0	0	0	5	0	0	0	0	0	0	0	0	0	0	0	0	0	0	0	0	0	0	23	0	0	0	7	0	0	0	0	0	0	17	0	0	0	0	13	0	0
ASV1145	0	0	0	0	0	0	0	0	0	0	0	0	0	0	0	134	0	0	0	0	0	0	0	0	0	0	0	0	0	0	0	0	0	0	0	0	0	0	0	0	0	0	0	0	0	0	0	0	0
ASV1146	19	0	0	0	44	21	0	32	18	0	0	0	0	0	0	0	0	0	0	0	0	0	0	0	0	0	0	0	0	0	0	0	0	0	0	0	0	0	0	0	0	0	0	0	0	0	0	0	0
ASV1147	0	0	0	0	0	0	0	17	0	0	6	0	6	9	66	0	2	7	0	0	0	0	0	0	0	0	0	0	0	0	0	0	0	0	0	0	0	0	0	14	0	0	0	3	0	0	0	4	0
ASV1148	0	0	0	0	0	0	0	0	0	0	0	4	0	10	5	7	40	0	0	0	10	0	0	0	0	0	0	0	11	0	0	0	0	0	0	0	0	0	0	17	15	0	0	0	0	0	0	7	0
ASV1150	0	0	0	0	0	0	0	0	0	0	0	0	0	0	0	0	0	0	0	0	0	0	0	0	0	0	0	0	0	0	0	0	0	0	133	0	0	0	0	0	0	0	0	0	0	0	0	0	0
ASV1151	0	0	0	0	0	10	0	0	0	0	15	43	0	0	35	0	0	0	0	0	0	0	0	0	0	0	0	0	0	0	0	0	0	0	0	0	3	0	0	0	0	0	0	27	0	0	0	0	0
ASV1152	32	9	0	0	0	0	0	92	0	0	0	0	0	0	0	0	0	0	0	0	0	0	0	0	0	0	0	0	0	0	0	0	0	0	0	0	0	0	0	0	0	0	0	0	0	0	0	0	0
ASV1153	12	10	10	0	20	0	12	16	0	0	0	0	0	0	0	0	0	0	0	0	0	0	0	0	7	0	0	8	0	0	0	0	0	4	0	0	0	0	0	0	4	0	9	0	0	0	0	0	21
ASV1154	0	0	0	0	0	28	37	0	0	0	0	0	0	0	0	0	0	0	0	0	0	0	0	0	0	0	0	21	0	0	0	15	10	21	0	0	0	0	0	0	0	0	0	0	0	0	0	0	0
ASV1155	0	0	0	0	0	0	0	0	0	0	0	0	0	0	0	0	0	0	0	0	0	0	0	0	0	0	0	0	132	0	0	0	0	0	0	0	0	0	0	0	0	0	0	0	0	0	0	0	0
ASV1156	0	0	0	0	0	0	0	0	0	0	0	0	0	0	0	0	0	0	0	0	0	0	0	0	0	0	0	0	0	0	21	0	0	0	0	0	0	0	0	0	6	21	0	14	25	0	0	30	0
ASV1157	0	0	0	0	0	0	0	0	0	0	0	0	0	0	0	0	0	0	0	0	0	0	0	0	0	0	0	0	0	0	0	0	0	0	0	0	0	0	0	0	0	0	0	0	0	0	132	0	0
ASV1158	41	0	0	0	0	0	0	0	0	0	0	0	0	0	0	0	0	0	0	0	0	0	0	0	0	0	0	0	0	0	0	0	0	0	0	0	0	0	0	0	0	0	0	0	0	91	0	0	0
ASV1159	0	0	0	0	0	0	0	0	0	0	0	0	0	0	0	0	54	0	0	0	0	0	0	0	0	0	0	0	0	0	0	0	0	0	20	0	0	0	0	0	0	0	0	0	0	28	30	0	0
ASV1160	0	0	0	0	0	0	0	0	0	0	0	0	0	0	0	0	0	0	68	0	0	0	0	0	0	0	0	12	0	0	0	27	7	18	0	0	0	0	0	0	0	0	0	0	0	0	0	0	0
ASV1161	0	2	0	0	0	4	0	0	0	6	0	0	0	0	0	0	7	0	0	0	0	0	0	0	0	0	0	0	0	0	0	0	0	0	0	0	10	0	0	28	4	8	0	12	15	0	10	22	0
ASV1162	0	34	0	0	38	0	0	0	0	0	0	0	0	0	0	0	0	0	0	0	0	0	0	0	0	0	0	0	0	0	0	0	0	0	0	0	0	31	0	0	0	0	18	0	0	0	0	0	10
ASV1163	0	0	0	0	0	0	0	0	0	0	0	0	0	0	0	0	0	0	0	0	0	0	0	0	0	0	0	0	0	0	0	8	0	123	0	0	0	0	0	0	0	0	0	0	0	0	0	0	0
ASV1164	0	0	0	0	0	11	50	0	0	0	0	0	0	0	0	0	0	0	0	0	0	0	0	0	0	0	20	0	0	6	0	20	0	0	5	0	0	0	0	0	0	3	0	0	0	0	16	0	0
ASV1165	0	0	0	0	0	0	0	0	0	0	0	0	0	0	0	0	20	0	0	0	0	0	0	0	19	29	24	0	0	0	0	0	0	0	0	0	0	0	0	0	0	0	0	0	0	0	0	0	0
ASV1166	0	16	0	16	15	0	15	0	11	0	0	0	0	0	0	0	0	0	0	0	0	0	0	0	0	0	0	0	0	0	0	0	0	0	0	0	0	57	0	0	0	0	0	0	0	0	0	0	0
ASV1168	0	0	0	0	0	0	0	130	0	0	0	0	0	0	0	0	0	0	0	0	0	0	0	0	0	0	0	0	0	0	0	0	0	0	0	0	0	0	0	0	0	0	0	0	0	0	0	0	0
ASV1169	0	0	0	0	0	0	0	0	0	0	0	0	0	0	0	0	0	0	0	0	0	0	0	0	0	0	0	6	0	0	0	122	0	2	0	0	0	0	0	0	0	0	0	0	0	0	0	0	0
ASV1170	6	0	0	21	0	0	0	41	0	14	0	18	19	0	0	0	0	0	0	0	0	0	0	0	0	0	0	0	0	0	11	0	0	0	0	0	0	0	0	0	0	0	0	0	0	0	0	0	0
ASV1171	0	0	0	0	0	0	0	0	0	0	0	0	0	23	0	0	0	25	0	0	0	0	0	0	9	0	0	0	0	0	0	0	0	0	0	0	8	0	0	26	0	5	0	10	0	4	5	14	0
ASV1172	0	0	0	0	0	0	0	0	0	0	0	5	0	0	0	37	0	0	0	0	0	0	0	0	0	0	0	0	0	0	0	0	0	0	0	0	0	0	0	52	0	0	0	0	0	0	0	0	0
ASV1173	0	0	0	0	0	0	0	0	49	0	0	0	0	0	0	0	0	0	0	0	0	0	0	0	0	0	0	0	0	0	0	0	0	0	0	0	0	0	0	0	0	0	0	0	0	80	0	0	0
ASV1174	0	0	0	0	0	0	0	0	0	0	0	0	0	0	0	0	0	0	0	0	0	0	0	0	0	0	0	0	0	16	42	0	0	0	0	0	0	0	0	16	0	23	0	0	20	11	0	0	0
ASV1175	0	0	0	0	0	0	0	128	0	0	0	0	0	0	0	0	0	0	0	0	0	0	0	0	0	0	0	0	0	0	0	0	0	0	0	0	0	0	0	0	0	0	0	0	0	0	0	0	0
ASV1176	0	0	0	0	0	0	0	0	0	0	0	0	0	0	27	0	0	0	0	0	0	0	0	0	0	0	4	10	0	8	16	9	0	46	0	0	0	0	0	8	0	0	0	0	0	0	0	0	0
ASV1177	83	0	0	7	0	12	0	9	0	0	0	0	0	0	0	0	0	0	0	0	0	0	0	0	0	0	0	0	0	0	0	0	0	0	0	0	0	0	17	0	0	0	0	0	0	0	0	0	0
ASV1178	0	0	0	0	0	0	0	0	0	0	0	0	11	0	0	0	9	0	0	0	0	0	0	0	0	0	0	0	0	0	33	0	0	0	12	0	0	0	0	0	0	20	0	0	0	0	0	18	0
ASV1180	0	0	0	0	0	0	0	0	0	0	0	0	0	0	0	0	0	0	0	0	0	0	0	0	0	0	0	0	0	0	0	0	0	0	0	0	0	0	0	0	0	0	0	119	8	0	0	0	0
ASV1181	0	0	0	0	0	0	0	0	0	0	4	0	4	0	45	0	0	6	0	0	0	0	0	0	0	0	0	8	0	0	0	0	0	46	0	0	0	0	0	13	0	0	0	0	0	0	0	0	0
ASV1182	0	0	0	101	0	0	0	0	0	0	0	0	0	0	0	0	0	0	0	0	0	0	0	0	0	0	0	0	0	0	0	0	0	0	0	0	0	0	25	0	0	0	0	0	0	0	0	0	0
ASV1184	0	0	0	0	0	0	0	0	0	0	0	0	0	0	0	0	0	0	0	0	21	0	0	0	0	0	0	0	0	0	0	0	0	0	0	0	0	0	0	22	0	0	0	0	0	9	0	33	0
ASV1185	0	0	0	0	0	0	0	0	0	0	0	0	0	0	0	0	0	0	0	0	0	0	0	0	69	0	0	0	0	0	0	0	0	0	0	0	56	0	0	0	0	0	0	0	0	0	0	0	0
ASV1186	0	0	0	0	0	0	0	0	0	0	0	0	0	0	29	0	0	0	0	0	0	0	0	0	0	0	0	0	0	5	0	0	0	0	0	0	0	0	0	49	0	4	0	14	0	0	0	14	0
ASV1187	0	0	55	0	27	0	0	0	0	0	0	0	0	0	0	0	0	0	0	0	0	0	0	0	0	0	0	0	0	0	0	0	0	0	0	0	0	0	0	0	0	0	17	0	0	0	0	0	26
ASV1188	0	0	0	0	0	0	0	0	0	0	0	0	0	0	0	0	0	0	0	0	0	0	0	0	0	0	0	77	0	0	0	0	0	0	0	0	0	0	0	0	0	0	0	0	0	0	0	0	48
ASV1189	0	0	0	0	51	8	0	0	0	0	0	0	0	0	0	0	0	0	0	0	0	0	0	0	0	0	0	0	0	0	0	13	0	0	0	0	4	14	0	0	0	0	0	34	0	0	0	0	0
ASV1190	0	0	0	0	0	0	0	0	0	0	0	0	0	0	0	0	0	0	0	0	0	0	0	0	0	0	0	0	0	10	0	0	0	0	0	0	0	0	0	0	0	18	0	0	0	29	0	37	0
ASV1191	83	5	0	8	6	9	0	3	0	0	0	0	0	0	0	0	0	0	0	0	0	0	0	0	0	0	0	0	0	0	0	0	0	0	0	0	0	0	10	0	0	0	0	0	0	0	0	0	0
ASV1192	0	0	0	0	0	0	0	0	0	0	0	0	0	0	0	0	0	0	124	0	0	0	0	0	0	0	0	0	0	0	0	0	0	0	0	0	0	0	0	0	0	0	0	0	0	0	0	0	0
ASV1193	0	0	0	0	0	0	0	0	0	0	0	0	0	0	0	0	0	0	0	0	0	123	0	0	0	0	0	0	0	0	0	0	0	0	0	0	0	0	0	0	0	0	0	0	0	0	0	0	0
ASV1194	0	0	0	0	0	0	0	0	0	0	0	0	0	0	0	0	0	0	0	0	0	34	0	0	0	0	21	0	0	0	0	0	0	0	0	0	0	0	0	51	0	0	0	0	0	0	0	9	0
ASV1195	0	0	19	0	0	0	0	0	0	0	0	0	0	0	0	0	0	0	0	0	0	24	30	0	0	0	0	0	0	0	0	0	0	0	0	0	0	0	0	0	0	0	0	0	0	0	0	0	50
ASV1196	0	0	0	0	0	0	0	0	0	0	0	0	0	0	0	0	0	0	0	0	0	0	123	0	0	0	0	0	0	0	0	0	0	0	0	0	0	0	0	0	0	0	0	0	0	0	0	0	0
ASV1197	0	0	3	0	0	0	0	0	0	0	0	0	8	22	0	0	0	0	0	0	0	0	0	6	0	0	0	0	0	0	0	0	0	0	0	0	5	0	0	10	0	4	0	5	6	0	4	42	4
ASV1198	0	0	0	0	0	0	0	0	0	0	0	0	0	0	0	0	0	0	0	0	0	0	0	0	0	0	42	0	0	0	0	0	0	0	0	0	0	0	0	0	0	0	0	0	0	0	0	44	0
ASV1199	0	65	0	10	0	6	17	12	0	0	0	0	0	0	0	0	0	13	0	0	0	0	0	0	0	0	0	0	0	0	0	0	0	0	0	0	0	0	0	0	0	0	0	0	0	0	0	0	0
ASV1200	0	0	0	0	0	0	0	0	0	0	0	0	0	0	0	0	0	0	0	0	0	0	0	0	0	0	0	0	0	0	0	123	0	0	0	0	0	0	0	0	0	0	0	0	0	0	0	0	0
ASV1202	0	0	0	0	0	0	0	0	0	0	0	0	0	0	6	0	0	0	0	0	0	0	0	0	0	0	0	0	0	0	0	0	0	116	0	0	0	0	0	0	0	0	0	0	0	0	0	0	0
ASV1204	0	0	0	0	0	0	0	0	0	0	0	0	0	0	0	0	0	0	0	0	0	0	0	0	5	0	5	0	0	98	0	0	0	0	6	0	0	0	0	0	0	8	0	0	0	0	0	0	0
ASV1205	47	0	0	0	0	0	0	0	0	0	0	61	0	0	0	0	0	0	0	0	0	0	0	0	0	0	0	0	0	0	6	0	3	0	0	0	0	0	0	0	0	0	0	5	0	0	0	0	0
ASV1206	0	0	0	0	0	0	0	0	0	0	122	0	0	0	0	0	0	0	0	0	0	0	0	0	0	0	0	0	0	0	0	0	0	0	0	0	0	0	0	0	0	0	0	0	0	0	0	0	0
ASV1207	0	0	0	0	0	0	0	0	0	0	93	4	0	0	4	0	0	6	0	0	0	0	0	0	0	0	0	0	0	0	0	0	0	0	0	0	0	0	0	0	0	0	0	0	10	0	4	0	0
ASV1208	0	0	0	0	0	0	0	0	0	0	0	0	4	0	0	0	0	0	0	0	0	0	0	14	5	0	0	0	0	0	0	0	0	0	0	4	18	0	0	13	5	3	0	8	10	0	0	37	0
ASV1209	0	0	0	0	0	0	0	0	0	0	0	0	0	0	0	0	0	0	0	0	0	0	0	8	0	0	6	0	0	0	97	4	0	0	6	0	0	0	0	0	0	0	0	0	0	0	0	0	0
ASV1210	0	0	0	0	0	0	0	0	0	0	0	0	0	0	0	0	0	0	0	0	0	0	0	0	0	0	31	0	0	0	0	0	0	0	0	0	0	0	0	0	17	20	0	25	20	0	8	0	0
ASV1211	0	0	0	0	0	0	0	0	0	0	0	0	0	19	0	0	0	0	0	0	0	0	0	0	0	0	0	16	0	0	0	0	0	0	0	38	0	0	0	0	0	0	0	0	0	0	0	0	48
ASV1212	0	0	25	0	0	0	0	0	0	0	0	0	0	8	0	0	0	0	0	0	0	0	0	0	0	0	0	0	0	0	0	15	34	21	0	0	0	0	0	0	0	0	0	0	0	0	0	0	18
ASV1214	0	0	0	0	0	0	0	0	0	0	0	0	0	0	0	0	0	0	0	0	0	0	0	0	0	0	0	0	0	0	0	0	0	0	0	0	0	0	0	0	0	0	0	0	0	0	0	0	121
ASV1215	0	0	0	0	0	0	0	0	0	0	0	0	0	0	0	0	0	0	0	0	0	0	0	0	0	0	0	0	0	0	0	0	0	0	0	0	0	0	0	0	0	29	0	61	0	30	0	0	0
ASV1216	0	0	0	0	0	0	0	0	0	0	0	0	0	0	0	0	0	0	0	0	0	0	0	0	0	0	0	0	0	0	0	25	11	0	0	34	0	0	0	0	0	0	0	0	0	0	0	0	50
ASV1217	0	25	0	10	0	0	5	80	0	0	0	0	0	0	0	0	0	0	0	0	0	0	0	0	0	0	0	0	0	0	0	0	0	0	0	0	0	0	0	0	0	0	0	0	0	0	0	0	0
ASV1218	0	0	0	0	0	0	0	0	0	0	0	0	0	8	0	2	3	0	0	0	0	0	0	0	12	0	0	0	0	0	0	0	0	0	19	0	7	0	0	0	7	0	0	2	3	0	57	0	0
ASV1219	0	0	0	0	2	0	0	0	0	6	0	0	10	0	6	5	0	0	0	0	0	20	0	0	0	0	0	0	0	7	0	0	0	0	2	0	0	0	0	57	0	4	0	0	0	0	0	0	0
ASV1220	0	4	18	6	10	16	9	26	6	0	0	0	0	0	0	0	0	0	3	0	0	0	0	0	0	0	0	0	0	0	0	0	0	0	0	0	6	0	0	0	0	0	0	0	0	0	0	0	15
ASV1221	0	0	56	0	0	0	0	0	0	0	0	0	0	0	0	0	0	0	0	0	0	0	0	0	0	0	0	0	0	0	0	0	0	0	0	0	0	0	0	0	0	0	0	0	0	0	0	0	63
ASV1222	0	0	0	0	0	0	0	0	0	0	0	0	0	0	0	0	0	0	0	0	0	0	0	0	0	0	0	0	0	0	0	0	119	0	0	0	0	0	0	0	0	0	0	0	0	0	0	0	0
ASV1223	0	0	0	0	0	0	0	0	0	0	118	0	0	0	0	0	0	0	0	0	0	0	0	0	0	0	0	0	0	0	0	0	0	0	0	0	0	0	0	0	0	0	0	0	0	0	0	0	0
ASV1224	0	0	48	25	0	0	0	0	0	0	0	25	0	0	0	0	0	0	0	20	0	0	0	0	0	0	0	0	0	0	0	0	0	0	0	0	0	0	0	0	0	0	0	0	0	0	0	0	0
ASV1225	0	5	0	0	89	2	0	4	0	0	0	0	0	0	0	0	0	0	0	0	0	0	0	0	0	0	0	0	0	0	0	0	0	0	0	0	0	0	0	0	0	0	18	0	0	0	0	0	0
ASV1226	0	0	0	0	35	68	0	0	0	0	0	0	0	0	0	0	0	0	0	0	0	0	0	0	0	0	0	0	0	0	0	0	4	0	0	0	0	0	0	0	0	0	11	0	0	0	0	0	0
ASV1227	0	0	0	0	0	0	0	0	0	0	0	0	0	0	0	0	0	0	0	0	0	0	0	0	0	0	0	0	0	0	0	0	118	0	0	0	0	0	0	0	0	0	0	0	0	0	0	0	0
ASV1228	0	0	117	0	0	0	0	0	0	0	0	0	0	0	0	0	0	0	0	0	0	0	0	0	0	0	0	0	0	0	0	0	0	0	0	0	0	0	0	0	0	0	0	0	0	0	0	0	0
ASV1231	18	0	0	28	24	0	12	25	0	0	0	0	0	0	0	0	0	0	0	0	0	0	0	0	0	0	0	0	0	0	0	0	0	0	0	0	8	0	0	0	0	2	0	0	0	0	0	0	0
ASV1232	0	13	0	0	26	12	5	0	0	0	0	0	0	0	0	0	0	0	0	0	0	57	4	0	0	0	0	0	0	0	0	0	0	0	0	0	0	0	0	0	0	0	0	0	0	0	0	0	0
ASV1233	0	0	0	0	0	0	0	0	0	0	0	0	0	0	0	0	117	0	0	0	0	0	0	0	0	0	0	0	0	0	0	0	0	0	0	0	0	0	0	0	0	0	0	0	0	0	0	0	0
ASV1234	0	0	0	0	0	0	0	0	0	0	0	0	0	47	0	0	0	0	0	0	0	0	0	7	0	0	0	0	0	0	0	0	0	0	0	0	6	0	0	0	6	7	0	2	0	0	11	30	0
ASV1235	0	0	0	0	0	0	0	0	0	0	0	0	0	0	0	0	0	116	0	0	0	0	0	0	0	0	0	0	0	0	0	0	0	0	0	0	0	0	0	0	0	0	0	0	0	0	0	0	0
ASV1239	0	0	0	0	0	0	0	0	0	0	15	9	71	0	0	0	0	14	0	0	6	0	0	0	0	0	0	0	0	0	0	0	0	0	0	0	0	0	0	0	0	0	0	0	0	0	0	0	0
ASV1240	0	0	16	7	12	24	8	9	0	5	0	0	0	0	0	0	0	0	8	0	0	0	0	0	0	0	0	0	5	0	0	0	0	0	0	0	0	4	0	0	0	0	6	0	0	0	0	0	11
ASV1241	0	0	59	0	0	0	0	0	0	0	0	0	0	5	0	0	0	3	0	0	0	0	0	0	0	0	0	11	0	0	0	0	18	0	0	9	0	0	0	0	0	0	0	0	0	0	0	0	9
ASV1242	0	21	0	30	21	0	33	0	0	0	0	0	0	0	0	0	0	0	0	0	0	0	0	0	0	3	0	0	0	0	0	0	0	0	0	0	0	0	0	0	0	0	0	0	0	0	0	0	0
ASV1244	0	0	0	0	0	0	0	0	3	0	0	0	5	0	0	0	5	0	0	0	0	0	0	0	6	0	0	0	0	0	24	0	0	0	0	0	12	0	4	8	13	7	0	3	10	7	6	0	0
ASV1246	0	0	0	113	0	0	0	0	0	0	0	0	0	0	0	0	0	0	0	0	0	0	0	0	0	0	0	0	0	0	0	0	0	0	0	0	0	0	0	0	0	0	0	0	0	0	0	0	0
ASV1247	0	0	0	0	0	0	0	0	0	0	0	0	0	0	0	0	0	0	0	0	0	0	0	0	0	0	4	0	0	0	30	0	0	0	0	0	0	0	0	0	0	13	0	0	0	0	9	23	0
ASV1248	0	0	0	0	0	0	0	0	0	0	0	11	9	12	13	18	21	13	0	0	16	0	0	0	0	0	0	0	0	0	0	0	0	0	0	0	0	0	0	0	0	0	0	0	0	0	0	0	0
ASV1249	0	0	0	0	0	0	0	0	0	0	0	0	0	0	0	0	0	0	0	0	0	0	0	0	12	0	8	0	5	7	70	7	0	0	4	0	0	0	0	0	0	0	0	0	0	0	0	0	0
ASV1250	0	0	0	0	5	0	0	0	0	0	0	0	0	0	0	0	0	0	0	0	0	0	7	0	0	0	21	0	0	7	0	0	0	0	0	0	0	0	0	0	0	0	0	33	0	29	11	0	0
ASV1251	0	0	0	0	4	0	0	0	0	6	0	0	0	0	0	0	0	0	0	0	0	10	0	0	0	0	0	0	0	0	0	0	0	0	0	0	0	0	0	20	33	40	0	0	0	0	0	0	0
ASV1252	0	0	0	0	0	0	0	0	0	0	0	0	0	0	0	0	0	0	0	0	0	0	0	0	0	0	0	0	0	0	0	0	0	0	0	0	0	113	0	0	0	0	0	0	0	0	0	0	0
ASV1254	0	0	0	0	0	0	0	0	0	0	0	0	0	0	0	0	0	0	0	0	0	0	0	0	0	0	0	0	0	0	0	0	0	0	0	0	0	0	0	0	0	0	0	0	0	0	0	0	112
ASV1255	0	0	0	0	0	0	0	0	0	0	0	0	0	0	0	0	0	0	0	0	0	0	0	0	0	0	0	0	0	0	0	0	0	0	0	0	0	0	0	0	0	0	0	20	11	26	0	36	0
ASV1256	0	0	0	0	0	0	0	0	0	0	0	0	0	0	0	0	0	0	0	0	0	0	0	0	0	0	0	0	0	0	0	0	0	0	45	0	0	0	0	0	0	0	0	0	0	0	0	20	0
ASV1257	0	0	0	0	0	0	0	0	0	0	0	0	0	0	0	0	0	0	0	0	0	0	0	0	0	0	0	0	0	0	0	0	0	0	0	0	0	102	0	0	0	0	10	0	0	0	0	0	0
ASV1258	6	0	0	0	0	0	0	0	0	0	0	0	0	0	0	0	0	0	0	0	0	0	0	0	0	0	0	0	0	9	0	0	0	0	0	0	0	0	0	10	0	0	0	12	0	0	6	26	0
ASV1259	0	0	0	0	0	0	0	0	0	0	0	0	0	0	0	0	37	0	0	0	0	0	0	0	0	0	0	0	0	0	14	0	0	0	0	0	0	0	0	51	0	0	0	10	0	0	0	0	0
ASV1260	0	30	0	0	0	0	0	0	0	0	0	0	0	0	0	0	0	0	0	0	0	0	0	0	0	0	0	0	0	0	0	3	0	79	0	0	0	0	0	0	0	0	0	0	0	0	0	0	0
ASV1261	0	0	0	0	0	0	0	0	0	0	0	0	0	0	0	0	0	0	0	0	14	0	97	0	0	0	0	0	0	0	0	0	0	0	0	0	0	0	0	0	0	0	0	0	0	0	0	0	0
ASV1262	0	0	0	0	0	0	0	0	0	0	0	0	0	30	0	0	0	0	0	0	0	0	0	0	0	0	0	0	0	0	0	0	0	69	0	0	0	0	0	12	0	0	0	0	0	0	0	0	0
ASV1264	0	0	0	0	0	0	0	0	0	0	0	0	0	0	0	0	0	0	0	0	0	0	0	0	0	0	0	111	0	0	0	0	0	0	0	0	0	0	0	0	0	0	0	0	0	0	0	0	0
ASV1265	0	0	0	0	0	0	0	0	0	0	0	0	0	0	0	0	0	0	0	0	0	0	0	0	0	0	0	0	0	15	0	0	0	0	0	0	0	0	0	0	10	0	0	29	0	0	0	27	0
ASV1266	0	0	0	0	0	0	0	0	0	0	0	0	0	0	0	0	0	0	0	0	0	0	0	0	0	0	0	0	110	0	0	0	0	0	0	0	0	0	0	0	0	0	0	0	0	0	0	0	0
ASV1267	0	0	0	0	0	0	0	0	0	0	0	0	0	0	0	0	0	0	0	0	0	0	0	0	0	14	0	0	0	0	0	0	0	0	0	0	53	26	0	0	0	0	0	0	0	0	0	0	0
ASV1268	0	0	0	0	0	0	0	0	0	0	0	0	0	0	0	0	0	0	0	0	0	0	0	0	0	0	0	0	0	0	94	0	0	0	15	0	0	0	0	0	0	0	0	0	0	0	0	0	0
ASV1269	0	0	0	0	0	0	0	0	0	0	0	0	0	0	0	0	0	0	0	0	0	0	0	0	0	0	0	29	0	0	0	80	0	0	0	0	0	0	0	0	0	0	0	0	0	0	0	0	0
ASV1271	5	0	0	0	0	0	0	10	94	0	0	0	0	0	0	0	0	0	0	0	0	0	0	0	0	0	0	0	0	0	0	0	0	0	0	0	0	0	0	0	0	0	0	0	0	0	0	0	0
ASV1272	64	0	0	0	0	7	5	6	0	0	0	0	0	0	0	0	0	0	0	0	0	0	0	0	0	0	0	0	0	0	0	0	0	0	0	0	0	0	27	0	0	0	0	0	0	0	0	0	0
ASV1273	0	0	0	0	0	0	0	0	0	0	0	0	0	0	10	0	47	0	0	0	52	0	0	0	0	0	0	0	0	0	0	0	0	0	0	0	0	0	0	0	0	0	0	0	0	0	0	0	0
ASV1274	0	0	0	0	0	0	0	0	0	0	0	0	0	0	0	0	0	0	0	0	0	0	0	0	74	0	0	0	0	0	0	0	0	0	0	0	35	0	0	0	0	0	0	0	0	0	0	0	0
ASV1275	3	2	31	0	4	0	7	3	0	0	0	0	0	0	0	0	0	0	0	0	0	0	0	0	7	0	0	0	0	0	0	0	0	0	0	0	6	11	0	0	0	0	5	0	0	0	0	0	30
ASV1276	0	0	0	0	0	0	0	0	0	0	0	9	10	12	0	8	23	16	0	0	13	0	4	0	0	0	0	0	0	0	0	0	0	0	0	0	0	0	0	0	14	0	0	0	0	0	0	0	0
ASV1277	6	10	8	12	21	14	14	10	7	0	0	0	0	0	0	0	0	0	0	2	0	0	0	0	0	0	0	0	0	0	0	0	0	0	0	0	0	0	0	0	0	0	0	0	0	0	0	5	0
ASV1278	9	0	0	10	0	4	0	4	7	0	2	0	0	0	0	0	0	0	0	0	0	0	0	0	0	0	5	0	0	8	0	0	0	0	41	0	0	2	0	0	0	0	0	0	0	6	11	0	0
ASV1279	0	19	0	0	0	0	0	0	0	0	0	0	0	0	0	0	0	0	0	15	0	0	0	0	0	0	0	0	22	0	0	0	0	0	0	0	0	0	0	0	0	0	0	0	0	0	0	0	52
ASV1280	12	0	9	0	0	0	0	0	17	3	0	0	0	0	0	0	0	0	0	0	0	0	0	0	0	0	0	0	0	0	0	0	0	0	0	0	0	0	2	0	0	3	0	0	5	50	3	0	4
ASV1281	0	0	0	11	0	4	0	0	42	0	0	0	0	0	0	0	0	0	0	0	0	0	0	0	0	0	0	0	0	0	0	0	41	10	0	0	0	0	0	0	0	0	0	0	0	0	0	0	0
ASV1283	0	0	0	0	0	0	0	0	0	0	0	0	0	0	0	0	0	0	0	0	0	0	0	0	0	0	0	0	0	0	0	76	0	0	0	0	0	0	0	0	0	0	0	0	0	0	0	0	31
ASV1284	0	0	24	0	0	0	0	0	0	0	0	0	0	13	0	0	0	2	0	0	0	0	0	0	2	0	0	18	0	0	0	0	6	12	0	9	0	2	0	0	0	0	0	0	0	0	0	0	19
ASV1286	0	0	57	0	0	0	0	0	0	0	0	0	0	0	0	0	0	0	0	0	0	17	0	0	0	0	0	0	0	0	0	0	0	0	0	0	0	0	0	0	0	0	0	0	0	0	0	0	33
ASV1287	0	0	0	0	0	0	0	0	0	0	0	0	0	0	7	0	0	0	0	0	0	0	0	15	0	0	0	0	15	0	0	0	0	0	0	0	0	0	0	0	28	0	0	0	0	0	0	0	0
ASV1288	0	0	0	0	0	0	0	0	0	0	0	0	0	0	0	0	0	0	0	0	0	0	0	0	0	8	0	0	0	14	7	0	0	0	0	0	0	0	0	21	0	30	0	8	0	0	0	0	0
ASV1289	0	0	0	0	0	0	0	0	0	0	0	0	0	0	0	0	0	0	0	0	0	0	0	0	0	12	94	0	0	0	0	0	0	0	0	0	0	0	0	0	0	0	0	0	0	0	0	0	0
ASV1290	0	0	0	0	0	0	0	0	3	0	0	0	4	0	0	11	0	0	0	0	0	0	0	0	0	4	0	0	0	7	9	0	0	0	0	0	0	4	4	9	0	10	0	12	3	0	8	10	0
ASV1291	86	0	0	13	7	0	0	0	0	0	0	0	0	0	0	0	0	0	0	0	0	0	0	0	0	0	0	0	0	0	0	0	0	0	0	0	0	0	0	0	0	0	0	0	0	0	0	0	0
ASV1294	0	0	0	0	8	8	5	84	0	0	0	0	0	0	0	0	0	0	0	0	0	0	0	0	0	0	0	0	0	0	0	0	0	0	0	0	0	0	0	0	0	0	0	0	0	0	0	0	0
ASV1295	0	0	0	0	0	105	0	0	0	0	0	0	0	0	0	0	0	0	0	0	0	0	0	0	0	0	0	0	0	0	0	0	0	0	0	0	0	0	0	0	0	0	0	0	0	0	0	0	0
ASV1296	0	19	0	0	0	0	0	86	0	0	0	0	0	0	0	0	0	0	0	0	0	0	0	0	0	0	0	0	0	0	0	0	0	0	0	0	0	0	0	0	0	0	0	0	0	0	0	0	0
ASV1298	0	0	0	0	0	0	0	0	0	0	0	0	50	0	0	0	0	0	0	0	7	0	0	0	0	3	0	0	0	0	0	0	0	0	25	0	0	0	0	0	0	0	0	0	0	0	0	0	0
ASV1299	0	0	0	0	0	0	0	0	0	0	0	0	0	0	0	0	0	0	0	0	0	0	0	0	0	6	22	0	0	0	0	0	0	0	22	0	0	0	0	0	0	9	0	0	0	0	20	11	0
ASV1300	0	0	0	0	0	0	0	0	26	0	0	78	0	0	0	0	0	0	0	0	0	0	0	0	0	0	0	0	0	0	0	0	0	0	0	0	0	0	0	0	0	0	0	0	0	0	0	0	0
ASV1301	0	0	0	0	0	0	0	0	0	0	0	0	0	104	0	0	0	0	0	0	0	0	0	0	0	0	0	0	0	0	0	0	0	0	0	0	0	0	0	0	0	0	0	0	0	0	0	0	0
ASV1302	15	7	0	0	0	0	35	5	24	0	0	0	0	0	0	0	0	0	0	0	0	0	0	0	0	0	0	0	0	0	0	0	5	13	0	0	0	0	0	0	0	0	0	0	0	0	0	0	0
ASV1303	0	0	0	0	0	0	0	0	41	46	0	0	0	0	0	0	0	0	0	0	0	0	0	0	0	0	0	0	0	0	0	0	0	0	0	0	0	0	0	0	0	0	0	0	0	0	0	0	17
ASV1304	0	0	0	16	10	27	0	0	0	0	0	0	0	0	0	0	0	0	0	0	0	0	0	0	0	0	0	0	0	0	0	0	0	0	0	0	0	44	7	0	0	0	0	0	0	0	0	0	0
ASV1305	0	0	0	0	0	0	0	0	0	0	0	0	0	0	0	0	0	0	0	0	0	0	0	0	0	0	0	0	0	0	0	104	0	0	0	0	0	0	0	0	0	0	0	0	0	0	0	0	0
ASV1306	0	0	0	0	0	0	0	0	0	0	0	0	0	0	0	0	0	0	0	0	0	0	0	0	0	0	0	0	0	0	0	0	0	104	0	0	0	0	0	0	0	0	0	0	0	0	0	0	0
ASV1307	0	0	0	0	0	0	0	0	0	0	0	0	0	29	0	0	0	31	0	0	0	0	0	3	0	0	0	0	0	0	0	0	0	0	0	0	0	0	0	28	0	0	0	0	0	0	0	12	0
ASV1309	0	0	13	0	0	0	0	0	0	0	0	0	0	6	0	0	0	0	0	0	0	0	0	0	0	0	0	41	0	0	0	20	23	0	0	0	0	0	0	0	0	0	0	0	0	0	0	0	0
ASV1310	0	0	0	0	0	0	0	0	0	0	0	0	0	0	0	0	0	0	0	0	0	0	0	0	0	0	0	0	0	0	0	103	0	0	0	0	0	0	0	0	0	0	0	0	0	0	0	0	0
ASV1311	0	0	0	0	9	17	20	9	0	0	0	0	0	0	0	0	0	0	0	0	0	3	0	0	0	0	0	0	0	0	0	0	0	0	0	0	0	0	0	0	0	0	0	0	0	0	0	0	45
ASV1312	0	0	0	0	0	0	0	0	0	0	69	0	5	0	5	0	15	0	0	0	0	0	0	7	0	2	0	0	0	0	0	0	0	0	0	0	0	0	0	0	0	0	0	0	0	0	0	0	0
ASV1313	0	0	0	0	0	0	0	0	0	0	16	0	8	0	9	0	0	3	0	0	0	0	0	0	0	6	0	0	0	0	45	7	0	0	9	0	0	0	0	0	0	0	0	0	0	0	0	0	0
ASV1314	0	0	0	0	0	0	0	0	0	0	0	0	0	0	0	0	0	0	45	0	0	0	0	0	0	0	0	0	0	0	0	0	0	0	57	0	0	0	0	0	0	0	0	0	0	0	0	0	0
ASV1315	0	0	0	0	0	0	0	0	0	0	0	0	0	0	0	0	0	0	0	0	0	0	0	0	0	0	0	0	0	0	0	0	0	0	0	0	0	0	0	0	0	0	0	0	0	57	0	21	0
ASV1316	0	0	0	0	0	0	0	0	0	0	0	0	0	0	0	0	0	0	0	0	0	0	0	0	0	0	0	0	0	0	0	0	0	0	0	0	0	0	0	20	0	0	0	0	0	36	0	46	0
ASV1318	0	0	0	0	75	0	0	0	0	0	0	0	0	0	0	0	0	0	0	0	0	0	0	0	0	0	0	0	0	0	0	0	0	0	0	0	0	0	0	0	0	0	27	0	0	0	0	0	0
ASV1319	0	14	0	0	0	88	0	0	0	0	0	0	0	0	0	0	0	0	0	0	0	0	0	0	0	0	0	0	0	0	0	0	0	0	0	0	0	0	0	0	0	0	0	0	0	0	0	0	0
ASV1320	0	0	0	0	0	0	0	0	0	0	0	0	0	0	0	0	0	0	0	0	0	0	0	0	0	0	0	0	0	0	0	0	0	0	0	0	0	102	0	0	0	0	0	0	0	0	0	0	0
ASV1321	0	0	0	0	0	0	0	0	0	0	0	7	9	0	6	0	0	0	0	0	0	0	0	0	0	6	16	0	0	11	10	0	0	0	0	0	0	0	0	11	0	8	0	0	0	0	0	0	0
ASV1322	0	0	0	0	0	0	0	0	0	0	0	0	0	0	0	0	0	0	0	0	0	102	0	0	0	0	0	0	0	0	0	0	0	0	0	0	0	0	0	0	0	0	0	0	0	0	0	0	0
ASV1323	12	0	0	0	0	0	56	0	0	0	20	0	0	0	0	0	14	0	0	0	0	0	0	0	0	0	0	0	0	0	0	0	0	0	0	0	0	0	0	0	0	0	0	0	0	0	0	0	0
ASV1324	0	0	0	0	0	0	0	0	0	0	102	0	0	0	0	0	0	0	0	0	0	0	0	0	0	0	0	0	0	0	0	0	0	0	0	0	0	0	0	0	0	0	0	0	0	0	0	0	0
ASV1325	0	0	0	0	0	0	0	0	0	0	59	0	0	0	0	0	0	0	0	0	0	0	0	0	0	0	0	0	0	0	0	0	0	0	0	0	0	0	0	43	0	0	0	0	0	0	0	0	0
ASV1326	0	17	0	0	0	0	0	0	0	0	18	3	0	4	7	13	0	2	0	0	0	0	0	0	0	0	0	0	0	0	0	0	0	0	0	0	0	0	0	0	0	0	0	0	38	0	0	0	0
ASV1327	0	0	0	0	0	0	0	0	0	0	0	0	0	0	0	8	0	0	0	0	0	0	0	9	0	0	31	0	0	0	0	0	0	0	0	0	0	0	0	0	0	0	0	0	15	0	7	31	0
ASV1328	0	0	0	0	0	0	0	0	0	0	0	0	0	0	0	0	0	0	0	0	0	0	0	0	0	6	20	0	0	0	0	0	0	0	4	0	0	0	0	0	0	0	0	28	18	4	0	0	0
ASV1329	49	0	0	0	0	4	0	0	0	0	0	41	4	0	0	0	0	3	0	0	0	0	0	0	0	0	0	0	0	0	0	0	0	0	0	0	0	0	0	0	0	0	0	0	0	0	0	0	0
ASV1330	0	0	0	0	0	0	0	0	0	0	0	0	25	0	0	0	11	0	0	0	0	0	0	0	0	0	0	0	7	9	0	0	0	0	0	0	14	0	0	0	0	0	0	0	15	0	0	20	0
ASV1332	0	0	0	0	0	0	0	0	0	0	0	0	0	0	0	0	0	0	0	0	0	0	0	0	0	0	0	0	0	0	0	0	0	0	0	0	0	0	101	0	0	0	0	0	0	0	0	0	0
ASV1333	0	0	24	0	0	0	0	0	0	0	0	0	0	0	0	0	0	0	0	0	0	0	0	0	0	6	0	0	0	0	0	0	0	0	0	0	0	0	0	0	0	0	0	0	66	0	0	4	0
ASV1335	0	0	0	0	18	16	0	47	0	0	0	0	0	0	0	0	0	0	7	0	0	0	0	0	0	0	0	0	0	0	0	0	0	0	0	0	0	6	0	0	0	0	6	0	0	0	0	0	0
ASV1336	0	0	0	0	0	0	0	0	0	0	0	0	0	0	0	0	0	0	100	0	0	0	0	0	0	0	0	0	0	0	0	0	0	0	0	0	0	0	0	0	0	0	0	0	0	0	0	0	0
ASV1337	0	0	0	0	0	100	0	0	0	0	0	0	0	0	0	0	0	0	0	0	0	0	0	0	0	0	0	0	0	0	0	0	0	0	0	0	0	0	0	0	0	0	0	0	0	0	0	0	0
ASV1338	0	0	0	0	0	0	0	0	0	0	0	0	3	0	0	0	0	0	0	0	0	0	0	0	0	13	0	0	0	7	7	0	0	0	10	0	0	0	0	0	0	0	0	0	6	0	10	9	0
ASV1339	0	0	0	0	0	0	0	0	0	0	0	0	0	0	6	0	0	0	0	0	0	0	0	0	13	0	0	0	0	0	0	0	0	0	0	0	0	0	0	0	0	11	0	22	0	0	0	23	0
ASV1340	0	4	0	0	0	0	0	0	0	0	50	2	4	0	8	0	0	29	0	0	0	0	0	0	0	0	0	0	0	0	0	0	0	0	0	0	0	0	0	3	0	0	0	0	0	0	0	0	0
ASV1341	0	0	0	0	0	0	0	0	0	0	0	0	9	21	0	0	0	28	0	0	0	0	0	0	8	0	0	0	0	0	0	0	0	0	0	0	0	0	0	19	0	0	0	0	0	0	0	12	0
ASV1343	0	0	0	0	0	0	0	0	0	0	0	0	0	0	0	0	0	0	0	0	0	0	0	0	0	0	0	0	0	0	0	99	0	0	0	0	0	0	0	0	0	0	0	0	0	0	0	0	0
ASV1344	0	0	0	0	0	0	0	0	0	0	0	0	0	0	0	0	0	0	0	0	0	0	0	0	0	0	0	0	0	0	0	0	0	0	0	0	0	0	0	0	0	0	0	0	0	0	99	0	0
ASV1345	0	0	0	0	0	0	0	0	0	0	0	0	0	0	0	0	0	0	0	0	0	0	0	0	0	0	0	0	0	0	0	0	0	0	0	0	5	0	0	0	5	7	0	76	0	0	6	0	0
ASV1347	0	0	0	0	0	99	0	0	0	0	0	0	0	0	0	0	0	0	0	0	0	0	0	0	0	0	0	0	0	0	0	0	0	0	0	0	0	0	0	0	0	0	0	0	0	0	0	0	0
ASV1348	0	0	42	0	0	0	0	0	0	0	0	0	0	0	0	0	0	0	0	0	0	0	0	0	0	0	0	0	0	0	0	0	47	0	4	0	0	0	0	0	0	0	0	0	6	0	0	0	0
ASV1349	0	0	0	0	0	0	0	0	13	0	0	0	0	0	0	0	0	0	0	0	0	0	0	0	0	0	0	0	0	0	0	0	0	0	0	0	0	0	0	0	0	0	0	0	0	0	0	0	86
ASV1350	9	53	0	0	0	0	0	0	0	0	0	0	0	0	0	0	0	0	0	0	0	0	0	0	0	0	0	0	0	0	0	0	0	0	0	0	0	19	0	0	0	0	0	0	0	0	0	0	18
ASV1351	0	0	0	0	0	0	0	0	0	0	0	0	0	0	0	0	0	0	0	0	0	0	0	0	5	7	0	0	0	3	74	0	0	0	10	0	0	0	0	0	0	0	0	0	0	0	0	0	0
ASV1352	0	0	25	0	0	0	0	0	0	0	0	0	0	0	0	0	0	0	0	0	0	0	0	0	18	0	0	0	0	0	0	0	0	0	0	0	13	0	0	0	0	0	0	0	0	0	0	0	43
ASV1353	0	0	0	0	0	0	0	0	0	0	0	0	0	0	0	0	0	0	0	0	0	0	0	99	0	0	0	0	0	0	0	0	0	0	0	0	0	0	0	0	0	0	0	0	0	0	0	0	0
ASV1354	0	12	0	0	0	0	68	7	0	0	0	0	0	0	0	0	0	0	0	0	0	0	0	0	0	0	0	11	0	0	0	0	0	0	0	0	0	0	0	0	0	0	0	0	0	0	0	0	0
ASV1355	0	0	0	0	0	0	0	0	0	0	0	0	0	0	0	0	0	0	0	0	0	0	0	0	0	0	0	0	0	0	0	0	0	0	0	0	0	0	0	0	0	20	0	32	16	0	11	19	0
ASV1358	0	0	0	0	0	0	0	0	0	0	0	0	0	0	0	38	0	0	0	0	0	6	0	0	0	0	0	0	13	0	0	0	0	0	0	0	0	0	0	10	0	0	0	11	0	0	0	0	0
ASV1359	86	0	0	0	0	5	0	0	0	0	0	0	0	0	0	0	0	0	0	0	0	0	0	0	0	0	0	0	0	0	0	0	0	0	0	0	0	0	7	0	0	0	0	0	0	0	0	0	0
ASV1360	0	0	17	0	0	0	0	0	0	0	0	0	2	0	0	0	0	0	0	0	0	0	0	0	0	0	0	0	0	0	0	14	9	46	0	5	0	0	0	0	0	0	0	0	0	0	0	5	0
ASV1361	0	0	0	0	0	0	0	0	0	0	0	0	0	0	0	0	0	0	0	0	0	0	0	0	4	0	13	0	0	0	0	0	0	0	0	0	4	0	0	0	0	12	0	20	14	0	3	28	0
ASV1362	0	0	19	0	0	0	0	0	0	0	0	0	0	5	0	0	0	0	0	0	0	0	0	4	0	0	0	12	0	0	0	28	10	0	0	6	0	0	0	0	2	0	0	0	0	0	0	0	12
ASV1363	0	0	0	0	0	0	0	0	0	0	0	0	0	0	0	0	0	0	0	0	0	0	0	16	0	0	0	0	0	0	0	0	0	0	0	0	0	0	0	0	14	0	0	18	0	0	15	34	0
ASV1364	0	0	0	0	0	0	0	0	0	0	0	0	0	0	0	0	0	0	0	0	0	0	0	0	0	72	0	0	25	0	0	0	0	0	0	0	0	0	0	0	0	0	0	0	0	0	0	0	0
ASV1365	0	0	0	0	0	0	0	0	0	0	0	0	18	0	0	0	0	0	0	0	0	0	0	0	0	0	0	0	0	0	0	0	0	0	0	0	0	0	0	0	0	0	0	12	0	0	0	67	0
ASV1366	0	0	0	0	0	0	0	0	0	0	0	0	0	0	0	8	0	0	0	0	0	0	0	0	0	0	0	0	0	0	0	68	0	0	0	0	0	0	0	21	0	0	0	0	0	0	0	0	0
ASV1368	0	0	0	0	0	0	0	44	0	0	0	0	0	0	0	0	0	0	0	0	0	0	0	0	0	0	0	0	0	0	52	0	0	0	0	0	0	0	0	0	0	0	0	0	0	0	0	0	0
ASV1370	0	0	0	0	0	0	0	0	0	0	0	0	49	0	0	0	0	0	0	0	0	0	0	0	0	0	0	0	0	0	0	0	0	0	0	0	22	0	0	0	0	0	0	0	0	0	25	0	0
ASV1371	0	0	0	0	0	0	0	0	0	0	0	0	0	0	0	0	0	0	0	0	0	0	0	0	0	0	0	0	0	0	0	0	0	0	0	0	0	0	0	96	0	0	0	0	0	0	0	0	0
ASV1372	0	0	0	0	0	0	0	0	0	0	0	0	0	0	0	0	0	0	0	0	0	0	0	0	0	0	0	0	0	0	0	0	0	0	0	0	0	0	0	0	0	0	0	0	0	0	0	96	0
ASV1373	17	15	0	12	23	0	21	8	0	0	0	0	0	0	0	0	0	0	0	0	0	0	0	0	0	0	0	0	0	0	0	0	0	0	0	0	0	0	0	0	0	0	0	0	0	0	0	0	0
ASV1375	0	0	0	0	0	0	0	0	0	0	0	16	0	0	17	0	0	0	0	0	0	0	0	7	4	0	0	0	0	0	8	0	0	0	4	0	0	0	0	0	0	0	0	0	33	0	0	7	0
ASV1376	0	0	0	0	0	0	0	0	0	0	0	0	0	0	0	59	0	0	0	0	0	0	0	0	0	0	0	0	0	0	0	0	0	0	18	0	0	0	0	0	0	0	0	0	0	0	19	0	0
ASV1377	0	0	0	0	0	0	0	0	0	0	0	0	0	0	0	0	0	0	0	0	0	0	0	0	0	56	0	0	0	0	0	0	0	0	11	0	0	0	0	0	0	0	0	0	0	0	0	0	0
ASV1378	0	0	4	0	0	0	0	0	0	0	2	0	0	0	0	0	0	0	0	0	0	0	0	3	0	8	0	11	0	10	0	21	0	0	0	0	0	4	0	0	0	16	0	3	0	0	0	11	0
ASV1379	0	0	0	0	0	0	0	0	0	0	0	12	5	20	8	6	3	12	0	0	6	6	0	0	0	0	0	0	8	0	0	0	0	0	0	0	0	0	0	10	0	0	0	0	0	0	0	0	0
ASV1380	0	0	0	0	0	0	0	0	0	0	0	0	96	0	0	0	0	0	0	0	0	0	0	0	0	0	0	0	0	0	0	0	0	0	0	0	0	0	0	0	0	0	0	0	0	0	0	0	0
ASV1381	0	0	0	0	0	0	0	0	0	0	0	0	0	0	0	0	0	0	0	0	0	0	0	0	0	0	45	0	0	0	0	0	0	0	0	0	0	0	0	0	0	0	0	0	0	0	0	50	0
ASV1382	22	0	0	20	12	0	0	27	0	0	0	0	0	0	0	0	0	0	0	0	0	0	0	0	0	0	14	0	0	0	0	0	0	0	0	0	0	0	0	0	0	0	0	0	0	0	0	0	0
ASV1383	0	0	0	0	0	0	0	0	0	0	0	0	0	4	0	0	0	0	0	0	0	0	0	0	0	0	0	0	0	0	0	87	0	4	0	0	0	0	0	0	0	0	0	0	0	0	0	0	0
ASV1384	0	0	0	0	0	0	0	0	0	0	0	0	0	0	0	0	0	29	0	0	0	0	0	0	0	0	0	0	0	0	0	0	0	0	0	0	0	0	0	18	19	0	0	0	0	0	0	29	0
ASV1387	0	0	0	0	0	0	0	0	0	0	0	0	0	0	0	0	0	0	0	0	0	0	0	0	0	0	0	0	0	0	0	0	0	0	31	0	0	0	0	0	0	0	0	0	64	0	0	0	0
ASV1388	0	49	0	0	0	0	12	33	0	0	0	0	0	0	0	0	0	0	0	0	0	0	0	0	0	0	0	0	0	0	0	0	0	0	0	0	0	0	0	0	0	0	0	0	0	0	0	0	0
ASV1389	0	0	0	0	0	0	0	0	0	0	0	0	0	0	0	0	0	0	0	0	0	0	0	0	0	0	0	0	0	0	0	0	0	0	0	0	0	0	0	0	0	0	0	0	0	0	0	0	0
ASV1390	0	0	0	0	0	0	0	0	0	0	0	0	0	0	0	0	0	0	0	0	0	0	0	0	0	0	0	0	40	0	0	0	0	0	0	0	0	0	0	0	54	0	0	0	0	0	0	0	0
ASV1391	0	0	0	0	0	0	0	0	7	0	0	9	22	0	0	21	11	0	0	0	3	0	0	0	0	0	0	0	0	0	0	0	0	0	0	0	0	0	8	13	0	0	0	0	0	0	0	0	0
ASV1392	0	0	0	0	0	0	0	0	22	0	0	0	0	0	0	0	0	0	0	0	0	0	0	2	0	0	5	0	0	0	0	0	0	0	0	0	0	17	28	0	0	0	0	0	0	0	0	16	0
ASV1393	0	0	0	0	0	0	0	0	0	0	11	0	0	0	0	0	27	14	0	0	0	0	0	0	0	0	0	0	16	0	0	0	0	0	0	0	0	0	0	10	10	0	0	0	0	0	0	6	0
ASV1394	0	0	0	0	5	3	0	3	0	0	0	0	5	0	0	0	0	0	0	0	0	0	0	0	13	0	19	0	0	8	0	0	0	0	0	0	0	0	0	0	0	17	0	20	0	0	0	0	0
ASV1395	0	0	0	0	0	0	0	0	0	0	0	0	3	0	0	0	0	0	0	0	0	0	0	0	0	4	0	0	0	0	0	0	0	0	25	0	0	0	0	0	0	11	0	0	0	0	12	12	0
ASV1396	0	54	0	0	0	0	0	0	0	0	0	0	0	7	0	20	0	0	0	0	0	0	0	0	0	0	0	0	0	0	0	0	0	0	0	0	0	0	12	0	0	0	0	0	0	0	0	0	0
ASV1397	0	0	0	71	0	0	9	13	0	0	0	0	0	0	0	0	0	0	0	0	0	0	0	0	0	0	0	0	0	0	0	0	0	0	0	0	0	0	0	0	0	0	0	0	0	0	0	0	0
ASV1398	0	0	0	0	0	0	0	0	0	0	0	0	0	0	0	0	0	0	0	0	0	0	0	0	0	0	0	0	0	0	0	0	0	0	0	0	0	0	0	0	39	0	0	54	0	0	0	0	0
ASV1399	0	0	0	0	0	0	0	0	0	0	0	0	0	0	0	0	0	0	0	0	0	0	0	0	0	0	0	0	0	16	14	0	0	0	32	0	0	0	0	0	0	7	0	0	0	0	24	0	0
ASV1400	0	0	15	0	0	0	0	0	0	0	0	0	0	0	0	0	0	0	0	0	0	0	0	0	0	0	0	0	0	0	0	0	36	6	0	24	0	0	0	0	0	0	0	0	0	0	0	0	11
ASV1401	0	0	0	0	0	0	0	0	0	0	0	0	0	0	0	0	0	0	0	0	0	0	0	0	0	0	0	0	0	0	0	0	0	0	0	0	0	0	0	0	0	0	0	0	92	0	0	0	0
ASV1402	0	0	0	11	0	0	4	66	0	0	0	0	0	0	0	0	0	0	0	0	0	0	0	0	0	0	0	5	0	0	0	0	0	0	0	0	0	0	0	0	0	0	0	0	6	0	0	0	0
ASV1404	0	0	0	0	0	0	0	0	0	0	0	0	0	0	0	0	0	0	0	0	0	0	0	0	0	92	0	0	0	0	0	0	0	0	0	0	0	0	0	0	0	0	0	0	0	0	0	0	0
ASV1405	0	0	0	7	0	0	0	8	0	0	0	0	0	0	0	0	0	0	0	0	0	0	0	0	11	0	0	0	0	0	0	0	0	0	0	0	12	0	0	0	0	3	0	51	0	0	0	0	0
ASV1406	0	0	0	0	0	0	0	0	0	0	0	0	0	81	0	0	0	0	0	0	0	0	0	11	0	0	0	0	0	0	0	0	0	0	0	0	0	0	0	0	0	0	0	0	0	0	0	0	0
ASV1407	0	0	25	0	0	0	0	0	0	0	0	0	0	0	0	0	0	0	0	0	0	0	0	0	0	0	0	55	0	0	0	0	0	0	0	0	0	0	0	0	0	0	0	0	0	0	0	11	0
ASV1408	0	0	0	0	0	0	0	0	0	0	0	0	0	0	0	0	0	0	0	0	0	0	0	0	0	0	0	0	0	9	0	0	0	0	32	0	0	0	0	0	0	7	0	0	0	0	25	0	0
ASV1409	0	0	0	0	0	0	0	0	0	0	0	0	0	0	0	0	0	0	0	0	0	0	0	0	0	0	0	4	0	0	0	0	87	0	0	0	0	0	0	0	0	0	0	0	0	0	0	0	0
ASV1410	0	0	0	0	0	0	0	0	0	0	0	0	0	0	0	0	0	0	0	0	0	0	0	0	0	0	0	11	0	10	0	0	0	0	0	0	0	0	0	0	0	51	0	5	0	0	14	0	0
ASV1411	0	0	0	0	0	0	0	0	0	0	0	0	0	0	0	0	0	0	0	0	0	0	0	0	0	0	0	20	0	0	0	0	0	71	0	0	0	0	0	0	0	0	0	0	0	0	0	0	0
ASV1412	0	0	0	0	7	0	11	54	0	0	0	0	0	0	0	0	0	0	0	0	0	0	0	0	0	0	0	0	0	0	0	0	0	0	0	19	0	0	0	0	0	0	0	0	0	0	0	0	0
ASV1413	0	0	0	0	0	48	0	0	0	0	0	0	0	0	43	0	0	0	0	0	0	0	0	0	0	0	0	0	0	0	0	0	0	0	0	0	0	0	0	0	0	0	0	0	0	0	0	0	0
ASV1414	0	0	0	0	0	0	30	16	0	0	0	0	0	0	0	0	0	0	26	0	0	0	0	0	0	0	5	0	0	0	0	0	0	0	0	0	0	0	0	0	0	0	0	0	0	0	0	0	0
ASV1415	0	0	0	0	0	0	0	0	0	0	0	0	0	0	0	0	0	0	0	0	0	0	0	0	0	0	12	0	0	9	14	0	0	0	0	0	0	0	0	0	0	12	0	5	0	0	0	18	0
ASV1416	0	0	0	0	0	0	0	0	0	0	0	0	0	0	0	0	0	0	0	0	0	0	0	0	0	16	0	0	0	0	75	0	0	0	0	0	0	0	0	0	0	0	0	0	0	0	0	0	0
ASV1417	0	0	0	0	0	0	0	0	0	0	0	0	0	0	0	0	0	0	0	0	0	0	0	0	23	0	0	0	0	0	0	0	0	0	0	0	19	0	0	0	0	0	0	0	0	0	0	29	0
ASV1418	7	0	0	8	7	11	6	13	0	7	0	0	3	0	0	0	2	0	0	0	6	0	0	5	0	0	0	0	0	0	0	0	0	0	2	0	0	0	0	2	0	0	0	0	0	0	0	12	0
ASV1419	0	0	5	0	0	0	0	0	0	0	0	0	0	0	0	0	0	0	0	0	0	0	0	0	0	0	0	0	0	0	0	32	5	29	0	10	2	0	0	0	2	0	0	0	0	0	0	5	0
ASV1420	0	0	0	0	0	0	0	0	0	0	0	0	0	0	0	0	0	0	0	0	0	0	0	0	0	0	0	0	0	0	0	0	0	0	0	0	0	0	0	0	0	0	0	0	0	0	0	0	90
ASV1421	0	0	0	0	0	0	0	0	0	0	0	0	0	0	0	0	0	0	0	0	0	0	0	0	0	0	0	0	0	0	0	0	0	0	0	0	0	38	21	31	0	0	0	0	0	0	0	0	0
ASV1423	0	0	80	0	0	0	0	0	0	0	0	0	0	0	0	0	0	0	0	0	0	0	0	0	0	0	0	0	0	0	0	0	0	0	0	0	0	0	0	0	0	0	0	0	0	0	0	0	10
ASV1424	0	0	0	0	0	0	0	0	0	0	80	0	0	0	0	10	0	0	0	0	0	0	0	0	0	0	0	0	0	0	0	0	0	0	0	0	0	0	0	0	0	0	0	0	0	0	0	0	0
ASV1425	0	77	7	0	0	0	0	0	0	0	0	0	0	0	0	0	0	0	0	0	0	0	0	0	0	0	0	0	0	0	0	0	0	6	0	0	0	0	0	0	0	0	0	0	0	0	0	0	0
ASV1426	0	0	0	0	0	0	0	0	0	0	0	0	21	0	0	0	0	0	0	0	0	0	0	0	0	0	35	0	0	10	0	0	0	0	0	0	0	0	0	0	0	0	0	0	0	0	0	8	0
ASV1427	0	0	0	0	0	0	0	0	0	0	0	0	23	0	0	0	0	0	0	0	0	0	0	8	0	0	38	0	0	0	0	0	0	0	0	0	0	0	0	0	0	0	0	0	21	0	0	0	0
ASV1428	0	0	0	0	0	0	0	0	0	0	18	21	0	0	0	0	0	0	0	0	0	0	0	0	0	0	0	0	0	21	25	0	0	0	5	0	0	0	0	0	0	0	0	0	0	0	0	0	0
ASV1429	0	7	0	0	3	8	0	35	0	0	23	0	0	0	0	0	4	0	0	0	0	0	0	0	0	0	0	0	0	0	0	0	0	0	4	0	0	0	0	0	0	0	0	0	0	0	0	0	0
ASV1430	0	0	0	0	0	0	0	0	0	0	0	0	2	0	0	0	11	0	0	0	0	0	0	0	0	0	5	0	0	0	0	0	0	0	22	0	0	0	0	3	0	0	0	0	0	0	19	16	0
ASV1431	0	0	0	0	0	0	0	0	0	0	0	0	0	0	0	0	0	0	0	0	0	0	0	0	0	0	0	0	0	0	0	0	0	0	0	0	0	0	0	0	0	0	0	0	0	0	0	0	89
ASV1432	0	0	0	0	0	0	0	0	0	0	0	0	0	0	0	0	0	0	0	0	0	0	0	0	0	0	0	0	0	0	0	0	0	0	0	0	0	0	0	0	9	0	0	80	0	0	0	0	0
ASV1433	0	0	0	89	0	0	0	0	0	0	0	0	0	0	0	0	0	0	0	0	0	0	0	0	0	0	0	0	0	0	0	0	0	0	0	0	0	0	0	0	0	0	0	0	0	0	0	0	0
ASV1434	0	0	0	0	0	0	0	0	0	0	0	0	0	0	0	0	0	0	0	0	0	2	0	0	0	0	0	0	0	0	32	0	0	0	5	0	0	0	0	0	0	0	0	0	0	0	4	19	0
ASV1435	0	0	0	0	0	0	2	12	0	0	0	0	0	0	29	3	0	0	0	0	0	0	0	0	0	3	0	0	0	5	25	5	0	0	0	0	0	0	0	5	0	0	0	0	0	0	0	0	0
ASV1436	0	0	0	0	0	0	0	0	0	0	0	0	0	0	0	69	0	0	0	0	4	0	0	0	0	0	0	0	0	0	0	0	0	0	0	0	0	0	0	16	0	0	0	0	0	0	0	0	0
ASV1437	0	0	0	0	0	0	0	0	0	0	8	0	7	10	0	0	15	15	0	0	0	0	0	0	0	0	0	0	21	0	0	0	0	0	0	0	0	0	0	0	13	0	0	0	0	0	0	0	0
ASV1438	0	0	0	0	0	0	0	0	0	0	0	6	3	0	0	0	34	8	0	0	9	0	7	0	0	0	0	0	0	0	0	0	0	0	0	0	0	0	0	12	0	0	0	0	0	0	0	0	0
ASV1439	0	0	0	0	0	0	0	0	0	0	0	0	0	9	0	8	22	21	0	0	0	0	0	0	0	0	0	0	0	0	0	0	0	0	0	0	0	0	0	0	16	0	0	0	0	0	0	12	0
ASV1440	16	0	10	0	0	0	0	13	0	0	0	0	0	0	0	0	0	0	0	0	0	0	0	0	0	0	0	0	0	0	0	0	0	0	0	0	0	0	0	0	0	0	0	0	0	0	0	0	49
ASV1441	0	0	0	0	0	0	0	0	0	0	0	0	0	0	0	0	0	0	0	0	0	0	0	0	0	0	0	0	0	0	0	0	0	0	0	0	0	83	0	0	0	0	5	0	0	0	0	0	0
ASV1442	0	0	0	0	0	0	0	0	0	0	0	0	0	0	0	0	0	0	0	0	0	0	0	0	0	0	0	0	0	0	88	0	0	0	0	0	0	0	0	0	0	0	0	0	0	0	0	0	0
ASV1443	0	0	0	0	0	0	0	0	0	0	0	0	0	0	0	0	0	0	0	0	0	0	0	0	0	0	0	0	0	0	0	0	0	0	0	88	0	0	0	0	0	0	0	0	0	0	0	0	0
ASV1445	0	0	0	0	0	0	0	0	0	0	0	0	0	0	0	0	0	0	0	0	0	0	0	0	0	0	0	0	10	20	0	0	0	0	0	0	0	0	0	0	0	33	0	0	0	0	0	24	0
ASV1447	0	0	0	0	0	0	0	0	0	0	0	0	0	0	0	0	0	0	0	0	0	0	0	0	0	0	0	0	0	0	87	0	0	0	0	0	0	0	0	0	0	0	0	0	0	0	0	0	0
ASV1448	0	0	0	0	3	0	0	0	0	0	0	0	0	0	0	0	0	0	0	0	0	0	0	0	0	0	0	0	0	0	0	0	0	0	0	24	2	4	42	0	0	0	0	12	0	0	0	0	0
ASV1449	0	0	0	0	0	0	0	0	0	0	0	0	20	0	0	0	0	0	0	0	6	7	0	0	0	0	0	0	0	0	0	0	0	0	0	0	0	0	0	13	0	8	0	0	5	3	5	3	0
ASV1450	0	0	69	0	0	0	0	0	0	0	0	0	0	0	0	0	0	0	0	0	0	0	0	0	0	0	0	0	0	0	0	0	0	0	0	16	0	0	0	0	0	0	0	0	0	0	0	0	2
ASV1451	0	0	0	0	11	0	22	0	0	0	0	0	0	0	0	0	0	0	41	0	0	0	0	0	0	0	0	0	0	0	0	0	0	0	0	0	0	12	0	0	0	0	0	0	0	0	0	0	0
ASV1452	0	0	0	0	0	0	0	0	0	0	0	0	0	0	0	0	0	0	0	0	0	0	0	0	0	0	0	0	0	17	35	0	0	0	0	0	0	0	0	0	0	0	0	0	0	0	0	0	0
ASV1453	0	0	0	0	0	0	0	0	0	0	0	0	0	0	0	0	0	0	0	0	0	0	0	0	0	0	0	0	0	0	0	0	18	20	0	6	0	0	0	0	0	0	0	0	0	0	0	0	42
ASV1454	0	9	0	0	0	0	0	0	0	0	0	0	0	0	0	0	0	0	0	0	0	0	0	0	0	0	0	0	0	0	0	0	0	0	0	0	0	0	0	0	25	0	0	0	0	14	0	19	0
ASV1456	0	46	0	2	0	0	0	0	0	0	0	0	0	0	2	0	0	0	0	0	0	0	0	0	0	0	0	0	0	0	36	0	0	0	0	0	0	0	0	0	0	0	0	0	0	0	0	0	0
ASV1457	0	0	32	0	0	0	0	0	0	0	0	0	0	3	0	0	0	0	0	0	0	0	0	0	0	0	0	0	0	0	0	10	0	20	0	4	0	0	0	5	0	0	0	0	0	0	0	0	12
ASV1458	0	0	0	0	0	0	0	0	0	0	0	0	0	0	4	0	0	0	0	0	0	0	0	0	0	8	0	0	0	12	0	0	0	0	0	0	0	0	0	15	0	17	0	0	0	0	0	10	0
ASV1459	0	0	0	0	0	0	0	0	0	0	0	0	0	0	0	0	0	0	0	0	0	0	0	0	0	72	0	0	0	10	4	0	0	0	0	0	0	0	0	0	0	0	0	0	0	0	0	0	0
ASV1460	0	0	0	0	0	0	0	0	0	0	6	0	0	0	0	79	0	0	0	0	0	0	0	0	0	0	0	0	0	0	0	0	0	0	0	0	0	0	0	0	0	0	0	0	0	0	0	0	0
ASV1461	0	0	0	0	0	0	0	0	0	0	0	0	0	0	0	0	3	0	0	0	0	2	0	0	0	0	0	0	0	3	13	0	0	0	8	0	0	0	0	3	0	0	0	5	0	3	7	16	0
ASV1462	0	0	15	0	0	0	0	0	0	0	0	0	0	0	0	0	0	0	0	0	0	0	0	0	0	0	0	15	0	0	0	7	0	38	0	0	0	0	0	0	0	0	0	0	0	0	0	0	9
ASV1463	0	0	0	0	0	0	0	0	0	0	0	0	0	0	0	0	0	0	0	0	0	0	0	0	0	0	0	0	0	0	84	0	0	0	0	0	0	0	0	0	0	0	0	0	0	0	0	0	0
ASV1464	0	0	0	0	0	0	0	0	0	0	0	0	0	0	0	0	0	0	0	0	0	0	0	0	0	0	0	0	0	0	0	0	0	0	0	0	0	0	0	0	0	8	0	5	0	71	0	0	0
ASV1466	0	0	0	0	0	0	0	4	0	0	11	0	0	0	0	0	0	0	0	0	0	0	0	0	0	14	4	0	8	0	0	0	0	43	0	0	0	0	0	0	0	0	0	0	0	0	0	0	0
ASV1467	84	0	0	0	0	0	0	0	0	0	0	0	0	0	0	0	0	0	0	0	0	0	0	0	0	0	0	0	0	0	0	0	0	0	0	0	0	0	0	0	0	0	0	0	0	0	0	0	0
ASV1468	0	0	0	0	0	0	0	0	0	0	0	0	0	0	0	0	0	0	0	0	0	0	0	0	0	0	6	0	0	13	57	0	0	0	8	0	0	0	0	0	0	0	0	0	0	0	0	0	0
ASV1469	0	0	0	0	0	0	0	0	0	0	0	0	0	0	0	62	0	0	0	0	0	0	0	0	0	0	0	0	0	0	0	0	0	0	0	0	0	0	0	22	0	0	0	0	0	0	0	0	0
ASV1470	0	0	0	0	0	0	0	0	0	0	83	0	0	0	0	0	0	0	0	0	0	0	0	0	0	0	0	0	0	0	0	0	0	0	0	0	0	0	0	0	0	0	0	0	0	0	0	0	0
ASV1471	0	0	0	0	0	0	0	0	0	0	0	0	0	0	0	0	0	0	0	0	0	83	0	0	0	0	0	0	0	0	0	0	0	0	0	0	0	0	0	0	0	0	0	0	0	0	0	0	0
ASV1472	0	0	0	0	0	0	0	2	0	0	0	0	0	0	4	0	0	0	0	0	0	0	0	0	7	0	0	0	0	0	0	0	0	0	28	0	0	0	0	0	0	7	0	10	0	0	25	0	0
ASV1475	0	0	0	0	0	0	0	0	0	0	0	0	0	0	0	0	0	0	0	0	0	0	0	0	0	0	0	0	0	0	0	0	0	0	43	0	0	0	0	0	0	0	0	0	0	0	39	0	0
ASV1476	0	0	0	0	0	0	0	0	0	0	0	0	0	0	0	0	0	0	0	0	0	0	0	0	0	0	0	0	0	0	72	0	0	0	0	0	0	10	0	0	0	0	0	0	0	0	0	0	0
ASV1479	0	0	11	0	19	0	26	11	0	0	0	0	0	0	0	0	0	0	0	0	0	0	0	0	0	0	0	0	0	0	0	0	0	5	0	0	0	5	5	0	0	0	0	0	0	0	0	0	0
ASV1480	0	0	0	0	0	0	0	0	0	0	0	0	0	0	0	43	7	0	21	0	0	0	0	0	0	0	0	0	0	0	0	0	0	11	0	0	0	0	0	0	0	0	0	0	0	0	0	0	0
ASV1481	0	0	0	0	0	0	0	0	0	0	0	0	0	32	0	0	0	0	0	0	0	0	0	0	21	0	0	0	14	0	0	0	0	0	0	0	0	5	0	0	0	0	0	0	0	0	0	0	0
ASV1482	0	0	0	0	0	0	0	0	0	0	0	0	5	15	0	0	0	0	0	0	0	0	0	3	0	0	0	0	0	0	0	0	0	0	0	0	3	0	0	16	5	4	0	9	4	0	0	18	0
ASV1483	0	0	0	0	0	0	0	0	0	0	0	0	0	0	0	0	0	69	0	0	0	0	13	0	0	0	0	0	0	0	0	0	0	0	0	0	0	0	0	0	0	0	0	0	0	0	0	0	0
ASV1484	0	0	0	0	0	0	0	0	0	0	0	0	0	0	0	0	0	0	0	0	0	0	0	0	0	0	0	0	15	0	0	0	0	0	0	0	0	0	0	0	66	0	0	0	0	0	0	0	0
ASV1485	0	0	0	0	0	0	0	0	0	0	0	0	0	0	0	0	0	0	0	0	0	0	0	0	0	0	0	0	0	0	0	0	6	13	0	0	0	0	0	37	10	0	0	0	0	0	0	0	0
ASV1491	0	0	0	0	0	11	28	26	0	0	0	0	0	0	0	0	0	0	0	0	0	0	0	0	0	0	0	0	0	0	0	0	0	0	0	0	0	16	0	0	0	0	0	0	0	0	0	0	0
ASV1492	0	0	0	0	0	0	0	0	0	0	0	0	0	0	0	0	5	0	0	0	0	0	7	0	0	0	0	0	0	0	48	0	0	0	0	0	0	0	0	0	0	0	0	10	11	0	0	0	0
ASV1493	0	15	0	8	13	11	0	6	0	0	0	0	0	0	2	0	0	0	23	0	3	0	0	0	0	0	0	0	0	0	0	0	0	0	0	0	0	0	0	0	0	0	0	0	0	0	0	0	0
ASV1495	0	0	41	0	0	0	0	0	0	0	0	0	0	0	0	0	0	12	0	0	0	0	0	0	0	0	0	0	0	0	0	0	0	0	0	0	0	0	0	0	0	0	0	0	0	0	0	27	0
ASV1496	0	0	0	0	0	0	0	0	0	0	0	0	0	0	0	0	0	0	0	0	0	0	0	0	0	0	0	0	0	21	0	0	0	0	0	0	0	0	0	0	0	22	0	0	14	0	0	0	0
ASV1497	0	0	0	0	0	0	0	0	0	0	0	0	0	0	0	0	0	0	0	0	0	0	0	0	0	0	0	0	0	0	0	0	0	0	0	0	0	0	0	13	25	0	0	14	0	0	0	15	0
ASV1498	0	0	0	0	0	80	0	0	0	0	0	0	0	0	0	0	0	0	0	0	0	0	0	0	0	0	0	0	0	0	0	0	0	0	0	0	0	0	0	0	0	0	0	0	0	0	0	0	0
ASV1499	0	0	0	0	0	0	0	0	0	0	0	0	0	0	0	0	15	29	0	0	0	0	0	0	0	0	0	0	18	0	0	0	0	0	0	0	0	0	0	0	18	0	0	0	0	0	0	0	0
ASV1500	0	0	0	0	0	0	0	0	0	0	0	0	0	0	0	80	0	0	0	0	0	0	0	0	0	0	0	0	0	0	0	0	0	0	0	0	0	0	0	0	0	0	0	0	0	0	0	0	0
ASV1501	0	0	0	0	0	0	0	0	0	0	0	0	56	0	0	0	0	7	0	0	0	0	0	0	0	0	0	0	0	0	0	0	0	0	0	0	0	0	0	0	0	0	0	0	0	0	0	0	17
ASV1502	0	0	26	0	0	0	0	0	0	0	0	0	0	0	0	0	0	0	0	0	0	0	0	0	0	0	0	0	0	0	0	29	0	0	0	0	0	0	0	0	0	0	0	0	0	0	0	0	24
ASV1503	0	0	0	0	0	0	0	0	0	0	0	0	0	0	0	0	0	0	0	0	0	0	0	0	0	0	0	0	0	0	0	0	0	0	0	0	0	0	0	0	0	0	0	0	0	25	0	37	0
ASV1507	0	0	6	0	0	0	0	0	0	0	0	0	0	0	0	0	0	0	0	0	0	0	0	0	0	0	0	0	0	0	0	0	16	57	0	0	0	0	0	0	0	0	0	0	0	0	0	0	0
ASV1508	0	0	0	0	0	0	0	0	0	0	0	0	0	0	0	12	0	0	44	0	0	0	0	0	0	0	0	0	0	0	0	15	0	8	0	0	0	0	0	0	0	0	0	0	0	0	0	0	0
ASV1509	0	0	79	0	0	0	0	0	0	0	0	0	0	0	0	0	0	0	0	0	0	0	0	0	0	0	0	0	0	0	0	0	0	0	0	0	0	0	0	0	0	0	0	0	0	0	0	0	0
ASV1510	8	0	0	0	0	0	6	0	15	0	0	0	0	0	0	0	0	0	0	0	0	0	0	0	0	0	0	0	0	0	0	0	0	0	0	0	0	13	16	7	0	0	14	0	0	0	0	0	0
ASV1511	7	0	0	0	2	4	0	59	0	0	0	0	0	0	0	0	0	0	0	0	0	0	0	0	0	0	0	0	0	0	0	0	0	0	0	0	0	0	0	0	0	0	0	0	0	0	0	4	0
ASV1512	2	2	0	0	0	0	0	7	0	0	0	0	0	0	5	0	0	0	0	0	0	0	0	0	0	0	0	0	0	17	0	0	0	0	0	0	0	0	6	10	0	10	0	5	0	0	0	15	0
ASV1513	0	0	0	0	0	0	0	0	0	0	0	0	0	0	0	0	0	0	0	0	0	0	0	0	0	23	0	0	0	0	0	0	0	0	0	0	0	0	0	0	0	34	0	0	0	0	0	0	0
ASV1515	0	0	0	0	0	0	0	0	0	0	0	0	0	0	0	0	0	0	0	0	0	0	0	0	0	0	0	0	0	0	0	0	0	0	0	0	0	0	0	0	0	0	0	0	0	0	0	0	78
ASV1516	0	0	0	0	0	0	0	0	0	0	0	0	0	0	0	0	0	0	0	0	0	0	0	0	0	0	0	0	0	0	0	37	11	22	0	0	0	0	0	0	0	0	0	0	0	0	0	0	8
ASV1517	0	0	0	0	0	0	0	0	0	0	0	0	0	0	0	0	0	0	0	0	0	0	0	0	0	0	0	0	0	0	0	0	0	0	0	0	0	0	0	0	0	0	0	78	0	0	0	0	0
ASV1518	0	0	0	0	0	0	0	0	0	0	0	0	0	0	0	0	0	0	0	0	0	0	0	0	0	0	0	0	0	6	25	0	0	0	0	0	0	0	0	19	0	0	0	0	28	0	0	0	0
ASV1519	0	0	0	0	0	0	0	0	0	0	0	0	7	0	0	0	0	0	0	0	0	0	0	0	0	30	5	0	0	0	22	0	0	0	0	0	0	0	0	0	0	6	0	0	0	0	0	8	0
ASV1521	0	0	13	0	0	0	0	0	0	0	0	0	0	0	0	0	0	0	0	0	0	0	0	0	0	4	0	24	0	0	0	4	0	14	0	4	0	0	0	0	0	0	0	0	0	0	0	0	15
ASV1522	0	0	0	0	0	0	0	0	0	0	0	0	0	2	0	0	0	0	21	0	0	15	0	0	0	0	4	0	0	0	0	0	0	0	0	0	0	0	0	33	0	0	0	0	0	0	0	0	0
ASV1523	0	0	0	0	0	4	0	0	0	0	8	0	0	0	8	0	0	0	0	0	0	0	0	0	0	6	23	0	0	12	8	0	0	0	9	0	0	0	0	0	0	0	0	0	0	0	0	0	0
ASV1524	0	0	0	0	0	0	0	0	0	0	0	4	9	12	0	5	46	2	0	0	0	0	0	0	0	0	0	0	0	0	0	0	0	0	0	0	0	0	0	0	0	0	0	0	0	0	0	0	0
ASV1525	0	0	0	0	0	0	0	0	0	0	0	0	0	0	0	0	0	0	0	77	0	0	0	0	0	0	0	0	0	0	0	0	0	0	0	0	0	0	0	0	0	0	0	0	0	0	0	0	0
ASV1526	0	0	0	0	0	0	0	0	0	0	0	55	0	0	2	0	7	4	0	0	9	0	0	0	0	0	0	0	0	0	0	0	0	0	0	0	0	0	0	0	0	0	0	0	0	0	0	0	0
ASV1527	0	0	0	0	0	0	0	0	0	0	0	0	0	0	0	0	0	0	0	0	0	0	0	0	23	0	0	0	0	0	0	0	0	0	0	0	15	0	0	6	0	0	0	0	0	0	0	20	0
ASV1528	5	0	0	7	0	10	4	7	0	4	0	0	7	0	0	0	0	0	0	0	0	0	0	0	0	0	10	0	0	0	0	0	0	0	0	0	3	7	0	5	0	0	0	5	3	0	0	0	0
ASV1530	0	0	0	0	0	0	0	0	0	0	0	0	0	0	0	0	0	0	0	0	0	0	0	0	0	0	0	0	0	0	0	0	0	0	0	0	0	77	0	0	0	0	0	0	0	0	0	0	0
ASV1532	0	0	0	0	0	0	0	0	0	0	0	0	0	0	0	0	0	0	0	0	0	0	0	0	0	0	0	0	0	0	0	0	0	0	0	0	0	0	0	0	0	0	0	76	0	0	0	0	0
ASV1533	0	0	0	0	0	0	0	0	0	0	0	0	0	0	0	0	0	0	0	0	0	0	0	0	0	0	0	15	0	0	0	61	0	0	0	0	0	0	0	0	0	0	0	0	0	0	0	0	0
ASV1534	0	0	0	0	0	0	0	0	0	0	6	9	0	8	0	2	17	9	0	0	10	0	0	0	0	0	0	0	6	0	0	0	0	0	0	0	0	0	0	0	6	0	0	0	0	0	0	3	0
ASV1536	0	0	10	0	0	0	0	0	0	0	0	0	5	15	0	0	0	0	0	0	0	0	0	0	0	0	0	34	0	0	0	0	0	12	0	0	0	0	0	0	0	0	0	0	0	0	0	0	0
ASV1537	0	0	0	0	0	0	0	0	0	0	6	4	0	0	0	6	0	10	0	0	0	0	0	0	0	0	0	0	0	0	36	14	0	0	0	0	0	0	0	0	0	0	0	0	0	0	0	0	0
ASV1538	0	0	0	0	0	0	0	0	0	0	0	0	0	0	0	0	0	0	0	0	0	0	0	0	0	0	0	0	0	0	0	0	75	0	0	0	0	0	0	0	0	0	0	0	0	0	0	0	0
ASV1541	0	0	75	0	0	0	0	0	0	0	0	0	0	0	0	0	0	0	0	0	0	0	0	0	0	0	0	0	0	0	0	0	0	0	0	0	0	0	0	0	0	0	0	0	0	0	0	0	0
ASV1542	75	0	0	0	0	0	0	0	0	0	0	0	0	0	0	0	0	0	0	0	0	0	0	0	0	0	0	0	0	0	0	0	0	0	0	0	0	0	0	0	0	0	0	0	0	0	0	0	0
ASV1543	0	0	28	0	0	0	0	0	0	0	0	0	0	0	0	0	0	5	0	0	0	0	0	0	0	0	0	9	0	0	0	0	13	0	0	0	0	0	0	0	0	0	0	0	0	0	0	13	7
ASV1544	0	0	0	0	0	0	0	0	0	0	0	0	0	0	0	0	73	0	0	0	0	0	0	0	0	0	0	0	0	0	0	0	0	0	0	0	0	0	0	0	0	0	0	0	0	0	0	0	0
ASV1545	0	0	0	0	0	0	0	0	0	0	0	0	0	0	0	0	0	0	0	0	0	0	0	0	26	0	0	0	0	0	0	0	0	0	0	0	18	0	0	0	0	0	0	31	0	0	0	0	0
ASV1546	0	0	0	0	0	27	0	0	0	0	0	0	0	0	0	0	0	0	38	0	0	10	0	0	0	0	0	0	0	0	0	0	0	0	0	0	0	0	0	0	0	0	0	0	0	0	0	0	0
ASV1547	0	0	0	0	0	0	0	0	0	0	0	0	38	0	0	0	0	0	0	0	0	0	0	0	0	0	0	0	0	0	0	0	0	0	0	0	0	0	0	12	0	10	0	0	0	0	15	0	0
ASV1548	0	0	0	0	0	0	0	0	0	0	0	0	0	0	0	0	0	0	0	0	0	0	0	0	0	5	8	0	0	0	0	0	0	0	0	0	0	0	0	0	17	0	0	0	0	0	0	24	0
ASV1549	2	2	0	0	0	5	0	0	0	0	0	0	0	0	0	0	35	0	0	0	0	0	0	0	0	0	8	0	0	0	0	0	0	0	0	0	0	0	0	7	5	0	0	0	0	0	2	9	0
ASV1551	0	0	0	0	0	0	0	0	0	0	0	0	0	0	0	0	0	0	0	0	0	0	0	0	0	0	0	0	0	0	0	0	0	0	0	0	0	0	0	0	0	0	0	0	0	74	0	0	0
ASV1552	0	0	0	0	0	0	0	0	0	0	0	0	0	0	0	0	0	0	0	0	0	0	0	0	0	0	0	0	0	0	0	0	0	45	0	0	29	0	0	0	0	0	0	0	0	0	0	0	0
ASV1553	0	0	0	0	0	0	0	0	0	0	0	0	0	0	0	0	0	0	0	0	0	0	0	0	0	0	0	18	0	0	0	0	0	56	0	0	0	0	0	0	0	0	0	0	0	0	0	0	0
ASV1557	0	0	37	0	0	15	0	0	0	0	0	0	0	0	0	0	0	0	0	0	0	0	0	0	0	0	0	0	0	0	0	0	0	0	0	0	0	0	0	0	0	0	0	0	0	0	0	0	22
ASV1558	0	0	0	0	0	0	0	0	0	0	0	0	0	19	0	0	0	0	0	0	0	0	0	0	0	0	0	21	0	0	0	0	0	0	0	0	0	0	0	0	0	0	0	0	0	0	0	0	34
ASV1559	0	0	0	0	0	0	0	0	0	0	0	5	0	0	0	0	0	0	0	0	0	0	0	0	0	0	0	0	0	21	28	0	0	0	0	0	0	0	0	0	0	0	0	0	0	0	0	20	0
ASV1560	0	0	0	0	0	0	0	0	0	0	0	0	0	0	0	0	25	2	0	0	0	0	0	0	2	0	0	0	0	0	0	0	0	0	0	0	0	0	0	0	0	3	0	20	0	0	0	0	22
ASV1561	0	0	0	0	0	0	0	0	0	0	0	0	3	0	0	0	0	0	0	0	0	0	0	2	0	0	0	0	0	11	0	0	0	0	0	0	0	2	0	15	0	21	0	4	0	0	0	7	0
ASV1562	0	0	0	0	0	0	0	0	0	0	0	0	52	0	0	4	0	4	0	0	0	0	0	8	0	0	0	0	0	6	0	0	0	0	0	0	0	0	0	0	0	0	0	0	0	0	0	0	0
ASV1563	0	4	0	6	0	6	0	0	0	0	0	4	0	0	0	0	0	0	0	0	5	0	0	0	0	0	0	0	0	0	0	0	0	0	0	0	0	0	0	0	0	0	0	0	0	0	0	49	0
ASV1565	0	0	73	0	0	0	0	0	0	0	0	0	0	0	0	0	0	0	0	0	0	0	0	0	0	0	0	0	0	0	0	0	0	0	0	0	0	0	0	0	0	0	0	0	0	0	0	0	0
ASV1566	0	0	0	0	0	0	0	0	0	0	0	0	0	0	0	0	0	0	0	0	0	0	0	0	0	0	0	0	0	0	0	0	0	73	0	0	0	0	0	0	0	0	0	0	0	0	0	0	0
ASV1567	0	0	0	0	0	0	0	0	0	0	0	0	0	0	0	0	0	0	0	0	0	0	0	0	0	0	0	0	0	0	0	32	0	24	0	17	0	0	0	0	0	0	0	0	0	0	0	0	0
ASV1571	0	0	38	0	0	0	0	0	0	0	0	0	0	0	0	0	0	0	0	0	0	0	0	0	0	0	0	0	0	0	0	0	14	14	0	0	7	0	0	0	0	0	0	0	0	0	0	0	0
ASV1572	73	0	0	0	0	0	0	0	0	0	0	0	0	0	0	0	0	0	0	0	0	0	0	0	0	0	0	0	0	0	0	0	0	0	0	0	0	0	0	0	0	0	0	0	0	0	0	0	0
ASV1573	0	30	0	0	0	0	0	0	0	0	0	0	0	0	0	0	0	0	0	0	0	0	0	0	0	0	0	0	0	0	0	0	0	0	43	0	0	0	0	0	0	0	0	0	0	0	0	0	0
ASV1574	0	0	0	0	0	0	0	0	0	0	0	0	0	0	21	0	0	4	0	0	0	0	0	0	0	0	0	11	0	0	0	0	0	0	0	0	0	0	0	0	0	0	0	26	11	0	0	0	0
ASV1575	0	0	0	0	0	0	0	26	0	0	0	0	16	0	0	0	0	0	0	0	0	0	0	0	0	0	0	0	0	0	0	0	0	0	0	0	0	0	0	0	0	0	0	0	0	31	0	0	0
ASV1576	0	49	0	0	7	0	0	0	0	0	0	17	0	0	0	0	0	0	0	0	0	0	0	0	0	0	0	0	0	0	0	0	0	0	0	0	0	0	0	0	0	0	0	0	0	0	0	0	0
ASV1577	0	0	0	0	0	0	0	0	0	0	0	0	0	19	0	0	0	15	0	0	0	0	0	5	0	0	0	0	0	0	0	0	0	0	0	0	0	0	0	17	0	0	0	0	0	0	0	17	0
ASV1578	0	0	0	0	0	0	0	0	0	0	73	0	0	0	0	0	0	0	0	0	0	0	0	0	0	0	0	0	0	0	0	0	0	0	0	0	0	0	0	0	0	0	0	0	0	0	0	0	0
ASV1579	32	4	0	0	0	0	0	4	33	0	0	0	0	0	0	0	0	0	0	0	0	0	0	0	0	0	0	0	0	0	0	0	0	0	0	0	0	0	0	0	0	0	0	0	0	0	0	0	0
ASV1580	0	0	0	0	0	70	0	0	0	0	0	0	0	0	0	0	0	0	0	0	0	0	0	0	0	0	0	0	0	0	0	0	0	0	0	0	0	2	0	0	0	0	0	0	0	0	0	0	0
ASV1581	0	0	0	0	0	0	0	0	0	0	0	0	0	0	0	0	0	0	0	0	0	0	0	0	0	0	0	0	0	0	0	0	0	0	0	44	0	0	0	0	0	0	0	0	0	0	0	0	28
ASV1582	0	0	0	0	0	0	0	0	0	0	0	0	0	0	0	0	0	0	0	0	0	0	0	0	0	0	0	0	0	0	0	0	0	0	0	0	0	0	0	0	0	0	0	0	0	72	0	0	0
ASV1583	0	0	0	0	0	0	0	0	0	0	0	0	0	0	0	0	0	0	0	0	0	0	0	0	0	0	0	0	0	0	0	0	0	0	0	0	0	0	0	0	22	0	0	0	0	18	0	32	0
ASV1586	0	0	21	0	0	0	0	0	0	0	0	0	0	0	0	0	0	0	0	0	0	0	0	0	0	0	0	0	0	0	0	0	12	31	0	0	0	0	0	0	0	0	0	0	0	0	0	0	8
ASV1587	0	17	0	0	0	0	23	13	0	0	0	0	0	0	0	0	0	0	0	0	0	0	0	0	0	0	0	0	0	0	0	0	0	0	0	0	0	16	0	0	0	0	3	0	0	0	0	0	0
ASV1588	0	0	0	0	0	0	0	0	0	0	0	0	72	0	0	0	0	0	0	0	0	0	0	0	0	0	0	0	0	0	0	0	0	0	0	0	0	0	0	0	0	0	0	0	0	0	0	0	0
ASV1589	0	9	0	0	0	0	0	0	0	0	0	0	0	0	0	0	0	0	0	0	0	0	0	0	0	4	0	0	0	29	30	0	0	0	0	0	0	0	0	0	0	0	0	0	0	0	0	0	0
ASV1590	0	0	0	0	0	0	0	0	0	0	9	7	4	12	0	5	5	15	0	0	4	0	3	0	0	0	0	0	4	0	0	0	0	0	0	0	0	0	0	0	4	0	0	0	0	0	0	0	0
ASV1591	0	0	0	0	0	0	0	0	0	0	0	0	0	0	0	0	0	0	0	0	0	0	0	0	0	0	0	0	0	0	0	0	0	0	0	71	0	0	0	0	0	0	0	0	0	0	0	0	0
ASV1592	0	0	0	0	0	0	0	0	0	0	0	0	0	0	0	0	0	0	0	0	0	0	0	0	0	0	0	0	0	0	0	0	0	0	0	0	0	0	0	0	0	0	0	0	0	0	0	0	71
ASV1593	0	0	0	0	0	0	0	0	0	0	0	0	0	0	0	0	0	0	0	0	0	0	0	0	0	0	0	0	0	0	0	0	0	0	0	0	0	0	0	0	0	0	0	0	0	0	0	71	0
ASV1594	0	0	0	0	0	0	0	0	0	0	0	0	0	0	0	0	0	0	0	0	0	0	0	0	0	0	0	0	0	0	0	0	0	0	8	0	0	0	0	0	0	0	0	18	0	0	0	10	0
ASV1595	0	0	0	0	0	0	0	0	0	0	0	0	0	0	0	0	0	0	0	0	0	0	0	0	0	0	0	0	0	2	0	0	0	0	0	0	7	0	0	0	0	0	0	0	0	3	0	0	0
ASV1596	0	0	0	0	0	0	0	0	0	0	0	0	0	0	0	0	0	0	0	0	0	0	0	0	0	0	0	71	0	0	0	0	0	0	0	0	0	0	0	0	0	0	0	0	0	0	0	0	0
ASV1601	0	0	0	0	0	0	0	0	0	0	0	0	0	40	0	0	0	31	0	0	0	0	0	0	0	0	0	0	0	0	0	0	0	0	0	0	0	0	0	0	0	0	0	0	0	0	0	0	0
ASV1603	0	0	0	0	0	0	0	0	0	0	0	0	0	0	0	0	0	0	0	0	0	0	0	0	0	12	0	0	0	19	0	0	0	0	5	0	0	0	0	0	0	0	0	0	35	0	0	0	0
ASV1604	0	0	0	0	0	0	0	0	0	0	0	0	17	0	0	0	0	0	0	0	0	0	0	0	0	14	0	0	0	0	0	0	0	0	0	0	0	0	0	0	0	10	0	0	0	0	0	0	0
ASV1605	0	15	0	0	0	0	0	0	0	0	0	0	0	0	24	0	0	0	0	0	0	0	0	0	0	32	0	0	0	0	0	0	0	0	0	0	0	0	0	0	0	0	0	0	0	0	0	0	0
ASV1606	0	0	0	0	0	0	0	0	0	0	0	0	0	0	0	0	0	21	0	0	0	0	0	0	0	0	0	0	0	0	0	0	0	0	0	0	8	0	0	20	0	0	0	0	0	0	0	0	0
ASV1607	0	0	0	0	0	0	0	0	44	27	0	0	0	0	0	0	0	0	0	0	0	0	0	0	0	0	0	0	0	0	0	0	0	0	0	0	0	0	0	0	0	0	0	0	0	0	0	0	0
ASV1608	0	0	16	0	0	0	0	0	0	0	0	0	0	0	0	0	0	0	0	0	0	0	0	0	0	0	0	0	0	0	0	0	31	0	0	0	0	0	0	0	0	0	0	0	0	0	0	0	24
ASV1609	0	0	0	0	49	0	0	0	0	0	0	0	0	0	0	0	0	0	0	0	0	0	0	0	0	0	0	0	0	0	0	0	0	0	0	0	0	0	0	0	0	0	21	0	0	0	0	0	0
ASV1610	0	0	0	0	0	0	0	0	0	0	0	0	0	0	0	0	0	0	0	0	0	0	0	0	0	0	0	0	0	0	0	42	0	28	0	0	0	0	0	0	0	0	0	0	0	0	0	0	0
ASV1611	0	0	0	0	0	0	0	0	0	0	0	0	0	0	0	0	0	0	0	0	0	0	0	0	0	0	0	0	0	0	0	0	0	0	0	0	0	0	0	25	0	20	0	0	0	0	0	0	0
ASV1617	6	0	0	0	0	0	0	64	0	0	0	0	0	0	0	0	0	0	0	0	0	0	0	0	0	0	0	0	0	0	0	0	0	0	0	0	0	0	0	0	0	0	0	0	0	0	0	0	0
ASV1618	0	0	70	0	0	0	0	0	0	0	0	0	0	0	0	0	0	0	0	0	0	0	0	0	0	0	0	0	0	0	0	0	0	0	0	0	0	0	0	0	0	0	0	0	0	0	0	0	0
ASV1619	0	0	0	0	0	0	0	0	0	0	0	0	0	0	70	0	0	0	0	0	0	0	0	0	0	0	0	0	0	0	0	0	0	0	0	0	0	0	0	0	0	0	0	0	0	0	0	0	0
ASV1620	0	0	0	0	0	0	0	0	0	0	0	0	0	33	0	0	0	8	0	0	0	0	0	0	0	0	0	11	0	0	0	0	0	0	0	5	0	0	0	0	0	0	0	0	0	0	0	8	0
ASV1621	0	0	0	37	0	0	0	0	0	0	0	0	0	0	0	0	0	0	0	0	0	0	0	0	21	0	0	0	0	0	0	0	0	0	0	0	12	0	0	0	0	0	0	0	0	0	0	0	0
ASV1622	0	0	0	0	0	0	0	0	0	0	0	0	0	0	0	0	0	0	0	0	0	0	0	13	0	0	0	0	26	23	0	0	0	0	0	0	0	0	0	8	0	0	0	0	0	0	0	0	0
ASV1623	0	0	0	0	0	0	0	0	0	0	0	0	0	8	0	9	11	10	0	0	11	0	0	0	0	0	0	0	0	0	0	0	0	0	0	0	0	0	0	0	12	0	0	0	0	0	0	9	0
ASV1624	0	0	0	0	0	0	0	0	0	0	70	0	0	0	0	0	0	0	0	0	0	0	0	0	0	0	0	0	0	0	0	0	0	0	0	0	0	0	0	0	0	0	0	0	0	0	0	0	0
ASV1626	0	0	0	0	0	0	0	0	0	0	0	0	0	0	0	0	0	0	0	0	0	0	0	0	0	0	0	0	0	0	0	0	69	0	0	0	0	0	0	0	0	0	0	0	0	0	0	0	0
ASV1627	0	0	0	0	0	0	0	0	0	0	0	0	0	0	0	0	0	0	0	0	0	0	0	0	0	0	0	0	0	9	60	0	0	0	0	0	0	0	0	0	0	0	0	0	0	0	0	0	0
ASV1628	0	0	0	0	0	0	0	0	0	0	0	0	0	0	0	0	0	0	0	0	0	0	0	0	0	0	0	0	0	0	0	0	0	0	0	0	0	0	0	0	0	0	0	0	0	0	0	0	0
ASV1629	0	0	0	0	0	0	0	0	0	0	0	0	0	0	0	0	0	0	0	0	0	0	0	0	0	0	0	0	0	0	0	0	0	0	0	0	0	0	0	0	0	4	25	0	0	0	0	0	0
ASV1630	0	0	0	0	0	0	0	0	0	0	0	0	0	0	0	0	0	0	0	0	0	0	0	0	0	0	0	2	0	0	0	0	67	0	0	0	0	0	0	0	0	0	0	0	0	0	0	0	0
ASV1633	0	0	0	0	0	0	0	0	0	0	0	0	0	0	0	0	0	0	0	0	0	0	0	0	0	0	18	0	0	13	0	0	0	0	0	0	0	0	0	0	0	0	0	0	0	0	19	0	0
ASV1634	0	0	0	0	0	0	0	0	0	0	0	0	0	21	0	0	14	0	0	0	0	0	0	0	0	0	0	0	0	0	34	0	0	0	0	0	0	0	0	0	0	0	0	0	0	0	0	0	0
ASV1635	0	0	0	0	0	0	0	0	0	0	0	0	0	0	0	0	0	0	0	0	0	0	0	0	0	0	17	0	0	32	0	0	0	0	0	0	0	0	0	0	0	20	0	0	0	0	0	0	0
ASV1637	0	0	0	0	0	0	0	0	0	0	0	0	0	0	68	0	0	0	0	0	0	0	0	0	0	0	0	0	0	0	0	0	0	0	0	0	0	0	0	0	0	0	0	0	0	0	0	0	0
ASV1639	0	0	0	0	36	0	0	0	0	0	0	0	0	0	0	0	0	0	0	0	0	0	0	0	0	0	0	0	0	0	0	0	0	0	0	0	0	23	0	0	0	0	9	0	0	0	0	0	0
ASV1640	0	0	0	0	0	0	0	0	0	0	0	0	0	0	0	0	0	0	68	0	0	0	0	0	0	0	0	0	0	0	0	0	0	0	0	0	0	0	0	0	0	0	0	0	0	0	0	0	0
ASV1641	0	0	0	0	0	0	0	0	0	0	0	0	0	0	0	0	0	5	0	0	0	0	0	0	0	0	0	16	0	0	0	8	8	28	0	3	0	0	0	0	0	0	0	0	0	0	0	0	0
ASV1642	0	0	0	0	0	0	0	0	0	0	0	0	0	0	0	30	9	0	0	0	0	0	0	0	0	0	0	0	0	0	0	0	0	3	0	0	0	0	0	20	0	0	0	0	0	0	0	6	0
ASV1643	0	0	0	0	0	0	0	0	0	0	0	0	0	0	0	0	0	0	0	0	0	0	0	0	0	0	11	0	0	0	0	0	0	0	0	0	0	0	0	0	0	16	0	13	9	0	0	0	0
ASV1644	2	0	0	0	0	3	0	4	0	0	0	0	13	0	0	0	4	0	0	0	0	0	0	0	0	0	7	0	0	0	4	0	0	0	0	0	0	0	0	7	0	8	2	3	3	3	5	0	0
ASV1645	0	0	0	0	0	0	0	0	0	0	0	0	0	0	0	0	0	0	0	0	0	0	0	0	0	4	0	0	0	0	22	0	0	0	0	0	0	0	0	7	0	2	0	0	7	0	0	8	0
ASV1646	0	0	0	0	0	0	0	0	0	0	0	0	0	0	0	0	0	0	0	0	0	0	0	0	0	6	0	0	0	0	0	0	0	0	0	0	0	0	0	0	0	0	0	0	0	0	0	0	0
ASV1647	0	0	0	0	0	0	0	0	0	0	0	0	0	0	0	0	0	0	0	0	6	0	17	0	0	7	0	0	0	0	0	0	0	0	10	0	20	0	0	0	0	0	0	0	8	0	0	0	0
ASV1648	8	0	0	0	0	0	0	23	0	0	8	5	0	0	0	0	0	0	0	0	0	0	0	0	0	0	0	0	0	4	20	0	0	0	0	0	0	0	0	0	0	0	0	0	0	0	0	0	0
ASV1649	0	0	67	0	0	0	0	0	0	0	0	0	0	0	0	0	0	0	0	0	0	0	0	0	0	0	0	0	0	0	0	0	0	0	0	0	0	0	0	0	0	0	0	0	0	0	0	0	0
ASV1650	0	0	0	0	0	0	0	0	0	0	0	0	0	0	0	0	0	0	0	0	0	0	0	0	0	0	0	0	0	0	0	0	0	0	0	0	0	0	0	0	0	0	0	0	0	0	0	67	0
ASV1651	0	0	0	0	0	0	0	0	0	0	0	0	0	0	0	0	0	0	0	0	0	0	0	0	0	0	0	0	0	0	0	0	0	0	32	0	0	0	0	0	0	0	0	0	0	0	27	0	0
ASV1652	0	0	0	0	0	0	0	0	0	0	0	0	0	0	0	0	0	0	0	0	0	0	0	0	0	0	0	0	0	0	0	0	0	0	0	0	0	28	0	0	0	0	0	0	0	0	0	0	39
ASV1653	0	0	0	0	0	0	0	0	0	0	0	0	0	0	0	0	0	0	0	0	0	0	0	0	0	0	0	0	0	0	0	0	0	0	0	0	0	67	0	0	0	0	0	0	0	0	0	0	0
ASV1656	0	0	0	10	27	0	0	0	0	0	0	0	0	0	0	0	0	0	0	0	0	0	0	0	0	0	0	0	0	0	0	0	0	0	0	0	0	0	0	0	0	0	0	0	0	0	0	0	30
ASV1657	0	0	12	0	0	0	0	0	0	0	0	0	0	17	0	0	0	5	0	0	0	0	0	0	0	0	0	0	0	0	0	7	0	8	0	4	3	0	0	4	0	0	0	0	0	0	0	2	3
ASV1658	0	0	0	0	0	0	0	0	0	0	0	0	0	0	0	0	0	0	46	0	0	0	0	0	0	0	0	0	0	0	0	21	0	0	0	0	0	0	0	0	0	0	0	0	0	0	0	0	0
ASV1659	0	0	0	0	0	0	0	0	0	0	0	0	0	0	0	67	0	0	0	0	0	0	0	0	0	0	0	0	0	0	0	0	0	0	0	0	0	0	0	0	0	0	0	0	0	0	0	0	0
ASV1660	0	0	0	0	0	0	0	0	0	0	0	0	0	0	67	0	0	0	0	0	0	0	0	0	0	0	0	0	0	0	0	0	0	0	0	0	0	0	0	0	0	0	0	0	0	0	0	0	0
ASV1661	0	0	0	0	0	0	0	0	0	0	0	0	0	0	0	0	0	0	0	0	0	0	0	2	4	11	3	0	2	0	28	10	0	0	7	0	0	0	0	0	0	0	0	0	0	0	0	0	0
ASV1662	0	0	0	0	0	0	0	0	47	0	0	0	0	15	0	0	0	0	0	0	0	0	0	0	0	0	0	0	0	5	0	0	0	0	0	0	0	0	0	0	0	0	0	0	0	0	0	0	0
ASV1663	19	0	0	0	0	0	18	0	0	18	0	0	12	0	0	0	0	0	0	0	0	0	0	0	0	0	0	0	0	0	0	0	0	0	0	0	0	0	0	0	0	0	0	0	0	0	0	0	0
ASV1664	0	0	0	0	0	0	0	0	0	0	0	0	0	0	3	3	0	0	0	0	0	0	0	0	6	16	0	0	0	0	0	0	0	0	0	0	0	0	0	0	0	3	0	7	2	0	3	7	0
ASV1665	0	0	0	0	0	0	0	0	0	0	0	0	0	0	0	0	0	0	67	0	0	0	0	0	0	0	0	0	0	0	0	0	0	0	0	0	0	0	0	0	0	0	0	0	0	0	0	0	0
ASV1666	0	0	26	0	0	0	0	0	0	0	0	0	0	0	0	0	0	0	0	0	0	0	0	0	0	0	0	0	0	0	0	0	0	0	0	0	0	0	0	0	0	0	0	0	0	0	0	0	40
ASV1667	0	0	0	0	0	0	0	0	0	0	0	0	0	0	0	0	0	0	0	0	0	0	0	0	0	0	0	0	0	0	0	0	0	0	0	0	6	0	0	0	0	11	7	0	0	5	13	0	0
ASV1668	0	0	0	0	0	0	66	0	0	0	0	0	0	0	0	0	0	0	0	0	0	0	0	0	0	0	0	0	0	0	0	0	0	0	0	0	0	0	0	0	0	0	0	0	0	0	0	0	0
ASV1672	0	0	0	0	0	0	0	0	0	0	0	0	0	0	0	0	0	0	0	0	0	0	0	0	38	0	0	0	0	0	0	0	0	0	0	0	28	0	0	0	0	0	0	0	0	0	0	0	0
ASV1673	0	0	0	0	0	0	0	0	0	0	0	0	0	0	0	0	10	0	0	0	0	0	0	0	0	0	0	0	0	4	0	0	0	0	0	0	0	0	0	0	0	0	0	0	0	27	0	25	0
ASV1674	7	0	0	7	0	0	0	0	0	0	0	0	0	0	11	0	0	6	0	0	0	0	0	0	0	0	0	0	0	8	18	0	0	0	0	0	0	0	0	9	0	0	0	0	0	0	0	0	0
ASV1675	0	0	0	0	0	0	0	0	0	0	0	0	0	43	0	0	0	0	0	0	0	0	0	0	9	0	0	0	0	0	0	0	0	0	0	0	0	0	0	14	0	0	0	0	0	0	0	0	0
ASV1676	0	0	0	0	0	0	2	3	0	0	0	0	0	0	0	0	0	0	0	0	0	4	0	0	0	3	0	0	5	0	0	0	0	0	8	0	0	0	0	0	0	0	0	0	4	0	12	7	0
ASV1677	0	0	0	0	0	0	0	0	0	0	2	3	0	7	24	5	0	0	0	0	6	0	0	0	0	0	0	0	0	11	0	0	0	0	0	0	0	0	0	8	0	0	0	0	0	0	0	0	0
ASV1678	0	0	0	0	0	0	0	0	0	0	0	0	0	0	0	0	0	0	0	0	0	0	0	0	0	0	0	0	0	0	0	42	0	0	0	0	0	0	0	0	0	0	0	0	0	0	0	0	23
ASV1679	0	0	0	0	0	0	0	0	0	0	0	0	0	0	0	0	0	0	0	0	0	0	0	0	0	0	0	0	0	0	0	0	0	0	0	0	0	0	0	0	0	0	65	0	0	0	0	0	0
ASV1680	0	0	0	0	0	0	0	0	0	0	0	0	0	0	0	0	0	0	0	0	0	0	0	0	0	0	0	20	0	0	0	0	40	0	0	0	0	0	0	0	0	0	0	0	0	0	0	5	0
ASV1682	0	0	0	0	46	0	0	0	0	0	0	0	0	0	0	0	0	0	0	0	0	0	0	0	0	0	0	0	0	0	0	0	0	0	0	0	0	0	2	0	0	0	17	0	0	0	0	0	0
ASV1683	13	0	0	43	0	9	0	0	0	0	0	0	0	0	0	0	0	0	0	0	0	0	0	0	0	0	0	0	0	0	0	0	0	0	0	0	0	0	0	0	0	0	0	0	0	0	0	0	0
ASV1684	0	14	0	12	15	2	3	10	0	0	0	0	0	0	0	0	0	0	0	4	0	0	0	0	0	0	0	0	0	0	0	0	0	0	0	0	0	0	0	0	0	0	5	0	0	0	0	0	0
ASV1685	0	0	0	0	0	0	0	0	3	0	0	0	0	0	0	0	0	0	0	0	0	0	0	0	0	0	0	0	0	0	0	0	0	0	0	0	0	0	0	0	11	0	0	0	0	15	0	0	0
ASV1686	0	0	0	0	0	0	0	0	64	0	0	0	0	0	0	0	0	0	0	0	0	0	0	0	0	0	0	0	0	0	0	0	0	0	0	0	0	0	0	0	0	0	0	0	0	0	0	0	0
ASV1687	0	0	0	0	0	0	0	0	0	0	0	0	0	0	0	0	0	0	0	0	0	0	0	0	0	0	0	0	0	0	0	0	0	64	0	0	0	0	0	0	0	0	0	0	0	0	0	0	0
ASV1690	0	0	0	0	0	0	0	0	0	0	0	0	0	0	0	0	0	0	0	0	0	0	0	0	0	0	0	0	0	0	0	0	64	0	0	0	0	0	0	0	0	0	0	0	0	0	0	0	0
ASV1691	0	0	4	0	0	0	0	0	60	0	0	0	0	0	0	0	0	0	0	0	0	0	0	0	0	0	0	0	0	0	0	0	0	0	0	0	0	0	0	0	0	0	0	0	0	0	0	0	0
ASV1692	54	0	0	0	0	0	0	0	0	0	0	0	0	0	0	0	0	0	0	0	0	0	0	0	0	0	0	0	0	0	0	0	0	0	0	0	0	0	10	0	0	0	0	0	0	0	0	0	0
ASV1693	0	0	0	0	0	0	0	0	4	0	0	0	0	0	3	0	0	0	0	0	0	0	0	0	0	0	7	0	0	7	23	0	0	0	0	0	0	0	0	0	4	13	0	0	0	0	0	3	0
ASV1694	0	0	0	0	0	0	0	0	0	0	0	0	0	0	0	0	0	0	0	0	0	0	0	0	0	5	0	0	0	0	0	0	0	0	8	0	0	0	0	0	0	0	0	0	0	6	4	22	0
ASV1695	0	0	0	0	0	0	0	0	0	0	7	6	0	11	3	0	8	4	0	0	6	0	0	0	0	0	0	0	6	0	0	0	0	0	0	0	0	0	0	0	7	0	0	0	0	0	0	0	0
ASV1696	0	0	0	0	0	0	0	0	0	0	0	0	0	0	0	0	0	0	0	0	0	0	0	0	0	0	0	0	0	0	0	0	0	63	0	0	0	0	0	0	0	0	0	0	0	0	0	0	0
ASV1697	0	0	0	0	0	0	0	0	0	0	0	0	0	0	0	0	0	0	0	0	0	0	0	0	0	0	0	0	0	0	0	63	0	0	0	0	0	0	0	0	0	0	0	0	0	0	0	0	0
ASV1699	0	0	0	0	0	0	0	0	0	0	0	0	0	0	0	0	0	0	0	0	0	0	0	0	0	0	0	63	0	0	0	0	0	0	0	0	0	0	0	0	0	0	0	0	0	0	0	0	0
ASV1700	0	0	61	0	0	0	0	0	0	0	0	0	0	0	0	0	0	0	0	0	0	0	0	0	0	0	0	0	0	0	0	0	0	0	0	0	0	0	0	0	0	0	0	2	0	0	0	0	0
ASV1705	0	0	12	0	0	0	0	0	0	0	0	0	0	0	0	0	0	0	0	0	0	0	0	0	0	0	0	0	0	0	0	26	0	7	0	0	0	0	0	0	0	0	0	0	0	0	0	0	18
ASV1707	8	0	0	0	0	23	0	8	0	0	0	0	0	0	0	0	0	0	0	0	0	0	0	0	0	0	0	0	0	0	0	0	0	0	0	0	0	24	0	0	0	0	0	0	0	0	0	0	0
ASV1708	0	0	0	0	0	0	0	0	0	0	0	0	0	0	0	0	0	0	19	0	0	0	0	0	0	0	0	24	0	0	0	0	0	8	4	0	0	8	0	0	0	0	0	0	0	0	0	0	0
ASV1709	0	0	0	0	0	0	0	0	0	0	0	0	0	0	0	0	0	63	0	0	0	0	0	0	0	0	0	0	0	0	0	0	0	0	0	0	0	0	0	0	0	0	0	0	0	0	0	0	0
ASV1710	0	0	0	0	0	0	0	0	0	9	0	0	0	0	0	3	12	0	0	0	0	0	0	0	0	0	0	0	0	0	0	0	0	0	0	0	0	0	0	30	0	0	0	0	0	9	0	0	0
ASV1711	0	0	0	0	0	0	0	0	0	0	0	0	0	0	0	63	0	0	0	0	0	0	0	0	0	0	0	0	0	0	0	0	0	0	0	0	0	0	0	0	0	0	0	0	0	0	0	0	0
ASV1712	0	0	0	0	0	0	0	0	0	0	0	0	0	0	0	0	8	0	0	0	0	0	0	0	0	14	0	0	0	6	0	0	0	0	3	0	0	0	0	0	0	5	0	0	2	4	0	5	0
ASV1713	0	0	0	0	0	0	0	0	0	0	0	0	0	0	0	0	0	0	0	0	0	0	0	12	0	0	0	0	0	0	0	0	0	0	0	0	0	0	0	0	0	17	0	0	0	0	0	34	0
ASV1714	0	0	0	0	0	0	0	0	0	0	0	0	0	0	0	0	30	0	0	0	0	4	0	0	12	0	0	0	0	0	3	0	0	0	0	0	0	0	0	5	0	0	0	0	7	2	0	0	0
ASV1715	0	0	0	0	0	0	0	0	0	0	9	0	0	0	5	0	16	17	0	0	8	0	0	0	0	0	0	0	0	0	0	0	0	0	0	0	0	0	0	0	8	0	0	0	0	0	0	0	0
ASV1716	32	0	0	0	0	0	0	5	6	0	0	0	0	0	0	0	0	0	0	0	0	0	0	0	0	0	0	0	0	0	0	0	0	0	0	0	0	0	20	0	0	0	0	0	0	0	0	0	0
ASV1717	0	0	0	0	0	62	0	0	0	0	0	0	0	0	0	0	0	0	0	0	0	0	0	0	0	0	0	0	0	0	0	0	0	0	0	0	0	0	0	0	0	0	0	0	0	0	0	0	0
ASV1718	0	0	0	0	0	0	62	0	0	0	0	0	0	0	0	0	0	0	0	0	0	0	0	0	0	0	0	0	0	0	0	0	0	0	0	0	0	0	0	0	0	0	0	0	0	0	0	0	0
ASV1719	0	0	0	0	0	0	62	0	0	0	0	0	0	0	0	0	0	0	0	0	0	0	0	0	0	0	0	0	0	0	0	0	0	0	0	0	0	0	0	0	0	0	0	0	0	0	0	0	0
ASV1723	0	0	11	0	0	0	0	0	0	0	0	0	0	0	0	0	0	0	0	0	0	0	0	0	0	0	0	24	0	0	0	0	0	0	0	0	0	0	0	0	0	0	0	0	0	0	0	0	27
ASV1724	0	0	0	35	27	0	0	0	0	0	0	0	0	0	0	0	0	0	0	0	0	0	0	0	0	0	0	0	0	0	0	0	0	0	0	0	0	0	0	0	0	0	0	0	0	0	0	0	0
ASV1725	0	0	38	0	0	0	0	0	0	0	0	0	0	0	0	0	0	0	0	0	0	0	0	0	0	0	0	0	0	0	0	0	0	24	0	0	0	0	0	0	0	0	0	0	0	0	0	0	0
ASV1726	0	0	0	0	0	0	0	0	0	0	0	0	0	62	0	0	0	0	0	0	0	0	0	0	0	0	0	0	0	0	0	0	0	0	0	0	0	0	0	0	0	0	0	0	0	0	0	0	0
ASV1727	17	0	0	0	0	0	0	0	12	0	0	0	0	0	0	0	0	0	0	0	0	0	0	0	2	0	0	0	0	0	0	0	0	0	8	0	0	0	0	0	0	0	0	0	23	0	0	0	0
ASV1728	0	0	0	0	0	0	0	0	0	0	0	0	0	0	0	0	0	0	0	0	0	0	0	5	0	6	8	0	0	6	0	0	0	0	9	0	0	0	0	0	0	0	0	0	28	0	0	0	0
ASV1729	0	0	0	0	0	0	0	0	0	0	0	0	0	0	0	0	0	5	0	0	0	0	0	9	6	0	0	0	0	0	0	0	0	0	0	0	0	0	0	9	0	0	0	8	0	0	0	25	0
ASV1730	0	0	17	0	0	0	0	0	0	0	0	0	0	0	0	0	0	0	0	0	0	0	0	0	0	0	0	10	0	0	0	32	0	0	0	2	0	0	0	0	0	0	0	0	0	0	0	0	0
ASV1731	0	0	0	0	0	0	0	0	0	0	0	0	0	0	0	0	0	0	0	0	0	0	0	0	0	0	0	0	0	0	0	21	0	24	0	0	4	0	0	0	0	0	0	0	0	0	0	0	12
ASV1732	0	0	0	0	0	0	0	0	0	0	0	0	0	0	0	0	0	0	0	0	0	0	0	0	0	0	0	8	0	0	0	0	0	53	0	0	0	0	0	0	0	0	0	0	0	0	0	0	0
ASV1733	0	0	0	0	0	0	0	0	0	0	0	0	0	0	0	0	0	0	0	0	0	0	0	0	0	0	0	61	0	0	0	0	0	0	0	0	0	0	0	0	0	0	0	0	0	0	0	0	0
ASV1737	0	0	0	0	0	0	0	0	0	0	0	0	0	0	0	0	0	0	0	0	0	0	0	0	0	8	0	0	0	7	0	0	0	0	0	0	0	0	0	0	0	8	0	0	9	0	0	0	0
ASV1738	0	10	0	3	0	0	0	48	0	0	0	0	0	0	0	0	0	0	0	0	0	0	0	0	0	0	0	0	0	0	0	0	0	0	0	0	0	0	0	0	0	0	0	0	0	0	0	0	0
ASV1739	0	0	0	0	0	0	0	0	0	0	0	9	0	0	0	0	0	0	0	0	0	0	0	0	0	0	0	0	0	0	0	0	52	0	0	0	0	0	0	0	0	0	0	0	0	0	0	0	0
ASV1740	0	14	0	0	0	0	21	0	0	0	0	0	0	0	0	0	0	0	0	26	0	0	0	0	0	0	0	0	0	0	0	0	0	0	0	0	0	0	0	0	0	0	0	0	0	0	0	0	0
ASV1741	0	0	0	0	0	0	52	0	0	0	0	0	0	0	0	0	0	0	0	0	0	0	0	0	9	0	0	0	0	0	0	0	0	0	0	0	0	0	0	0	0	0	0	0	0	0	0	0	0
ASV1742	0	0	0	0	0	0	0	0	0	0	0	0	14	24	0	0	0	11	0	0	0	0	0	0	2	0	0	0	0	0	0	0	0	0	0	0	4	0	0	2	4	0	0	0	0	0	0	0	0
ASV1743	0	0	0	0	0	0	0	0	0	0	0	7	0	0	0	6	0	40	0	0	8	0	0	0	0	0	0	0	0	0	0	0	0	0	0	0	0	0	0	0	0	0	0	0	0	0	0	0	0
ASV1744	0	0	0	0	0	0	0	0	0	61	0	0	0	0	0	0	0	0	0	0	0	0	0	0	0	0	0	0	0	0	0	0	0	0	0	0	0	0	0	0	0	0	0	0	0	0	0	0	0
ASV1745	60	0	0	0	0	0	0	0	0	0	0	0	0	0	0	0	0	0	0	0	0	0	0	0	0	0	0	0	0	0	0	0	0	0	0	0	0	0	0	0	0	0	0	0	0	0	0	0	0
ASV1746	0	0	0	0	0	0	0	0	0	0	0	0	0	0	0	0	0	0	0	0	0	0	0	0	0	0	0	0	0	0	0	0	0	60	0	0	0	0	0	0	0	0	0	0	0	0	0	0	0
ASV1748	0	0	0	60	0	0	0	0	0	0	0	0	0	0	0	0	0	0	0	0	0	0	0	0	0	0	0	0	0	0	0	0	0	0	0	0	0	0	0	0	0	0	0	0	0	0	0	0	0
ASV1749	0	0	0	60	0	0	0	0	0	0	0	0	0	0	0	0	0	0	0	0	0	0	0	0	0	0	0	0	0	0	0	0	0	0	0	0	0	0	0	0	0	0	0	0	0	0	0	0	0
ASV1750	3	7	0	0	0	0	10	6	3	0	0	0	0	0	0	0	0	0	0	0	0	0	0	0	0	0	0	0	0	0	0	0	0	0	0	0	0	31	0	0	0	0	0	0	0	0	0	0	0
ASV1751	0	0	0	0	0	0	0	0	0	0	0	0	0	0	25	0	0	0	0	0	0	0	0	0	0	0	0	0	0	0	0	0	0	0	0	0	0	0	0	35	0	0	0	0	0	0	0	0	0
ASV1752	0	0	0	0	0	0	0	0	0	0	0	15	0	0	0	0	0	0	0	0	0	0	0	0	0	0	35	0	0	0	0	0	0	0	0	0	0	0	0	0	0	0	0	0	0	0	0	10	0
ASV1753	0	0	0	11	0	0	0	0	0	0	0	0	0	0	0	0	0	0	0	0	0	0	0	0	0	0	30	0	0	15	0	0	0	0	4	0	0	0	0	0	0	0	0	0	0	0	0	0	0
ASV1754	4	5	0	4	0	3	8	8	4	0	0	0	0	0	0	0	0	0	0	0	0	0	0	0	6	0	4	0	0	0	0	0	0	0	0	0	3	11	0	0	0	0	0	0	0	0	0	0	0
ASV1755	0	0	0	0	0	0	0	0	0	0	0	0	0	0	0	0	0	0	0	0	0	0	0	19	0	7	0	0	0	6	0	0	0	0	0	0	0	0	0	0	0	0	0	0	0	0	0	28	0
ASV1756	0	0	0	0	0	0	0	0	0	0	60	0	0	0	0	0	0	0	0	0	0	0	0	0	0	0	0	0	0	0	0	0	0	0	0	0	0	0	0	0	0	0	0	0	0	0	0	0	0
ASV1757	0	0	0	0	0	0	0	0	0	0	0	0	0	0	0	0	0	0	0	0	0	0	0	0	0	0	0	0	0	0	0	0	0	59	0	0	0	0	0	0	0	0	0	0	0	0	0	0	0
ASV1758	0	0	0	0	0	0	59	0	0	0	0	0	0	0	0	0	0	0	0	0	0	0	0	0	0	0	0	0	0	0	0	0	0	0	0	0	0	0	0	0	0	0	0	0	0	0	0	0	0
ASV1759	0	0	0	0	59	0	0	0	0	0	0	0	0	0	0	0	0	0	0	0	0	0	0	0	0	0	0	0	0	0	0	0	0	0	0	0	0	0	0	0	0	0	0	0	0	0	0	0	0
ASV1763	0	0	0	5	0	0	0	54	0	0	0	0	0	0	0	0	0	0	0	0	0	0	0	0	0	0	0	0	0	0	0	0	0	0	0	0	0	0	0	0	0	0	0	0	0	0	0	0	0
ASV1764	0	0	0	0	0	0	0	0	0	0	0	0	0	0	0	0	0	3	0	0	0	0	0	0	0	0	0	0	0	0	0	0	0	0	0	14	5	0	0	0	0	0	0	0	0	0	0	9	28
ASV1765	0	0	0	0	0	0	0	0	0	0	0	0	0	34	0	0	0	0	0	0	0	0	0	0	0	0	0	0	0	0	0	0	0	0	0	0	22	0	0	0	0	0	0	0	0	0	3	0	0
ASV1766	0	0	0	0	0	0	0	0	0	0	0	0	0	0	0	0	0	0	0	0	0	0	0	2	0	0	3	0	0	0	0	0	0	0	0	0	5	0	0	0	0	0	0	17	0	0	0	21	0
ASV1767	0	0	0	0	0	0	0	0	0	0	0	0	0	0	0	0	18	6	0	0	9	0	0	0	0	0	0	0	7	0	0	0	0	0	0	0	0	0	0	0	12	0	0	0	0	0	0	7	0
ASV1768	0	0	0	0	0	0	0	0	0	0	0	0	0	0	0	0	0	0	59	0	0	0	0	0	0	0	0	0	0	0	0	0	0	0	0	0	0	0	0	0	0	0	0	0	0	0	0	0	0
ASV1770	0	0	0	0	0	0	0	0	0	0	0	0	0	0	0	0	0	0	0	0	0	0	0	0	0	0	0	0	0	58	0	0	0	0	0	0	0	0	0	0	0	0	0	0	0	0	0	0	0
ASV1771	0	0	0	0	0	0	0	0	0	0	0	0	0	0	0	0	0	0	0	0	0	0	0	0	0	0	0	0	0	0	0	0	0	0	0	0	0	0	0	0	0	0	0	0	0	58	0	0	0
ASV1772	0	0	0	0	0	0	0	0	0	0	0	0	0	0	0	0	0	0	0	0	0	0	0	0	0	0	0	0	0	0	0	0	0	0	0	0	0	0	0	0	0	0	0	58	0	0	0	0	0
ASV1773	0	0	0	0	0	0	0	0	0	0	0	0	0	0	0	0	0	0	0	0	0	0	0	0	0	0	0	0	0	30	0	0	0	0	0	0	0	0	0	0	0	28	0	0	0	0	0	0	0
ASV1774	0	0	0	0	0	0	0	0	0	0	0	0	0	0	0	0	0	0	0	0	0	0	0	0	0	0	0	58	0	0	0	0	0	0	0	0	0	0	0	0	0	0	0	0	0	0	0	0	0
ASV1775	0	0	0	0	0	0	0	0	0	0	0	0	0	0	0	0	0	0	0	0	0	0	0	0	0	0	0	15	0	0	0	9	34	0	0	0	0	0	0	0	0	0	0	0	0	0	0	0	0
ASV1778	0	0	0	0	0	0	0	0	0	0	0	0	0	0	0	0	0	58	0	0	0	0	0	0	0	0	0	0	0	0	0	0	0	0	0	0	0	0	0	0	0	0	0	0	0	0	0	0	0
ASV1779	0	0	0	0	0	0	0	0	0	0	0	0	0	0	21	0	0	0	0	0	0	0	0	0	0	0	0	0	0	0	0	0	0	0	0	0	0	0	0	37	0	0	0	0	0	0	0	0	0
ASV1780	0	0	0	0	0	0	0	0	0	0	0	0	0	0	0	0	0	0	0	0	0	0	0	0	0	7	0	0	0	0	0	0	0	0	0	0	0	0	0	0	0	15	0	15	0	0	0	21	0
ASV1781	0	0	0	0	0	0	0	0	0	0	0	0	0	0	0	0	0	0	0	0	0	0	0	0	28	0	0	0	0	0	0	0	0	0	0	0	30	0	0	0	0	0	0	0	0	0	0	0	0
ASV1782	0	0	0	0	0	0	0	0	0	0	0	0	0	0	0	0	0	0	0	58	0	0	0	0	0	0	0	0	0	0	0	0	0	0	0	0	0	0	0	0	0	0	0	0	0	0	0	0	0
ASV1783	0	0	0	0	0	0	0	0	0	0	0	0	0	0	0	0	0	0	0	58	0	0	0	0	0	0	0	0	0	0	0	0	0	0	0	0	0	0	0	0	0	0	0	0	0	0	0	0	0
ASV1784	0	0	0	0	0	0	0	0	0	0	4	5	0	7	0	0	14	13	0	0	0	0	0	0	0	0	0	0	0	0	0	0	0	0	0	0	0	0	0	0	7	0	0	0	0	0	0	0	0
ASV1785	0	0	0	0	0	0	0	0	0	0	36	0	0	0	0	0	0	0	0	0	0	0	0	0	0	0	0	0	0	0	0	0	0	0	0	0	0	0	0	22	0	0	0	0	0	0	0	0	0
ASV1790	0	0	0	0	0	0	0	0	0	0	0	0	0	0	0	0	0	0	0	0	0	0	0	0	0	0	0	0	0	9	0	0	0	0	11	0	0	0	0	0	0	0	0	0	4	0	9	13	0
ASV1791	0	0	0	0	0	0	57	0	0	0	0	0	0	0	0	0	0	0	0	0	0	0	0	0	0	0	0	0	0	0	0	0	0	0	0	0	0	0	0	0	0	0	0	0	0	0	0	0	0
ASV1792	0	0	0	0	0	0	0	0	0	0	0	0	0	0	0	0	0	0	0	0	0	0	0	0	0	0	0	0	0	0	0	0	0	0	0	0	0	0	0	0	0	37	0	0	0	0	20	0	0
ASV1793	0	0	16	0	0	0	0	0	0	0	0	0	0	0	0	0	0	0	0	0	0	0	0	0	0	0	0	0	0	0	0	11	0	0	0	30	0	0	0	0	0	0	0	0	0	0	0	0	0
ASV1794	0	0	0	0	0	0	0	0	0	0	0	0	0	0	0	0	0	0	0	0	0	0	0	0	0	0	0	0	0	31	0	0	0	0	26	0	0	0	0	0	0	0	0	0	0	0	0	0	0
ASV1795	0	0	0	0	0	57	0	0	0	0	0	0	0	0	0	0	0	0	0	0	0	0	0	0	0	0	0	0	0	0	0	0	0	0	0	0	0	0	0	0	0	0	0	0	0	0	0	0	0
ASV1796	3	0	0	0	0	0	0	0	0	0	0	0	0	0	0	0	0	0	0	0	0	0	0	0	0	0	0	0	9	0	0	0	0	0	2	0	0	0	0	18	0	0	0	0	0	0	0	25	0
ASV1797	0	0	29	0	0	0	0	0	0	0	0	0	0	0	0	0	0	0	0	0	0	0	0	0	0	0	0	11	0	0	0	0	14	0	0	3	0	0	0	0	0	0	0	0	0	0	0	0	0
ASV1798	0	0	0	0	0	0	0	0	0	0	0	0	0	10	0	0	0	0	0	0	0	0	0	5	6	0	0	6	0	0	0	5	0	0	0	0	0	0	0	0	4	0	0	0	3	0	0	18	0
ASV1799	0	0	0	0	0	0	0	0	0	0	0	0	0	0	0	0	0	21	0	0	0	0	0	0	0	0	0	0	0	0	0	0	0	0	0	0	0	0	0	30	0	0	0	0	0	6	0	0	0
ASV1800	0	0	0	0	0	0	0	0	0	0	0	0	0	0	0	0	0	0	0	0	0	36	0	0	0	0	0	0	0	0	0	0	0	0	0	0	0	0	0	0	0	0	0	0	0	0	21	0	0
ASV1801	0	0	6	0	0	0	0	0	0	0	0	0	2	27	0	0	0	0	0	0	0	0	0	2	0	0	0	0	0	0	0	0	0	0	0	0	0	0	0	9	0	0	0	0	0	0	0	11	0
ASV1802	0	0	0	0	0	0	0	0	0	0	15	0	9	0	16	17	0	0	0	0	0	0	0	0	0	0	0	0	0	0	0	0	0	0	0	0	0	0	0	0	0	0	0	0	0	0	0	0	0
ASV1803	0	0	0	0	0	0	0	0	0	0	0	0	6	0	0	0	0	0	0	0	0	0	0	0	0	9	0	0	0	0	14	0	0	0	0	0	3	0	0	3	0	0	0	7	0	0	0	0	0
ASV1804	0	0	0	0	0	0	0	0	0	0	0	0	0	0	0	0	0	0	0	0	0	0	0	0	0	0	57	0	0	0	0	0	0	0	0	0	0	0	0	0	0	0	0	0	0	0	0	0	0
ASV1805	0	0	0	0	0	0	0	0	0	0	0	0	0	0	0	0	0	0	0	0	0	0	0	0	0	0	57	0	0	0	0	0	0	0	0	0	0	0	0	0	0	0	0	0	0	0	0	0	0
ASV1807	0	0	0	0	0	0	0	0	0	0	0	0	0	0	0	0	0	0	0	0	0	0	0	0	0	0	0	0	0	56	0	0	0	0	0	0	0	0	0	0	0	0	0	0	0	0	0	0	0
ASV1808	0	0	0	0	0	0	0	0	0	0	0	0	0	0	0	0	0	0	0	0	0	0	0	0	0	0	0	0	0	5	14	0	0	0	0	0	0	0	0	0	0	0	0	0	0	7	3	15	0
ASV1809	0	0	0	0	0	0	0	0	0	0	0	0	0	0	0	0	0	0	0	0	0	0	0	0	0	0	0	0	0	3	20	0	0	0	0	0	2	0	0	0	0	10	0	0	0	0	0	6	0
ASV1814	0	0	0	0	0	0	0	0	0	0	0	0	6	13	0	0	0	3	0	0	0	0	0	0	0	0	0	0	0	0	0	0	0	0	0	0	0	0	0	27	0	0	0	0	0	0	0	7	0
ASV1816	0	0	0	0	0	0	0	0	0	0	0	0	0	0	0	0	0	0	56	0	0	0	0	0	0	0	0	0	0	0	0	0	0	0	0	0	0	0	0	0	0	0	0	0	0	0	0	0	0
ASV1817	0	0	0	0	0	0	0	0	0	0	0	0	0	0	0	0	0	0	0	0	0	0	0	0	0	0	56	0	0	0	0	0	0	0	0	0	0	0	0	0	0	0	0	0	0	0	0	0	0
ASV1818	0	0	0	0	0	0	0	0	0	0	0	0	0	0	0	0	0	0	0	0	0	0	0	0	0	0	16	0	4	0	0	0	0	0	0	0	0	0	0	0	0	0	0	0	36	0	0	0	0
ASV1819	0	0	0	0	17	0	0	29	0	0	0	0	0	0	0	0	0	0	0	10	0	0	0	0	0	0	0	0	0	0	0	0	0	0	0	0	0	0	0	0	0	0	0	0	0	0	0	0	0
ASV1820	0	0	0	0	0	0	0	0	0	0	9	0	0	8	0	2	0	17	0	0	0	0	0	0	0	0	0	0	4	0	0	0	0	0	0	0	0	0	0	0	16	0	0	0	0	0	0	0	0
ASV1821	0	0	0	0	0	0	0	0	0	0	12	0	0	0	9	0	21	0	0	0	4	0	0	0	0	0	0	0	0	0	0	0	0	0	0	0	0	0	0	0	0	0	0	0	0	0	0	10	0
ASV1825	0	0	0	0	18	15	22	0	0	0	0	0	0	0	0	0	0	0	0	0	0	0	0	0	0	0	0	0	0	0	0	0	0	0	0	0	0	0	0	0	0	0	0	0	0	0	0	0	0
ASV1827	0	0	0	0	0	0	0	0	0	0	0	0	0	0	0	0	0	0	0	0	0	0	0	0	0	0	0	34	0	0	0	0	5	0	0	16	0	0	0	0	0	0	0	0	0	0	0	0	0
ASV1828	0	0	0	0	55	0	0	0	0	0	0	0	0	0	0	0	0	0	0	0	0	0	0	0	0	0	0	0	0	0	0	0	0	0	0	0	0	0	0	0	0	0	0	0	0	0	0	0	0
ASV1830	0	0	0	0	0	0	0	0	0	0	0	0	0	0	0	44	0	0	0	0	0	0	0	0	0	0	0	0	0	0	0	0	0	11	0	0	0	0	0	0	0	0	0	0	0	0	0	0	0
ASV1831	0	0	0	0	0	0	0	0	0	0	0	0	0	3	38	3	0	0	0	0	0	0	0	0	0	0	0	0	0	0	6	0	0	0	0	0	0	0	0	5	0	0	0	0	0	0	0	0	0
ASV1832	0	0	0	0	0	0	0	0	0	0	0	0	0	17	0	0	0	0	0	0	0	0	0	0	0	0	0	0	0	0	0	0	0	0	0	0	0	0	0	0	0	0	0	0	0	0	0	0	38
ASV1833	0	0	0	0	0	0	0	0	0	0	0	0	4	12	0	0	21	10	0	0	0	0	0	0	0	0	0	0	0	0	0	0	0	0	0	0	0	0	0	0	6	0	0	0	0	0	0	0	0
ASV1834	0	0	0	0	0	0	0	0	0	0	0	0	3	0	0	0	0	0	0	0	0	0	0	0	0	0	0	0	0	0	13	0	0	0	11	0	0	0	0	0	0	0	0	0	0	0	7	11	0
ASV1835	0	0	0	0	0	0	0	0	0	0	0	5	0	0	0	0	0	0	25	0	0	0	0	0	0	0	0	0	0	25	0	0	0	0	0	0	0	0	0	0	0	0	0	0	0	0	0	0	0
ASV1836	0	6	0	0	0	0	0	0	0	0	6	3	0	0	23	0	0	0	0	0	2	0	0	0	0	0	0	0	0	9	0	0	0	0	0	0	0	0	0	2	0	0	0	0	0	0	0	0	0
ASV1838	0	5	0	0	0	2	0	47	0	0	0	0	0	0	0	0	0	0	0	0	0	0	0	0	0	0	0	0	0	0	0	0	0	0	0	0	0	0	0	0	0	0	0	0	0	0	0	0	0
ASV1839	0	0	0	0	0	54	0	0	0	0	0	0	0	0	0	0	0	0	0	0	0	0	0	0	0	0	0	0	0	0	0	0	0	0	0	0	0	0	0	0	0	0	0	0	0	0	0	0	0
ASV1840	0	0	0	0	0	54	0	0	0	0	0	0	0	0	0	0	0	0	0	0	0	0	0	0	0	0	0	0	0	0	0	0	0	0	0	0	0	0	0	0	0	0	0	0	0	0	0	0	0
ASV1841	0	0	0	0	0	0	0	0	0	0	0	0	0	0	0	0	0	0	0	0	0	0	0	0	0	0	0	0	0	0	0	54	0	0	0	0	0	0	0	0	0	0	0	0	0	0	0	0	0
ASV1844	0	0	0	0	0	0	0	0	0	0	0	0	0	0	0	0	0	0	0	0	0	0	0	0	0	0	0	0	0	0	0	0	0	0	0	0	0	0	0	0	0	0	0	0	0	0	54	0	0
ASV1845	4	0	0	6	4	5	2	33	0	0	0	0	0	0	0	0	0	0	0	0	0	0	0	0	0	0	0	0	0	0	0	0	0	0	0	0	0	0	0	0	0	0	0	0	0	0	0	0	0
ASV1846	3	0	0	20	11	0	0	0	6	0	0	0	0	0	0	0	0	0	0	0	0	0	0	0	0	0	0	0	0	0	0	0	0	0	0	0	0	14	0	0	0	0	0	0	0	0	0	0	0
ASV1848	54	0	0	0	0	0	0	0	0	0	0	0	0	0	0	0	0	0	0	0	0	0	0	0	0	0	0	0	0	0	0	0	0	0	0	0	0	0	0	0	0	0	0	0	0	0	0	0	0
ASV1849	0	0	0	0	0	0	0	0	0	0	0	0	0	0	0	0	0	0	0	0	0	0	0	0	0	0	54	0	0	0	0	0	0	0	0	0	0	0	0	0	0	0	0	0	0	0	0	0	0
ASV1850	0	0	0	0	0	0	0	0	0	0	0	0	0	0	0	0	54	0	0	0	0	0	0	0	0	0	0	0	0	0	0	0	0	0	0	0	0	0	0	0	0	0	0	0	0	0	0	0	0
ASV1851	0	0	0	0	0	0	0	0	0	0	0	0	5	0	0	0	0	17	0	0	0	0	0	5	0	0	0	0	0	0	0	0	0	0	0	0	0	0	0	14	0	2	0	0	0	0	3	8	0
ASV1852	0	0	0	0	0	0	0	0	0	0	0	0	0	0	0	0	0	0	0	0	0	0	0	0	0	9	0	0	0	0	0	0	0	0	16	0	0	0	0	0	0	0	0	0	29	0	0	0	0
ASV1853	0	0	0	0	0	0	0	0	0	0	0	0	0	0	0	0	0	0	0	0	0	0	30	0	0	0	0	0	0	0	0	0	0	0	0	0	24	0	0	0	0	0	0	0	0	0	0	0	0
ASV1854	0	0	0	0	0	0	0	0	0	0	0	0	0	0	0	0	0	0	0	0	0	0	0	0	22	32	0	0	0	0	0	0	0	0	0	0	0	0	0	0	0	0	0	0	0	0	0	0	0
ASV1855	0	0	0	0	0	0	0	0	0	0	0	0	0	0	0	0	0	0	0	0	0	0	0	0	0	0	6	0	0	16	0	0	0	0	0	0	0	0	0	0	9	0	0	0	0	0	0	9	0
ASV1856	0	0	0	0	0	0	0	0	0	0	0	5	0	0	0	0	0	49	0	0	0	0	0	0	0	0	0	0	0	0	0	0	0	0	0	0	0	0	0	0	0	0	0	0	0	0	0	0	0
ASV1857	0	0	0	0	0	0	0	0	0	0	0	3	0	0	22	0	0	0	0	0	0	0	0	0	0	0	0	0	0	0	0	0	0	29	0	0	0	0	0	0	0	0	0	0	0	0	0	0	0
ASV1858	0	0	0	0	0	0	0	0	8	0	0	0	46	0	0	0	0	0	0	0	0	0	0	0	0	0	0	0	0	0	0	0	0	0	0	0	0	0	0	0	0	0	0	0	0	0	0	0	0
ASV1860	0	0	0	0	0	0	0	0	0	0	0	0	0	0	0	0	0	0	0	0	0	0	0	0	0	0	0	0	0	0	0	0	0	0	0	0	0	0	0	0	0	0	0	0	0	0	0	0	53
ASV1861	0	0	0	0	0	0	0	0	0	0	0	0	0	0	0	0	0	0	0	0	0	0	0	0	0	0	0	0	0	0	26	0	0	0	0	0	21	0	0	0	0	0	0	0	0	0	0	0	0
ASV1862	0	0	0	0	0	0	0	0	0	0	0	0	0	0	0	0	0	0	0	0	0	0	0	0	0	0	0	24	0	0	0	29	0	0	0	0	0	0	0	0	0	0	0	0	0	0	0	0	0
ASV1867	0	0	0	0	0	0	0	0	0	0	0	0	0	0	0	0	0	53	0	0	0	0	0	0	0	0	0	0	0	0	0	0	0	0	0	0	0	0	0	0	0	0	0	0	0	0	0	0	0
ASV1868	0	0	0	0	0	0	0	0	53	0	0	0	0	0	0	0	0	0	0	0	0	0	0	0	0	0	0	0	0	0	0	0	0	0	0	0	0	0	0	0	0	0	0	0	0	0	0	0	0
ASV1869	53	0	0	0	0	0	0	0	0	0	0	0	0	0	0	0	0	0	0	0	0	0	0	0	0	0	0	0	0	0	0	0	0	0	0	0	0	0	0	0	0	0	0	0	0	0	0	0	0
ASV1870	0	0	0	0	0	0	0	0	0	0	0	0	0	0	0	53	0	0	0	0	0	0	0	0	0	0	0	0	0	0	0	0	0	0	0	0	0	0	0	0	0	0	0	0	0	0	0	0	0
ASV1871	0	0	0	0	0	0	0	0	0	0	0	0	0	0	0	0	7	0	0	0	0	0	0	0	0	0	10	0	0	5	3	0	0	0	0	0	0	0	0	0	0	0	0	0	10	0	10	8	0
ASV1872	0	0	0	0	0	3	0	0	0	0	0	0	0	0	0	0	0	0	0	0	0	0	0	0	5	0	0	0	0	7	0	0	0	0	3	0	0	0	2	0	0	7	0	0	5	0	0	7	0
ASV1873	0	0	0	0	0	5	0	0	0	13	11	17	0	0	7	0	0	0	0	0	0	0	0	0	0	0	0	0	0	0	0	0	0	0	0	0	0	0	0	0	0	0	0	0	0	0	0	0	0
ASV1874	7	0	0	8	0	0	0	0	10	0	3	0	5	0	0	0	0	0	0	9	0	0	0	0	0	0	0	0	0	0	0	0	0	0	0	0	0	0	0	0	0	0	0	0	11	0	0	0	0
ASV1875	0	0	5	0	0	0	0	0	0	0	0	0	0	0	0	0	0	0	0	0	0	0	0	0	0	0	0	0	0	0	0	0	5	0	0	0	0	0	0	0	0	0	0	0	0	0	0	0	42
ASV1876	0	0	0	0	0	0	0	0	0	0	0	0	0	0	0	0	0	0	0	0	0	0	0	0	0	0	0	0	0	0	0	0	0	0	0	0	0	0	0	0	0	0	0	0	52	0	0	0	0
ASV1881	0	0	17	0	0	0	0	0	0	0	0	0	0	0	0	0	0	0	0	0	0	0	0	0	0	0	0	12	0	0	0	3	3	0	0	3	0	0	0	4	0	0	0	0	0	0	0	0	10
ASV1882	0	0	0	0	0	0	0	0	0	0	0	4	21	0	0	0	9	0	0	0	14	4	0	0	0	0	0	0	0	0	0	0	0	0	0	0	0	0	0	0	0	0	0	0	0	0	0	0	0
ASV1883	0	0	0	0	0	0	0	0	3	0	0	0	0	0	0	0	0	0	2	0	0	0	0	0	0	0	9	6	0	0	0	0	0	0	0	0	0	9	0	3	6	0	7	0	0	5	2	0	0
ASV1884	0	0	0	0	0	0	0	0	0	0	0	3	0	0	3	0	6	0	0	0	0	0	0	3	0	0	0	0	0	0	0	0	0	0	0	0	4	0	0	7	0	5	0	4	0	0	3	9	0
ASV1885	0	0	0	0	0	0	0	0	0	0	0	0	0	0	0	0	0	0	0	0	52	0	0	0	0	0	0	0	0	0	0	0	0	0	0	0	0	0	0	0	0	0	0	0	0	0	0	0	0
ASV1886	0	4	0	0	0	0	0	0	0	0	0	0	0	0	0	0	0	0	0	0	0	0	0	0	0	0	0	48	0	0	0	0	0	0	0	0	0	0	0	0	0	0	0	0	0	0	0	0	0
ASV1888	0	0	0	0	0	0	0	0	0	0	0	0	0	0	0	0	0	0	0	0	0	0	0	0	0	0	0	0	0	0	0	0	0	0	0	0	0	0	0	0	0	0	0	0	51	0	0	0	0
ASV1889	0	0	0	0	0	0	0	0	0	0	0	0	0	0	0	0	0	0	0	0	0	0	0	0	0	0	0	0	0	8	0	0	0	0	0	0	3	0	0	0	0	26	0	11	0	0	3	0	0
ASV1890	0	0	0	0	0	0	51	0	0	0	0	0	0	0	0	0	0	0	0	0	0	0	0	0	0	0	0	0	0	0	0	0	0	0	0	0	0	0	0	0	0	0	0	0	0	0	0	0	0
ASV1897	0	0	0	0	0	0	0	0	0	0	4	8	7	3	0	0	0	11	0	0	6	0	0	0	0	0	0	0	4	0	0	0	0	0	0	0	0	0	0	2	6	0	0	0	0	0	0	0	0
ASV1898	0	0	0	0	0	0	22	0	0	0	0	0	0	0	0	0	0	0	16	0	0	0	0	0	0	0	0	0	0	0	0	0	0	0	0	0	0	0	0	0	0	0	13	0	0	0	0	0	0
ASV1899	0	0	0	0	0	0	0	0	0	0	0	0	0	0	0	0	0	0	0	0	0	0	0	0	0	0	8	0	0	0	0	0	0	0	0	0	10	0	0	5	0	0	0	0	15	0	0	0	0
ASV1900	0	0	0	0	0	0	0	0	0	0	0	0	0	0	0	0	0	0	0	0	0	0	0	0	0	20	14	0	0	0	0	0	0	0	17	0	0	0	0	0	0	0	0	0	0	0	0	0	0
ASV1901	0	0	0	0	10	29	0	0	0	0	0	0	0	0	0	0	0	0	0	3	0	0	0	0	0	0	0	0	0	0	0	0	0	0	0	0	0	0	0	0	0	0	4	0	0	0	0	0	5
ASV1902	0	0	0	0	0	0	0	22	0	0	12	0	0	0	0	0	0	0	0	0	0	0	0	0	0	0	0	0	0	6	0	0	0	0	0	11	0	0	0	0	0	0	0	0	0	0	0	0	0
ASV1903	51	0	0	0	0	0	0	0	0	0	0	0	0	0	0	0	0	0	0	0	0	0	0	0	0	0	0	0	0	0	0	0	0	0	0	0	0	0	0	0	0	0	0	0	0	0	0	0	0
ASV1908	0	0	0	0	0	0	0	0	0	0	0	0	0	0	0	0	0	0	0	0	0	0	0	0	0	0	0	17	0	0	0	33	0	0	0	0	0	0	0	0	0	0	0	0	0	0	0	0	0
ASV1910	0	0	0	0	0	0	50	0	0	0	0	0	0	0	0	0	0	0	0	0	0	0	0	0	0	0	0	0	0	0	0	0	0	0	0	0	0	0	0	0	0	0	0	0	0	0	0	0	0
ASV1911	0	0	0	0	0	0	5	0	0	0	0	0	0	0	0	0	0	0	0	0	0	0	0	0	0	0	0	28	0	0	0	6	0	0	0	0	0	0	0	0	0	0	0	0	0	0	11	0	0
ASV1912	0	0	0	0	0	0	0	0	0	0	0	0	0	0	0	0	0	0	0	0	0	0	0	0	0	0	0	0	0	0	0	0	0	50	0	0	0	0	0	0	0	0	0	0	0	0	0	0	0
ASV1913	0	0	0	0	50	0	0	0	0	0	0	0	0	0	0	0	0	0	0	0	0	0	0	0	0	0	0	0	0	0	0	0	0	0	0	0	0	0	0	0	0	0	0	0	0	0	0	0	0
ASV1915	0	0	6	0	0	0	0	12	0	0	0	0	0	0	0	0	0	0	32	0	0	0	0	0	0	0	0	0	0	0	0	0	0	0	0	0	0	0	0	0	0	0	0	0	0	0	0	0	0
ASV1916	0	0	0	0	18	0	0	16	0	0	0	0	0	0	0	0	0	0	0	0	0	0	0	0	0	0	0	0	0	0	0	0	0	0	0	0	0	0	0	0	0	0	16	0	0	0	0	0	0
ASV1917	0	36	0	0	0	0	0	0	0	0	0	0	0	0	0	0	0	0	0	0	0	0	0	0	0	0	0	0	0	0	0	0	0	0	0	0	0	14	0	0	0	0	0	0	0	0	0	0	0
ASV1918	0	0	0	0	0	0	0	0	50	0	0	0	0	0	0	0	0	0	0	0	0	0	0	0	0	0	0	0	0	0	0	0	0	0	0	0	0	0	0	0	0	0	0	0	0	0	0	0	0
ASV1919	0	0	0	0	0	0	0	0	48	2	0	0	0	0	0	0	0	0	0	0	0	0	0	0	0	0	0	0	0	0	0	0	0	0	0	0	0	0	0	0	0	0	0	0	0	0	0	0	0
ASV1920	0	0	0	0	0	0	0	0	0	0	0	0	0	0	0	0	45	0	0	0	0	0	0	0	0	0	0	0	0	0	0	0	0	0	0	0	0	0	0	0	0	0	0	0	0	0	2	3	0
ASV1921	0	0	0	0	0	0	0	0	0	0	0	0	0	0	0	19	0	0	0	0	0	0	0	0	0	0	0	0	0	0	0	0	0	31	0	0	0	0	0	0	0	0	0	0	0	0	0	0	0
ASV1922	0	0	0	0	0	0	0	0	0	0	0	0	0	8	0	0	0	27	0	0	0	0	0	0	0	0	0	0	0	0	0	0	0	0	0	0	0	0	0	0	8	0	0	0	0	0	0	7	0
ASV1923	0	0	0	0	0	0	0	0	0	0	0	0	0	0	0	0	0	0	0	0	0	0	0	0	0	22	0	0	0	0	0	0	0	0	0	0	0	0	0	0	0	16	0	12	0	0	0	0	0
ASV1924	0	0	0	0	0	0	0	0	0	0	0	0	0	0	0	0	0	0	43	0	0	0	0	2	0	0	0	0	0	0	0	0	0	0	0	0	0	0	0	0	0	0	0	0	5	0	0	0	0
ASV1925	0	0	10	0	0	0	0	0	0	0	0	0	0	0	0	0	0	0	0	0	0	0	0	0	0	0	0	0	0	0	0	0	0	0	0	27	0	0	0	0	0	0	0	0	0	0	0	0	13
ASV1926	0	0	0	0	0	0	0	0	0	0	0	0	0	0	0	0	0	0	0	0	0	0	0	0	0	0	0	0	0	0	0	0	0	0	0	0	2	0	0	0	4	0	0	43	0	0	0	0	0
ASV1930	0	0	0	0	0	0	0	0	0	0	0	0	0	0	0	0	0	0	0	0	0	0	0	0	0	0	0	49	0	0	0	0	0	0	0	0	0	0	0	0	0	0	0	0	0	0	0	0	0
ASV1931	0	0	20	0	0	0	0	0	0	0	0	0	0	0	0	0	0	0	0	0	0	0	0	0	0	0	0	14	0	0	0	0	0	0	0	0	0	0	0	0	0	0	0	0	0	0	0	0	15
ASV1932	0	0	0	0	0	0	0	0	0	0	0	0	0	0	0	0	0	0	0	0	0	0	0	0	0	0	0	0	0	0	0	0	0	0	0	0	0	49	0	0	0	0	0	0	0	0	0	0	0
ASV1933	0	0	0	0	0	0	0	0	0	0	0	0	0	0	0	0	0	0	0	0	0	0	0	0	0	0	0	0	0	49	0	0	0	0	0	0	0	0	0	0	0	0	0	0	0	0	0	0	0
ASV1934	0	0	0	0	0	0	0	0	0	0	0	0	0	0	0	0	0	0	0	0	0	0	0	0	0	0	0	0	0	0	0	0	49	0	0	0	0	0	0	0	0	0	0	0	0	0	0	0	0
ASV1935	0	0	0	0	0	0	0	0	0	0	0	0	0	0	0	0	0	0	0	0	0	0	0	0	0	0	0	0	0	0	0	0	0	49	0	0	0	0	0	0	0	0	0	0	0	0	0	0	0
ASV1937	0	0	0	0	0	0	0	0	0	0	0	0	0	0	0	0	0	0	0	0	0	0	0	0	0	0	0	0	0	0	0	0	0	49	0	0	0	0	0	0	0	0	0	0	0	0	0	0	0
ASV1938	0	9	0	16	0	0	0	0	0	0	0	0	0	0	0	0	0	0	0	0	0	0	0	0	0	0	0	0	0	0	0	0	0	0	0	0	0	24	0	0	0	0	0	0	0	0	0	0	0
ASV1939	0	0	0	0	0	0	0	0	0	0	0	0	0	0	0	0	0	0	0	0	0	0	0	0	0	0	21	0	0	17	0	0	0	0	0	0	0	0	0	11	0	0	0	0	0	0	0	0	0
ASV1940	0	2	0	0	3	0	0	37	0	0	0	0	0	0	0	0	0	0	0	0	0	0	0	0	0	0	0	0	0	2	5	0	0	0	0	0	0	0	0	0	0	0	0	0	0	0	0	0	0
ASV1941	0	0	0	0	0	0	0	0	0	0	7	6	0	0	0	0	6	10	0	0	6	0	0	0	0	0	0	0	10	0	0	0	0	0	0	0	0	0	0	0	0	0	0	0	0	0	0	4	0
ASV1942	0	0	0	0	0	0	0	0	0	0	0	0	5	0	0	0	3	0	0	0	0	0	0	0	4	0	8	0	0	0	0	0	0	0	6	0	0	0	0	0	0	5	0	8	0	0	6	4	0
ASV1943	0	0	0	0	0	0	0	0	0	0	0	0	0	0	0	0	0	0	0	0	0	0	0	0	0	49	0	0	0	0	0	0	0	0	0	0	0	0	0	0	0	0	0	0	0	0	0	0	0
ASV1944	0	0	0	0	0	0	0	0	0	0	0	0	0	0	0	0	0	0	0	0	0	0	0	0	12	0	0	0	0	0	0	0	0	0	0	0	23	0	0	0	14	0	0	0	0	0	0	0	0
ASV1945	0	0	0	0	0	0	0	0	0	0	0	5	0	0	0	0	5	0	8	0	0	0	0	0	0	0	0	3	0	0	0	11	0	11	0	0	0	0	0	3	0	0	0	0	0	0	0	0	0
ASV1946	25	0	0	4	0	0	0	3	0	0	0	0	2	0	0	0	0	0	0	0	0	0	0	0	0	0	0	0	0	0	0	0	0	0	0	0	0	0	15	0	0	0	0	0	0	0	0	0	0
ASV1947	0	0	5	0	0	0	0	0	0	0	0	0	0	4	0	0	0	4	0	0	0	0	0	0	0	0	0	0	0	0	0	10	0	0	0	0	0	0	0	0	0	4	0	0	0	0	0	18	4
ASV1948	0	0	0	0	0	0	0	0	0	0	0	0	0	0	0	0	0	0	49	0	0	0	0	0	0	0	0	0	0	0	0	0	0	0	0	0	0	0	0	0	0	0	0	0	0	0	0	0	0
ASV1949	0	2	0	0	0	13	14	0	0	0	0	0	0	0	0	0	0	0	0	0	0	0	0	0	0	0	0	4	0	0	0	0	0	0	0	0	0	16	0	0	0	0	0	0	0	0	0	0	0
ASV1951	0	0	0	0	0	0	0	0	0	0	0	0	0	0	0	0	0	0	0	0	0	0	0	0	0	0	0	0	0	0	0	0	0	48	0	0	0	0	0	0	0	0	0	0	0	0	0	0	0
ASV1952	0	0	0	0	0	0	0	0	0	0	0	0	0	0	0	0	0	0	0	0	0	0	0	0	0	0	0	0	0	8	7	0	0	0	10	0	0	0	0	0	0	0	0	0	0	0	0	12	0
ASV1953	0	0	0	0	0	0	0	0	0	0	0	0	0	0	0	0	0	0	0	0	0	0	0	0	0	0	0	0	0	11	7	0	0	0	14	0	0	0	0	0	0	0	0	0	0	0	16	0	0
ASV1954	0	0	0	0	0	0	0	0	0	0	0	0	0	0	0	0	0	0	0	0	0	0	0	0	0	0	0	0	0	0	0	0	0	0	0	0	0	0	0	0	0	0	0	48	0	0	0	0	0
ASV1955	0	0	0	0	0	0	0	0	0	0	0	0	0	0	0	0	0	0	0	0	0	0	0	0	0	0	0	48	0	0	0	0	0	0	0	0	0	0	0	0	0	0	0	0	0	0	0	0	0
ASV1956	0	0	0	0	0	0	33	0	0	0	0	0	0	0	0	0	0	0	0	0	0	0	0	0	0	0	0	0	0	0	0	0	0	15	0	0	0	0	0	0	0	0	0	0	0	0	0	0	0
ASV1960	0	0	14	0	0	0	0	0	28	0	0	0	0	0	0	0	0	0	0	0	0	0	0	0	0	0	0	0	0	0	0	0	0	0	0	0	6	0	0	0	0	0	0	0	0	0	0	0	0
ASV1961	0	0	0	0	16	32	0	0	0	0	0	0	0	0	0	0	0	0	0	0	0	0	0	0	0	0	0	0	0	0	0	0	0	0	0	0	0	0	0	0	0	0	0	0	0	0	0	0	0
ASV1962	0	0	0	0	0	0	16	0	0	7	0	0	0	0	0	0	0	0	0	0	0	0	0	0	0	0	0	4	0	0	0	7	3	11	0	0	0	0	0	0	0	0	0	0	0	0	0	0	0
ASV1963	20	0	0	0	0	0	0	28	0	0	0	0	0	0	0	0	0	0	0	0	0	0	0	0	0	0	0	0	0	0	0	0	0	0	0	0	0	0	0	0	0	0	0	0	0	0	0	0	0
ASV1964	0	0	0	0	0	0	0	0	0	0	0	0	0	0	0	0	0	0	48	0	0	0	0	0	0	0	0	0	0	0	0	0	0	0	0	0	0	0	0	0	0	0	0	0	0	0	0	0	0
ASV1965	0	0	0	0	0	0	0	0	0	0	0	0	0	0	0	7	0	0	0	0	0	0	0	0	0	0	0	0	0	0	0	0	0	0	0	0	0	16	15	0	0	0	0	0	0	0	0	0	0
ASV1966	0	0	0	0	0	0	0	0	0	0	0	0	0	0	0	48	0	0	0	0	0	0	0	0	0	0	0	0	0	0	0	0	0	0	0	0	0	0	0	0	0	0	0	0	0	0	0	0	0
ASV1967	0	0	15	0	0	0	0	0	0	0	0	0	0	11	0	0	0	6	0	0	0	0	0	0	0	0	0	13	0	0	0	0	0	0	0	0	3	0	0	0	0	0	0	0	0	0	0	0	0
ASV1968	0	24	0	2	0	2	0	2	0	0	0	0	6	0	0	4	0	3	0	0	5	0	0	0	0	0	0	0	0	0	0	0	0	0	0	0	0	0	0	0	0	0	0	0	0	0	0	0	0
ASV1969	0	0	0	0	0	0	0	0	0	0	37	0	0	0	0	0	0	0	0	0	0	0	0	0	0	0	0	0	0	0	0	0	0	0	0	0	0	0	0	11	0	0	0	0	0	0	0	0	0
ASV1970	0	0	35	0	0	0	0	0	0	0	0	0	0	0	0	0	0	0	0	0	0	0	0	0	0	0	0	0	0	0	0	0	0	0	0	0	0	0	0	0	0	12	0	0	0	0	0	0	0
ASV1971	0	0	0	0	0	0	0	0	0	0	0	0	0	0	0	0	0	0	0	0	0	0	0	0	0	0	0	0	0	0	0	0	47	0	0	0	0	0	0	0	0	0	0	0	0	0	0	0	0
ASV1972	0	0	0	0	0	0	0	0	0	0	0	0	0	0	0	0	0	0	0	0	0	0	0	0	0	0	0	47	0	0	0	0	0	0	0	0	0	0	0	0	0	0	0	0	0	0	0	0	0
ASV1976	6	0	0	0	0	0	0	0	9	0	0	0	0	0	0	0	0	27	0	0	3	0	0	0	0	0	0	0	0	0	0	0	0	0	0	0	0	0	0	0	0	0	0	0	0	0	0	2	0
ASV1977	0	0	0	0	0	0	0	0	0	0	0	0	0	0	0	0	0	6	0	0	0	0	0	0	0	0	0	0	0	0	0	0	0	0	0	0	0	0	0	0	0	0	0	0	0	0	0	0	41
ASV1978	0	0	0	0	0	0	0	0	0	0	0	0	0	47	0	0	0	0	0	0	0	0	0	0	0	0	0	0	0	0	0	0	0	0	0	0	0	0	0	0	0	0	0	0	0	0	0	0	0
ASV1979	0	0	0	0	0	0	0	0	0	0	0	0	47	0	0	0	0	0	0	0	0	0	0	0	0	0	0	0	0	0	0	0	0	0	0	0	0	0	0	0	0	0	0	0	0	0	0	0	0
ASV1980	0	3	0	0	0	0	0	0	0	0	0	0	0	0	0	0	0	0	0	0	0	0	0	0	0	0	16	0	0	0	0	0	0	0	0	0	0	0	0	0	0	0	0	0	0	0	0	12	0
ASV1981	0	0	0	0	0	0	0	0	0	0	0	0	0	0	0	0	0	47	0	0	0	0	0	0	0	0	0	0	0	0	0	0	0	0	0	0	0	0	0	0	0	0	0	0	0	0	0	0	0
ASV1983	0	0	0	0	0	0	0	0	0	0	0	0	0	0	0	0	0	0	0	0	0	0	0	0	0	0	0	0	0	0	0	0	46	0	0	0	0	0	0	0	0	0	0	0	0	0	0	0	0
ASV1984	0	0	0	0	0	0	0	0	0	0	0	0	0	0	0	0	0	0	0	0	0	0	0	0	0	0	0	0	0	0	0	0	0	0	0	0	0	0	0	0	0	0	0	0	0	0	0	0	0
ASV1986	0	0	0	0	0	0	0	46	0	0	0	0	0	0	0	0	0	0	0	0	0	0	0	0	0	0	0	0	0	0	0	0	0	0	0	0	0	0	0	0	0	0	0	0	0	0	0	0	0
ASV1988	0	4	3	5	11	8	4	0	0	0	0	0	0	0	0	0	0	0	0	0	0	0	0	0	0	0	0	0	0	0	0	0	0	0	0	0	0	11	0	0	0	0	0	0	0	0	0	0	0
ASV1989	0	0	0	0	0	0	0	0	0	0	0	0	0	0	0	0	0	7	0	0	0	0	0	0	0	0	0	0	0	0	0	11	0	28	0	0	0	0	0	0	0	0	0	0	0	0	0	0	0
ASV1990	0	0	0	0	0	0	0	0	0	0	0	0	0	0	0	0	42	0	0	0	0	0	0	0	0	0	0	0	0	0	0	0	0	0	0	0	0	4	0	0	0	0	0	0	0	0	0	0	0
ASV1991	0	0	0	0	0	0	0	24	0	0	2	2	0	0	12	0	0	6	0	0	0	0	0	0	0	0	0	0	0	0	0	0	0	0	0	0	0	0	0	0	0	0	0	0	0	0	0	0	0
ASV1992	0	0	0	0	0	0	0	0	0	0	0	0	0	0	0	0	0	0	0	0	0	0	0	0	0	0	0	0	0	0	0	0	0	45	0	0	0	0	0	0	0	0	0	0	0	0	0	0	0
ASV1993	0	0	0	0	0	0	0	0	0	0	0	0	0	0	0	0	0	0	0	0	0	0	0	0	0	0	0	0	0	0	0	0	0	0	0	0	0	0	0	0	0	0	0	0	0	0	0	0	45
ASV1994	0	0	0	0	0	0	45	0	0	0	0	0	0	0	0	0	0	0	0	0	0	0	0	0	0	0	0	0	0	0	0	0	0	0	0	0	0	0	0	0	0	0	0	0	0	0	0	0	0
ASV1995	0	0	0	0	0	0	45	0	0	0	0	0	0	0	0	0	0	0	0	0	0	0	0	0	0	0	0	0	0	0	0	0	0	0	0	0	0	0	0	0	0	0	0	0	0	0	0	0	0
ASV2000	0	0	0	0	0	7	0	0	0	0	0	0	0	0	0	0	0	0	0	0	0	0	0	0	0	0	0	0	0	0	0	0	0	0	10	0	0	0	0	0	0	0	0	0	0	0	0	15	0
ASV2001	0	0	10	0	0	0	0	0	0	0	0	0	0	0	0	0	0	0	0	0	0	0	0	0	0	0	0	0	0	0	0	0	0	0	0	0	0	0	0	0	0	0	0	0	0	0	0	0	35
ASV2002	0	0	0	0	0	0	0	0	0	45	0	0	0	0	0	0	0	0	0	0	0	0	0	0	0	0	0	0	0	0	0	0	0	0	0	0	0	0	0	0	0	0	0	0	0	0	0	0	0
ASV2003	0	0	0	0	0	0	0	0	0	45	0	0	0	0	0	0	0	0	0	0	0	0	0	0	0	0	0	0	0	0	0	0	0	0	0	0	0	0	0	0	0	0	0	0	0	0	0	0	0
ASV2004	45	0	0	0	0	0	0	0	0	0	0	0	0	0	0	0	0	0	0	0	0	0	0	0	0	0	0	0	0	0	0	0	0	0	0	0	0	0	0	0	0	0	0	0	0	0	0	0	0
ASV2005	0	0	0	0	0	0	0	0	0	0	0	0	0	0	0	0	0	0	45	0	0	0	0	0	0	0	0	0	0	0	0	0	0	0	0	0	0	0	0	0	0	0	0	0	0	0	0	0	0
ASV2006	0	0	0	0	0	0	0	0	0	0	0	0	0	0	0	0	0	0	17	0	0	0	0	0	0	0	0	0	0	0	0	0	0	28	0	0	0	0	0	0	0	0	0	0	0	0	0	0	0
ASV2007	0	0	0	0	0	0	0	0	0	0	0	0	0	0	0	0	0	0	0	0	0	0	0	0	0	12	0	0	0	0	0	0	0	0	0	0	0	0	0	0	0	0	0	0	0	0	0	0	0
ASV2008	0	0	0	0	0	0	0	0	0	0	0	0	0	0	0	0	0	0	0	0	0	0	0	0	16	0	4	0	0	0	0	0	0	0	5	0	0	0	0	0	3	0	0	0	7	0	6	0	0
ASV2009	0	12	0	0	13	0	5	0	0	0	0	0	0	0	0	0	0	0	0	0	0	0	0	10	0	0	0	0	0	0	0	0	0	0	0	0	2	0	0	0	0	0	0	3	0	0	0	0	0
ASV2010	0	0	0	0	0	11	0	0	0	0	0	0	0	0	0	0	0	0	0	0	0	0	0	3	0	0	0	0	0	0	0	0	0	0	0	0	0	0	0	0	0	0	0	0	0	0	0	0	0
ASV2011	0	0	0	0	0	0	0	0	0	0	0	0	0	0	0	0	0	0	0	0	0	2	0	0	0	0	20	0	0	0	0	0	0	0	0	0	0	2	0	0	0	0	0	0	0	0	0	8	0
ASV2012	0	0	0	0	0	0	0	0	4	0	0	0	0	0	0	0	0	0	0	0	0	0	0	0	0	0	0	0	0	0	0	0	0	0	0	0	0	7	12	3	0	0	6	7	0	0	6	0	0
ASV2013	0	0	0	0	0	0	0	0	0	0	0	0	0	0	0	0	0	0	0	0	0	0	0	0	0	0	0	44	0	0	0	0	0	0	0	0	0	0	0	0	0	0	0	0	0	0	0	0	0
ASV2019	0	0	0	0	0	0	0	0	0	0	0	0	0	0	0	0	0	0	0	0	0	0	0	0	0	0	0	0	0	0	0	44	0	0	0	0	0	0	0	0	0	0	0	0	0	0	0	0	0
ASV2020	0	0	0	0	0	0	0	0	0	0	0	0	0	0	0	0	0	0	0	0	0	0	0	0	0	0	0	21	0	0	0	0	0	0	0	0	0	0	0	0	0	0	0	0	0	0	0	0	23
ASV2021	0	0	0	0	0	0	0	0	0	0	0	0	0	0	0	0	0	0	0	0	0	0	0	0	0	0	0	0	0	23	0	0	0	0	0	0	0	0	0	0	0	21	0	0	0	0	0	0	0
ASV2022	0	0	0	0	0	0	0	0	0	0	0	0	0	0	0	0	0	0	0	0	0	0	0	0	0	0	0	0	0	0	0	0	0	0	0	0	0	0	0	0	0	0	0	0	33	0	0	0	0
ASV2024	0	0	0	0	0	0	0	0	0	0	0	0	0	0	0	0	0	0	0	0	0	0	0	0	0	0	0	0	0	0	0	0	0	44	0	0	0	0	0	0	0	0	0	0	0	0	0	0	0
ASV2026	0	0	0	0	0	0	0	0	0	0	0	0	0	0	0	0	0	0	0	0	0	0	0	0	0	0	0	0	0	0	0	0	0	0	0	0	0	44	0	0	0	0	0	0	0	0	0	0	0
ASV2028	0	0	0	0	0	0	0	0	0	0	0	0	39	0	0	0	0	0	0	0	0	0	0	0	0	0	0	0	0	0	0	0	0	0	0	0	0	0	0	0	0	0	0	0	0	0	0	5	0
ASV2029	0	0	0	0	0	0	0	0	0	0	0	0	0	0	0	0	0	0	0	0	0	0	0	44	0	0	0	0	0	0	0	0	0	0	0	0	0	0	0	0	0	0	0	0	0	0	0	0	0
ASV2030	0	0	0	0	0	0	0	0	0	0	0	0	0	8	0	0	0	0	0	0	0	0	0	6	7	0	0	0	0	0	0	0	0	0	0	0	8	0	0	0	0	0	0	0	0	0	0	12	0
ASV2031	0	0	0	0	0	0	0	0	0	0	0	0	0	0	2	0	0	0	0	0	0	0	0	0	0	13	0	0	0	0	0	0	0	0	0	0	0	0	0	9	0	0	0	0	0	0	0	0	0
ASV2032	0	0	12	0	0	0	0	0	0	0	0	4	0	0	0	0	0	0	0	0	0	0	0	0	0	0	0	0	0	0	0	0	0	0	0	0	7	0	0	0	2	0	0	19	0	0	0	0	0
ASV2033	0	0	0	0	0	0	0	0	0	0	0	0	0	0	0	0	0	0	0	0	0	0	0	0	7	0	0	0	0	0	37	0	0	0	0	0	0	0	0	0	0	0	0	0	0	0	0	0	0
ASV2034	39	5	0	0	0	0	0	0	0	0	0	0	0	0	0	0	0	0	0	0	0	0	0	0	0	0	0	0	0	0	0	0	0	0	0	0	0	0	0	0	0	0	0	0	0	0	0	0	0
ASV2035	16	0	0	0	0	0	0	0	28	0	0	0	0	0	0	0	0	0	0	0	0	0	0	0	0	0	0	0	0	0	0	0	0	0	0	0	0	0	0	0	0	0	0	0	0	0	0	0	0
ASV2036	0	44	0	0	0	0	0	0	0	0	0	0	0	0	0	0	0	0	0	0	0	0	0	0	0	0	0	0	0	0	0	0	0	0	0	0	0	0	0	0	0	0	0	0	0	0	0	0	0
ASV2037	0	7	0	0	0	0	0	0	0	0	0	0	0	0	0	0	0	0	0	0	0	0	0	0	0	0	0	0	0	0	37	0	0	0	0	0	0	0	0	0	0	0	0	0	0	0	0	0	0
ASV2040	0	0	19	0	0	0	0	0	0	0	0	0	0	0	0	0	0	0	0	0	0	0	0	0	0	0	0	0	0	0	0	0	8	0	0	16	0	0	0	0	0	0	0	0	0	0	0	0	0
ASV2041	0	0	0	0	0	0	0	0	0	0	0	0	0	0	0	0	0	0	0	0	0	0	0	0	0	0	0	0	0	0	0	0	0	43	0	0	0	0	0	0	0	0	0	0	0	0	0	0	0
ASV2042	0	0	0	0	0	0	0	0	0	0	0	0	0	0	0	0	0	0	0	0	0	0	0	0	0	0	0	0	0	0	0	0	0	0	0	0	0	0	0	0	0	0	0	0	0	0	0	43	0
ASV2043	0	0	0	0	0	0	0	0	0	0	0	0	0	0	0	0	0	0	0	0	0	0	0	0	0	0	0	0	0	0	0	0	0	0	0	0	0	0	0	0	0	0	0	0	0	0	43	0	0
ASV2048	0	13	0	0	10	5	0	2	8	0	0	0	0	0	0	0	0	0	0	0	0	0	0	0	0	0	0	0	0	0	0	5	0	0	0	0	0	0	0	0	0	0	0	0	0	0	0	0	0
ASV2049	0	0	31	0	0	0	0	0	0	0	0	0	0	0	0	0	0	0	0	0	0	0	0	0	0	0	0	12	0	0	0	0	0	0	0	0	0	0	0	0	0	0	0	0	0	0	0	0	0
ASV2050	0	0	0	0	0	0	0	0	0	0	0	0	34	0	0	0	0	0	0	0	0	0	0	0	0	0	0	0	0	0	0	0	0	0	0	0	0	0	0	0	0	9	0	0	0	0	0	0	0
ASV2051	0	0	0	0	0	0	0	0	0	0	0	43	0	0	0	0	0	0	0	0	0	0	0	0	0	0	0	0	0	0	0	0	0	0	0	0	0	0	0	0	0	0	0	0	0	0	0	0	0
ASV2052	0	0	0	0	0	0	0	0	0	0	0	0	0	0	0	0	0	0	0	0	0	0	0	0	0	25	0	0	0	0	0	0	0	0	0	0	0	0	0	0	0	0	0	0	0	18	0	0	0
ASV2053	0	0	0	0	0	0	0	0	0	0	0	0	0	0	0	0	0	0	0	0	0	0	0	0	0	9	7	0	0	0	9	0	0	0	2	0	0	0	0	0	0	0	0	0	0	0	0	0	0
ASV2054	0	0	0	0	0	0	0	0	0	0	0	3	0	5	0	0	18	3	0	0	9	0	0	0	0	0	0	0	0	0	0	0	0	0	0	0	0	0	0	5	0	0	0	0	0	0	0	0	0
ASV2055	0	0	0	0	0	0	0	0	0	0	0	0	0	0	0	0	0	0	0	14	0	0	0	0	0	0	0	29	0	0	0	0	0	0	0	0	0	0	0	0	0	0	0	0	0	0	0	0	0
ASV2056	0	0	8	0	0	0	0	0	0	0	0	0	0	17	0	0	0	0	0	0	0	0	0	0	0	0	0	0	0	0	0	0	0	0	0	0	0	0	0	7	0	0	0	0	0	3	0	8	0
ASV2061	0	0	0	0	0	0	0	0	0	0	0	0	0	0	0	0	0	0	0	0	0	0	0	0	0	0	0	0	0	0	0	0	0	0	0	0	0	0	0	0	0	0	0	0	0	0	42	0	0
ASV2062	0	0	0	0	0	0	0	0	0	0	0	0	0	0	0	0	0	0	0	0	0	0	0	0	0	0	0	0	0	11	0	0	0	0	0	0	0	0	0	0	22	0	0	9	0	0	0	0	0
ASV2063	0	0	0	0	0	0	0	0	0	0	0	0	0	0	0	0	0	0	0	0	0	0	0	0	0	0	0	0	0	0	0	0	0	0	0	0	0	0	0	0	0	0	0	42	0	0	0	0	0
ASV2064	0	0	0	0	0	0	0	0	0	0	0	0	0	0	0	0	0	0	0	0	0	0	0	0	0	0	0	0	0	0	18	0	0	0	0	0	0	0	0	0	0	0	0	9	0	0	0	0	0
ASV2067	0	0	0	0	0	0	0	0	0	0	0	0	0	9	0	0	10	12	0	0	5	0	0	0	0	0	0	0	0	0	0	0	0	0	0	0	0	0	0	6	0	0	0	0	0	0	0	0	0
ASV2068	0	0	0	0	0	42	0	0	0	0	0	0	0	0	0	0	0	0	0	0	0	0	0	0	0	0	0	0	0	0	0	0	0	0	0	0	0	0	0	0	0	0	0	0	0	0	0	0	0
ASV2069	0	0	0	0	0	3	0	4	0	0	0	0	3	4	0	0	0	0	0	0	0	0	0	0	0	0	0	0	0	0	0	0	0	26	0	0	0	0	0	2	0	0	0	0	0	0	0	0	0
ASV2070	0	0	0	0	0	0	0	0	0	0	0	0	0	0	0	0	0	0	0	0	0	0	0	11	0	0	12	0	0	0	0	0	0	0	19	0	0	0	0	0	0	0	0	0	0	0	0	0	0
ASV2071	0	0	0	0	0	0	0	0	0	0	0	0	0	7	0	0	0	3	0	0	0	0	0	0	5	0	0	0	0	0	0	0	0	0	0	0	0	0	0	10	0	0	0	0	8	0	0	9	0
ASV2072	0	0	0	0	0	0	0	0	0	0	0	42	0	0	0	0	0	0	0	0	0	0	0	0	0	0	0	0	0	0	0	0	0	0	0	0	0	0	0	0	0	0	0	0	0	0	0	0	0
ASV2073	0	0	13	0	0	0	0	0	0	0	0	0	0	0	0	0	0	0	0	0	0	0	0	0	0	0	0	0	0	0	0	0	29	0	0	0	0	0	0	0	0	0	0	0	0	0	0	0	0
ASV2074	0	0	0	0	0	0	0	0	0	0	0	0	0	15	0	0	0	0	0	0	0	0	0	0	0	0	0	0	0	0	0	0	0	0	0	0	0	0	0	16	0	0	0	0	0	0	0	11	0
ASV2075	0	0	0	0	0	0	0	0	0	0	0	0	0	0	0	16	0	0	0	0	0	0	0	0	0	0	0	0	0	0	11	0	0	0	0	0	0	0	15	0	0	0	0	0	0	0	0	0	0
ASV2076	0	0	0	0	0	0	0	0	0	0	0	0	0	10	0	0	0	0	0	0	0	0	0	0	0	0	0	0	0	0	0	0	0	0	0	0	13	0	0	0	0	0	0	0	0	0	0	19	0
ASV2077	0	0	7	0	0	0	0	0	0	0	0	0	0	0	0	0	0	0	0	0	0	0	0	0	0	0	0	10	0	0	0	0	8	16	0	0	0	0	0	0	0	0	0	0	0	0	0	0	0
ASV2078	0	0	0	0	0	0	0	0	0	0	0	0	0	0	0	0	0	0	0	0	0	0	0	0	0	0	0	0	0	0	0	0	0	41	0	0	0	0	0	0	0	0	0	0	0	0	0	0	0
ASV2079	0	0	0	0	0	0	0	0	0	0	0	0	0	0	0	0	0	0	0	0	0	0	0	0	0	0	0	0	0	0	0	0	0	0	0	0	0	0	0	0	0	0	0	0	0	0	0	0	0
ASV2080	0	0	0	0	0	0	0	41	0	0	0	0	0	0	0	0	0	0	0	0	0	0	0	0	0	0	0	0	0	0	0	0	0	0	0	0	0	0	0	0	0	0	0	0	0	0	0	0	0
ASV2086	0	0	0	0	0	41	0	0	0	0	0	0	0	0	0	0	0	0	0	0	0	0	0	0	0	0	0	0	0	0	0	0	0	0	0	0	0	0	0	0	0	0	0	0	0	0	0	0	0
ASV2087	0	0	0	0	0	41	0	0	0	0	0	0	0	0	0	0	0	0	0	0	0	0	0	0	0	0	0	0	0	0	0	0	0	0	0	0	0	0	0	0	0	0	0	0	0	0	0	0	0
ASV2090	0	0	0	0	0	0	0	0	0	41	0	0	0	0	0	0	0	0	0	0	0	0	0	0	0	0	0	0	0	0	0	0	0	0	0	0	0	0	0	0	0	0	0	0	0	0	0	0	0
ASV2091	0	0	0	0	0	0	0	0	0	3	0	0	0	0	0	0	0	0	7	0	0	0	0	0	10	0	0	0	0	0	0	0	0	0	0	0	0	5	0	0	0	0	6	0	0	0	0	0	10
ASV2092	0	0	0	0	0	0	0	0	0	0	26	0	0	0	0	0	0	0	0	0	0	0	0	0	0	0	0	0	0	0	0	0	0	0	0	0	0	0	0	0	0	0	0	0	0	15	0	0	0
ASV2093	0	2	0	0	0	18	0	0	0	0	0	0	0	0	0	0	0	0	10	0	0	0	0	0	0	0	0	0	7	0	0	0	0	0	0	0	0	0	0	0	4	0	0	0	0	0	0	0	0
ASV2094	0	0	0	0	0	0	0	0	0	0	0	0	0	0	0	0	0	0	0	6	0	0	0	3	0	14	0	0	0	0	0	0	0	0	0	0	0	0	0	0	4	9	0	0	0	5	0	0	0
ASV2095	0	0	0	0	0	0	0	0	0	0	0	0	0	0	0	0	0	23	0	18	0	0	0	0	0	0	0	0	0	0	0	0	0	0	0	0	0	0	0	0	0	0	0	0	0	0	0	0	0
ASV2096	0	0	0	0	0	0	0	0	0	0	0	0	10	0	0	0	0	0	0	0	4	0	0	0	0	0	0	0	0	0	0	0	0	0	0	0	0	8	0	19	0	0	0	0	0	0	0	0	0
ASV2097	0	0	0	0	0	0	0	0	0	0	8	0	0	0	0	0	7	12	0	0	0	0	0	0	0	0	0	0	0	0	0	0	0	0	0	0	0	0	0	0	12	0	0	0	0	0	0	2	0
ASV2098	0	0	8	0	5	0	10	0	0	0	0	0	0	0	0	0	0	0	0	0	0	0	0	0	4	0	0	0	0	0	0	0	0	0	0	0	0	0	0	0	0	0	6	0	0	0	0	0	8
ASV2099	0	0	0	0	0	0	0	0	0	0	0	0	0	23	0	0	0	0	0	0	0	0	0	0	5	0	0	0	0	0	0	0	0	0	0	0	10	0	0	0	0	0	0	0	0	0	0	0	0
ASV2100	0	0	0	0	3	0	0	0	0	0	0	0	0	0	0	0	0	0	0	0	0	0	0	0	0	0	8	0	2	0	0	0	0	0	0	0	0	0	0	0	0	0	0	0	0	0	0	0	0
ASV2101	0	0	0	7	0	0	0	0	0	7	0	0	0	0	0	11	0	0	0	0	0	0	0	0	0	0	0	0	0	0	0	0	0	0	0	0	0	0	0	16	0	0	0	0	0	0	0	0	0
ASV2102	0	0	24	0	0	0	0	0	16	0	0	0	0	0	0	0	0	0	0	0	0	0	0	0	0	0	0	0	0	0	0	0	0	0	0	0	0	0	0	0	0	0	0	0	0	0	0	0	0
ASV2110	0	0	0	0	0	40	0	0	0	0	0	0	0	0	0	0	0	0	0	0	0	0	0	0	0	0	0	0	0	0	0	0	0	0	0	0	0	0	0	0	0	0	0	0	0	0	0	0	0
ASV2111	0	0	0	0	29	0	3	0	0	0	0	0	0	0	0	0	0	0	0	0	0	0	0	0	0	0	0	0	0	0	0	0	0	0	0	0	0	0	0	0	0	0	8	0	0	0	0	0	0
ASV2112	0	0	7	0	0	33	0	0	0	0	0	0	0	0	0	0	0	0	0	0	0	0	0	0	0	0	0	0	0	0	0	0	0	0	0	0	0	0	0	0	0	0	0	0	0	0	0	0	0
ASV2113	0	0	0	0	0	0	0	0	0	0	0	0	0	0	0	0	0	0	0	0	0	0	0	0	0	0	0	0	0	0	0	0	0	11	0	0	0	0	0	0	0	0	0	0	0	0	0	6	23
ASV2114	0	0	0	0	0	0	0	0	0	0	0	0	0	0	0	0	0	0	40	0	0	0	0	0	0	0	0	0	0	0	0	0	0	0	0	0	0	0	0	0	0	0	0	0	0	0	0	0	0
ASV2115	0	0	0	0	0	0	0	0	0	0	0	0	0	0	0	0	0	0	20	0	0	0	0	7	0	0	0	0	0	0	0	4	0	0	0	0	0	0	0	9	0	0	0	0	0	0	0	0	0
ASV2116	0	0	0	0	0	0	0	0	0	0	0	0	0	0	0	40	0	0	0	0	0	0	0	0	0	0	0	0	0	0	0	0	0	0	0	0	0	0	0	0	0	0	0	0	0	0	0	0	0
ASV2117	0	0	0	0	0	0	0	0	0	0	7	0	0	5	0	0	11	4	0	0	4	0	0	0	0	0	0	0	2	0	0	0	0	0	0	0	0	0	0	0	5	0	0	0	0	0	0	0	0
ASV2118	0	0	0	0	0	0	0	0	0	0	40	0	0	0	0	0	0	0	0	0	0	0	0	0	0	0	0	0	0	0	0	0	0	0	0	0	0	0	0	0	0	0	0	0	0	0	0	0	0
ASV2119	0	0	0	0	0	0	0	0	0	0	4	0	0	0	3	0	16	0	0	0	4	0	6	0	0	0	0	0	0	0	0	0	0	0	0	0	0	0	0	0	3	0	0	0	0	0	0	0	0
ASV2121	0	0	0	0	0	0	0	0	0	0	0	0	0	0	0	0	0	0	0	0	0	0	0	0	20	0	0	0	0	0	0	0	0	0	0	0	20	0	0	0	0	0	0	0	0	0	0	0	0
ASV2122	0	0	0	0	0	0	0	0	0	0	0	0	0	0	0	0	0	0	0	0	0	0	0	0	0	8	0	0	0	0	0	0	0	0	0	0	0	0	0	0	0	0	0	0	32	0	0	0	0
ASV2123	0	0	0	0	0	0	0	0	0	0	0	0	19	0	0	0	0	0	0	0	0	0	0	0	0	0	0	0	0	0	15	0	0	0	0	0	0	0	0	0	0	0	0	0	0	0	6	0	0
ASV2124	0	0	0	0	0	0	0	0	0	0	0	0	0	0	19	0	0	0	0	0	0	0	0	0	0	0	0	0	0	0	0	0	0	13	0	0	0	0	0	8	0	0	0	0	0	0	0	0	0
ASV2125	0	0	0	0	0	0	0	0	0	0	0	0	0	0	0	0	0	0	0	0	0	0	0	0	0	40	0	0	0	0	0	0	0	0	0	0	0	0	0	0	0	0	0	0	0	0	0	0	0
ASV2126	0	0	0	0	0	0	0	0	0	0	0	0	0	0	0	0	0	0	0	0	0	0	0	0	0	0	0	0	0	0	0	0	0	39	0	0	0	0	0	0	0	0	0	0	0	0	0	0	0
ASV2133	0	0	0	0	0	0	39	0	0	0	0	0	0	0	0	0	0	0	0	0	0	0	0	0	0	0	0	0	0	0	0	0	0	0	0	0	0	0	0	0	0	0	0	0	0	0	0	0	0
ASV2134	0	0	0	0	0	0	0	39	0	0	0	0	0	0	0	0	0	0	0	0	0	0	0	0	0	0	0	0	0	0	0	0	0	0	0	0	0	0	0	0	0	0	0	0	0	0	0	0	0
ASV2135	0	0	0	0	0	0	0	0	0	0	0	0	0	0	0	0	0	0	0	0	0	0	0	0	0	0	0	0	0	0	0	0	0	0	0	0	39	0	0	0	0	0	0	0	0	0	0	0	0
ASV2136	0	0	0	0	0	39	0	0	0	0	0	0	0	0	0	0	0	0	0	0	0	0	0	0	0	0	0	0	0	0	0	0	0	0	0	0	0	0	0	0	0	0	0	0	0	0	0	0	0
ASV2137	0	0	0	0	0	0	0	0	0	0	0	0	0	0	0	0	0	0	0	0	0	0	0	0	0	0	0	0	0	5	0	0	0	0	22	0	0	0	0	0	0	0	0	0	0	0	12	0	0
ASV2138	0	0	0	0	0	0	0	0	0	0	0	0	0	0	0	0	0	0	0	0	0	0	0	0	0	0	0	0	0	0	0	0	0	0	15	0	0	0	0	0	0	0	0	0	0	0	24	0	0
ASV2139	0	0	0	0	0	0	0	0	0	0	0	0	0	0	0	0	0	0	0	0	0	0	0	0	0	0	0	0	0	0	0	0	0	0	0	0	0	0	0	0	0	0	0	0	0	0	0	26	0
ASV2140	0	0	0	0	0	0	0	0	0	0	0	0	0	0	0	0	0	0	0	0	0	0	0	0	0	0	0	0	0	0	22	0	0	0	0	0	0	0	0	0	0	0	0	0	0	0	0	17	0
ASV2141	0	0	0	0	0	0	0	0	0	0	0	0	0	0	0	0	0	0	0	0	0	0	0	0	0	0	0	0	0	0	22	0	0	0	0	0	0	0	0	0	0	0	0	0	0	0	0	0	0
ASV2142	0	0	0	0	0	0	0	0	0	0	0	0	0	0	0	0	0	0	0	0	0	0	0	0	0	0	0	0	0	3	0	0	0	0	0	0	0	0	0	0	0	0	0	7	0	0	0	12	0
ASV2144	0	0	0	0	26	0	0	0	0	0	0	0	0	0	0	0	0	0	0	0	0	0	0	0	0	0	0	0	0	0	0	0	0	0	0	0	0	0	0	0	0	0	13	0	0	0	0	0	0
ASV2145	2	0	0	0	0	0	0	0	0	0	0	0	0	0	0	0	0	0	0	0	0	0	0	0	0	0	2	0	0	0	0	0	0	35	0	0	0	0	0	0	0	0	0	0	0	0	0	0	0
ASV2146	0	0	0	0	0	0	0	0	0	0	0	0	0	0	0	0	0	0	0	39	0	0	0	0	0	0	0	0	0	0	0	0	0	0	0	0	0	0	0	0	0	0	0	0	0	0	0	0	0
ASV2147	0	0	0	0	0	0	0	0	0	0	0	0	0	0	0	0	14	15	0	0	10	0	0	0	0	0	0	0	0	0	0	0	0	0	0	0	0	0	0	0	0	0	0	0	0	0	0	0	0
ASV2148	0	0	20	0	0	0	0	0	0	0	0	0	0	0	0	0	0	0	0	0	0	0	0	0	0	0	0	0	0	0	0	0	0	15	0	0	0	0	0	0	0	0	0	0	0	0	0	4	0
ASV2149	0	0	0	0	0	0	0	0	0	0	0	0	0	0	0	0	0	16	0	0	0	0	0	2	0	2	7	0	0	0	0	0	0	0	8	0	0	0	0	0	0	0	0	0	0	0	4	0	0
ASV2150	0	0	0	0	0	0	25	0	0	0	0	0	0	0	0	0	0	0	0	0	0	0	0	0	11	0	0	0	0	0	0	0	0	0	0	0	0	0	0	0	0	0	3	0	0	0	0	0	0
ASV2151	3	0	0	0	0	9	0	0	0	0	0	0	0	0	0	0	0	0	0	0	0	0	0	0	4	0	0	0	0	0	0	0	0	0	0	0	0	23	0	0	0	0	0	0	0	0	0	0	0
ASV2152	0	0	0	0	0	0	0	0	0	0	0	0	0	0	0	0	0	0	0	0	0	0	0	0	8	7	0	0	0	0	0	0	0	0	0	0	0	0	0	0	0	0	0	0	0	0	0	0	0
ASV2153	0	0	0	0	0	0	0	0	0	0	0	0	0	0	0	0	0	0	0	0	0	0	0	0	0	0	10	0	0	0	0	0	0	0	0	0	0	0	0	0	0	0	0	4	0	10	0	10	0
ASV2154	0	0	0	0	0	0	0	0	0	0	0	0	2	0	0	0	0	2	0	0	0	0	0	2	0	0	0	7	0	0	0	0	0	14	0	0	0	0	0	0	0	0	0	0	0	0	0	10	0
ASV2155	0	0	0	0	0	0	0	0	0	0	0	10	0	6	6	0	0	0	0	0	0	0	0	0	0	0	0	0	0	0	0	0	0	0	0	0	0	0	0	0	11	0	0	0	0	0	0	0	0
ASV2156	39	0	0	0	0	0	0	0	0	0	0	0	0	0	0	0	0	0	0	0	0	0	0	0	0	0	0	0	0	0	0	0	0	0	0	0	0	0	0	0	0	0	0	0	0	0	0	0	0
ASV2157	0	0	0	0	0	0	0	0	0	0	0	0	0	18	0	0	11	10	0	0	0	0	0	0	0	0	0	0	0	0	0	0	0	0	0	0	0	0	0	0	0	0	0	0	0	0	0	0	0
ASV2158	0	2	0	0	5	16	4	0	0	0	0	0	0	0	0	0	0	0	0	0	0	0	0	0	0	0	0	0	0	0	0	0	0	0	0	0	0	0	0	0	0	0	0	0	0	0	0	12	0
ASV2159	0	0	0	0	0	0	0	0	0	39	0	0	0	0	0	0	0	0	0	0	0	0	0	0	0	0	0	0	0	0	0	0	0	0	0	0	0	0	0	0	0	0	0	0	0	0	0	0	0
ASV2161	0	0	10	0	0	0	0	0	0	0	0	0	0	4	0	0	0	0	0	0	0	0	0	0	0	0	0	16	0	0	0	0	0	0	0	4	0	0	0	0	0	0	0	0	0	0	0	0	5
ASV2162	0	13	0	0	0	0	0	0	0	0	0	0	0	5	18	0	0	3	0	0	0	0	0	0	0	0	0	0	0	0	0	0	0	0	0	0	0	0	0	0	0	0	0	0	0	0	0	0	0
ASV2163	0	0	0	0	0	0	0	0	0	0	0	0	0	0	0	0	0	0	38	0	0	0	0	0	0	0	0	0	0	0	0	0	0	0	0	0	0	0	0	0	0	0	0	0	0	0	0	0	0
ASV2164	0	0	0	0	0	0	0	0	0	0	0	0	0	0	0	0	0	0	0	0	0	0	0	0	0	0	0	0	0	0	0	0	0	35	0	3	0	0	0	0	0	0	0	0	0	0	0	0	0
ASV2165	0	0	0	0	0	0	0	0	0	0	0	0	0	0	0	0	0	0	0	0	0	0	0	0	0	0	0	0	0	0	8	0	0	0	17	0	0	0	0	0	0	0	0	0	0	0	13	0	0
ASV2166	0	0	0	0	0	0	0	0	0	0	0	0	0	0	0	0	0	0	0	0	0	0	0	0	0	0	0	0	8	0	0	0	0	0	0	0	0	17	0	0	0	0	0	0	13	0	0	0	0
ASV2173	0	0	0	0	28	0	0	0	0	0	0	0	0	0	0	0	0	0	0	0	0	0	0	0	0	0	0	0	0	0	0	0	0	0	0	0	0	0	0	0	0	0	10	0	0	0	0	0	0
ASV2174	0	17	0	0	0	0	0	0	0	0	0	0	0	0	0	0	0	0	0	0	0	0	0	0	0	0	0	0	0	0	21	0	0	0	0	0	0	0	0	0	0	0	0	0	0	0	0	0	0
ASV2175	0	0	0	0	0	0	25	0	0	0	0	0	0	0	0	0	0	0	13	0	0	0	0	0	0	0	0	0	0	0	0	0	0	0	0	0	0	0	0	0	0	0	0	0	0	0	0	0	0
ASV2177	0	0	0	0	0	0	0	0	0	0	0	0	0	0	0	0	0	0	38	0	0	0	0	0	0	0	0	0	0	0	0	0	0	0	0	0	0	0	0	0	0	0	0	0	0	0	0	0	0
ASV2178	0	0	0	0	0	0	0	0	0	0	0	0	0	0	0	38	0	0	0	0	0	0	0	0	0	0	0	0	0	0	0	0	0	0	0	0	0	0	0	0	0	0	0	0	0	0	0	0	0
ASV2179	0	0	0	0	0	0	0	0	0	0	0	0	0	0	0	0	0	0	0	0	0	0	0	35	0	0	3	0	0	0	0	0	0	0	0	0	0	0	0	0	0	0	0	0	0	0	0	0	0
ASV2180	0	0	0	0	0	0	0	0	0	0	23	0	0	0	0	0	0	0	0	0	0	0	0	0	0	0	0	0	0	0	0	0	0	0	0	0	0	0	0	0	0	0	0	0	0	0	0	0	0
ASV2181	0	0	0	0	0	0	0	0	0	0	25	0	0	0	0	0	0	0	0	0	0	0	0	0	0	0	0	0	0	0	0	0	0	0	0	0	0	0	0	13	0	0	0	0	0	0	0	0	0
ASV2182	0	0	0	0	0	0	0	0	0	0	5	0	0	0	0	0	0	0	0	0	0	0	0	0	0	0	0	0	0	0	33	0	0	0	0	0	0	0	0	0	0	0	0	0	0	0	0	0	0
ASV2183	0	0	0	0	0	0	0	0	0	0	7	0	0	0	0	0	0	0	0	0	0	0	0	0	0	0	0	0	0	0	0	0	0	0	0	0	0	0	0	31	0	0	0	0	0	0	0	0	0
ASV2184	0	0	0	0	0	0	0	0	0	0	0	0	0	12	7	0	11	0	0	0	2	0	0	0	0	0	0	0	0	0	0	0	0	0	0	0	0	0	0	6	0	0	0	0	0	0	0	0	0
ASV2185	0	0	0	0	0	0	0	0	0	0	0	0	0	0	0	38	0	0	0	0	0	0	0	0	0	0	0	0	0	0	0	0	0	0	0	0	0	0	0	0	0	0	0	0	0	0	0	0	0
ASV2186	0	0	0	0	0	0	0	0	0	0	0	0	0	16	0	0	0	0	0	0	0	0	0	9	0	2	0	0	0	0	0	0	0	0	0	0	0	0	0	0	0	0	0	0	0	0	0	11	0
ASV2187	0	0	0	0	0	0	0	0	0	0	0	13	0	17	0	0	0	8	0	0	0	0	0	0	0	0	0	0	0	0	0	0	0	0	0	0	0	0	0	0	0	0	0	0	0	0	0	0	0
ASV2188	0	0	0	0	0	0	0	0	0	0	0	0	0	38	0	0	0	0	0	0	0	0	0	0	0	0	0	0	0	0	0	0	0	0	0	0	0	0	0	0	0	0	0	0	0	0	0	0	0
ASV2189	0	0	0	0	0	0	0	0	0	0	0	0	0	0	32	0	0	0	0	0	0	0	0	0	0	0	0	0	0	0	0	0	0	0	0	0	0	0	0	6	0	0	0	0	0	0	0	0	0
ASV2190	0	0	0	0	2	0	0	0	0	0	0	0	0	0	0	0	0	0	0	0	0	0	0	4	6	0	0	0	0	0	4	0	0	0	0	0	3	0	0	0	0	3	0	3	0	0	7	0	0
ASV2197	0	0	0	0	0	0	0	0	0	0	0	0	0	0	0	0	0	0	0	0	0	0	0	0	0	0	0	0	0	0	0	0	0	0	0	0	0	0	0	0	0	0	0	0	0	0	0	37	0
ASV2199	0	0	0	0	0	0	0	0	0	0	0	0	0	0	0	0	0	0	0	0	0	0	0	0	0	0	0	34	0	0	0	0	0	0	0	0	0	0	0	0	0	0	0	0	0	0	0	3	0
ASV2200	0	0	0	0	0	0	0	0	0	0	0	0	0	0	0	0	0	0	0	0	0	0	0	0	0	0	0	0	0	0	0	13	0	0	0	0	0	0	0	0	0	0	0	0	0	0	0	0	24
ASV2201	0	0	0	0	0	0	0	0	0	0	0	0	0	0	0	0	0	0	0	0	0	0	0	0	0	0	0	0	0	0	0	0	37	0	0	0	0	0	0	0	0	0	0	0	0	0	0	0	0
ASV2202	0	0	0	0	0	0	0	0	0	0	0	0	0	0	0	0	0	0	0	0	0	0	0	0	0	0	0	0	0	0	0	0	0	37	0	0	0	0	0	0	0	0	0	0	0	0	0	0	0
ASV2206	0	0	0	0	0	0	0	0	0	0	0	0	0	0	0	0	0	0	0	0	0	0	0	0	2	0	0	0	0	0	0	23	0	0	0	0	0	0	0	0	0	0	0	0	0	0	0	0	12
ASV2207	0	0	25	0	0	0	0	0	0	0	0	0	0	0	0	0	0	0	0	0	0	0	0	0	0	0	0	0	0	0	0	0	0	0	0	0	0	0	0	0	0	0	0	0	0	0	0	0	12
ASV2208	0	0	0	0	0	0	0	0	0	0	0	0	0	0	0	0	20	0	0	0	0	0	0	0	10	0	0	0	0	0	0	0	0	0	0	0	0	0	0	0	0	0	0	0	0	0	7	0	0
ASV2210	0	0	0	0	0	0	0	0	0	0	0	0	4	0	5	0	0	0	0	0	0	0	0	0	0	5	0	0	0	2	15	0	0	0	3	0	0	0	0	3	0	0	0	0	0	0	0	0	0
ASV2211	0	0	0	0	0	0	0	0	0	0	0	0	0	0	0	0	7	0	3	0	0	0	0	0	0	0	3	0	0	0	4	0	0	0	0	0	0	0	0	2	0	7	0	8	0	0	0	3	0
ASV2212	0	0	0	0	0	0	0	0	0	0	0	0	0	0	0	0	0	0	0	0	0	0	0	0	0	0	37	0	0	0	0	0	0	0	0	0	0	0	0	0	0	0	0	0	0	0	0	0	0
ASV2213	0	0	0	0	0	0	0	0	0	0	0	0	0	0	0	0	37	0	0	0	0	0	0	0	0	0	0	0	0	0	0	0	0	0	0	0	0	0	0	0	0	0	0	0	0	0	0	0	0
ASV2214	0	0	0	0	0	0	0	0	0	0	0	0	0	0	0	0	5	0	0	0	0	0	0	0	0	0	0	0	0	0	0	0	0	0	0	0	0	2	0	4	0	0	0	3	0	2	0	14	0
ASV2215	0	0	12	0	0	0	0	0	0	0	0	0	0	0	0	0	0	0	0	0	0	0	0	0	0	0	0	6	0	0	0	0	0	0	0	0	0	0	0	0	0	0	0	0	0	0	0	0	19
ASV2216	0	0	37	0	0	0	0	0	0	0	0	0	0	0	0	0	0	0	0	0	0	0	0	0	0	0	0	0	0	0	0	0	0	0	0	0	0	0	0	0	0	0	0	0	0	0	0	0	0
ASV2217	0	0	0	7	7	3	0	20	0	0	0	0	0	0	0	0	0	0	0	0	0	0	0	0	0	0	0	0	0	0	0	0	0	0	0	0	0	0	0	0	0	0	0	0	0	0	0	0	0
ASV2218	0	0	0	0	0	37	0	0	0	0	0	0	0	0	0	0	0	0	0	0	0	0	0	0	0	0	0	0	0	0	0	0	0	0	0	0	0	0	0	0	0	0	0	0	0	0	0	0	0
ASV2219	0	0	0	0	0	5	17	0	0	0	0	0	0	0	0	0	0	0	0	0	0	0	0	0	0	0	0	0	0	0	0	0	0	0	0	0	0	0	0	0	0	0	0	0	15	0	0	0	0
ASV2221	0	0	0	0	0	0	0	0	0	0	0	0	0	0	0	0	0	0	0	0	0	0	0	0	0	0	0	0	0	0	0	0	0	0	0	0	0	36	0	0	0	0	0	0	0	0	0	0	0
ASV2224	0	0	0	0	0	0	0	36	0	0	0	0	0	0	0	0	0	0	0	0	0	0	0	0	0	0	0	0	0	0	0	0	0	0	0	0	0	0	0	0	0	0	0	0	0	0	0	0	0
ASV2225	0	0	0	0	0	0	0	36	0	0	0	0	0	0	0	0	0	0	0	0	0	0	0	0	0	0	0	0	0	0	0	0	0	0	0	0	0	0	0	0	0	0	0	0	0	0	0	0	0
ASV2227	0	0	0	0	0	0	0	0	0	0	0	0	0	0	0	0	0	0	0	0	0	0	0	0	0	0	0	0	0	0	0	0	0	0	0	0	0	0	0	0	0	0	0	0	36	0	0	0	0
ASV2228	0	0	0	0	0	0	0	0	0	0	0	0	0	0	0	0	0	0	0	0	0	0	0	0	0	0	0	0	0	17	0	0	0	0	0	0	0	0	0	0	0	0	0	0	19	0	0	0	0
ASV2229	0	0	0	0	0	0	0	0	0	0	0	0	0	0	0	0	0	0	0	0	0	0	0	0	0	0	0	0	0	0	0	0	0	0	0	0	0	0	0	0	0	0	0	0	0	36	0	0	0
ASV2230	0	0	0	0	0	0	0	0	0	0	0	0	0	0	0	0	0	0	0	0	0	0	0	0	0	0	0	0	0	0	0	0	0	0	0	0	0	0	0	0	0	0	0	0	0	0	0	4	0
ASV2231	0	0	0	0	0	0	0	0	0	0	0	0	0	0	0	0	0	0	0	0	0	0	0	0	0	0	0	0	0	0	0	4	9	15	0	0	0	0	0	0	0	0	0	0	0	0	0	0	8
ASV2232	0	0	0	0	0	0	0	0	0	0	0	0	0	0	0	0	0	0	0	0	0	0	0	0	0	0	0	0	0	0	0	22	0	14	0	0	0	0	0	0	0	0	0	0	0	0	0	0	0
ASV2237	21	0	0	0	0	2	4	0	0	0	0	0	0	0	0	0	0	0	0	0	0	0	0	0	0	0	0	0	0	0	0	0	0	0	0	0	0	0	9	0	0	0	0	0	0	0	0	0	0
ASV2238	0	0	0	5	0	0	31	0	0	0	0	0	0	0	0	0	0	0	0	0	0	0	0	0	0	0	0	0	0	0	0	0	0	0	0	0	0	0	0	0	0	0	0	0	0	0	0	0	0
ASV2239	0	0	0	0	36	0	0	0	0	0	0	0	0	0	0	0	0	0	0	0	0	0	0	0	0	0	0	0	0	0	0	0	0	0	0	0	0	0	0	0	0	0	0	0	0	0	0	0	0
ASV2240	0	0	0	0	36	0	0	0	0	0	0	0	0	0	0	0	0	0	0	0	0	0	0	0	0	0	0	0	0	0	0	0	0	0	0	0	0	0	0	0	0	0	0	0	0	0	0	0	0
ASV2241	0	0	0	0	0	0	0	0	0	0	0	0	0	0	0	0	0	0	0	36	0	0	0	0	0	0	0	0	0	0	0	0	0	0	0	0	0	0	0	0	0	0	0	0	0	0	0	0	0
ASV2249	0	0	0	0	0	0	0	0	0	0	0	0	0	0	0	0	0	0	0	0	0	0	0	0	0	0	0	0	0	0	0	0	0	35	0	0	0	0	0	0	0	0	0	0	0	0	0	0	0
ASV2250	0	0	0	0	0	0	0	0	0	0	0	0	0	0	0	0	0	0	0	0	0	0	0	0	0	0	0	0	0	0	0	0	0	0	0	0	0	0	0	0	0	0	0	0	0	0	0	0	35
ASV2251	0	0	0	0	0	0	0	35	0	0	0	0	0	0	0	0	0	0	0	0	0	0	0	0	0	0	0	0	0	0	0	0	0	0	0	0	0	0	0	0	0	0	0	0	0	0	0	0	0
ASV2258	0	0	0	0	0	0	0	0	0	0	0	0	0	0	0	0	0	0	0	0	0	0	0	0	0	0	0	0	0	15	0	0	0	0	0	0	0	0	0	0	0	20	0	0	0	0	0	0	0
ASV2260	0	0	4	0	0	0	0	0	0	0	0	0	0	0	0	0	0	0	0	0	0	0	0	0	0	0	0	3	0	0	0	0	0	19	0	3	0	0	0	0	0	0	0	0	0	0	0	0	6
ASV2261	0	0	0	0	0	0	0	0	0	0	0	0	0	0	35	0	0	0	0	0	0	0	0	0	0	0	0	0	0	0	0	0	0	0	0	0	0	0	0	0	0	0	0	0	0	0	0	0	0
ASV2262	0	0	13	0	0	0	0	0	0	0	0	0	0	0	0	0	0	0	0	0	0	0	0	0	0	0	0	0	0	0	0	4	0	12	0	6	0	0	0	0	0	0	0	0	0	0	0	0	0
ASV2263	0	0	0	0	0	0	0	0	0	0	0	0	0	0	0	0	0	0	0	0	0	35	0	0	0	0	0	0	0	0	0	0	0	0	0	0	0	0	0	0	0	0	0	0	0	0	0	0	0
ASV2264	2	0	0	0	0	0	0	0	0	0	0	0	0	0	0	0	0	0	0	0	0	0	0	0	19	0	0	0	0	0	0	0	0	0	0	0	0	3	0	0	0	0	0	0	11	0	0	0	0
ASV2265	0	0	0	0	0	0	0	0	0	0	0	35	0	0	0	0	0	0	0	0	0	0	0	0	0	0	0	0	0	0	0	0	0	0	0	0	0	0	0	0	0	0	0	0	0	0	0	0	0
ASV2266	0	0	0	0	0	0	0	0	0	0	0	0	0	0	0	0	0	0	0	0	0	0	0	0	0	0	16	0	0	0	0	0	0	0	0	0	0	0	0	0	3	0	0	0	11	0	5	0	0
ASV2267	0	0	0	0	0	0	0	0	0	3	0	0	0	0	0	0	0	0	0	0	0	0	0	0	0	0	0	0	0	0	0	0	0	0	0	0	0	0	0	0	10	0	3	0	0	8	11	0	0
ASV2268	0	7	0	28	0	0	0	0	0	0	0	0	0	0	0	0	0	0	0	0	0	0	0	0	0	0	0	0	0	0	0	0	0	0	0	0	0	0	0	0	0	0	0	0	0	0	0	0	0
ASV2269	0	35	0	0	0	0	0	0	0	0	0	0	0	0	0	0	0	0	0	0	0	0	0	0	0	0	0	0	0	0	0	0	0	0	0	0	0	0	0	0	0	0	0	0	0	0	0	0	0
ASV2270	0	8	0	0	0	12	0	9	0	0	0	0	0	0	0	0	0	0	0	0	0	0	0	0	0	0	0	0	0	0	0	0	0	0	0	0	0	6	0	0	0	0	0	0	0	0	0	0	0
ASV2277	0	0	0	0	0	0	0	0	0	0	0	0	0	0	0	0	0	0	0	0	0	0	0	0	0	0	0	0	0	0	0	0	0	0	34	0	0	0	0	0	0	0	0	0	0	0	0	0	0
ASV2279	0	0	0	0	0	0	0	0	0	0	0	0	0	0	0	0	0	0	0	0	0	0	0	0	0	0	0	0	0	0	0	0	0	0	0	0	0	5	0	0	0	0	0	0	0	0	0	0	29
ASV2280	0	0	0	0	0	0	0	0	0	0	0	0	0	0	0	0	0	0	0	0	0	0	0	0	0	0	0	0	0	12	2	0	0	0	0	0	0	0	0	0	0	5	0	0	0	0	0	9	0
ASV2281	0	0	0	0	0	0	0	0	0	0	0	0	0	0	0	0	0	0	0	0	0	0	0	0	0	0	0	0	0	0	0	0	0	0	0	0	0	0	0	0	0	0	0	0	0	0	0	0	34
ASV2282	0	0	0	0	0	0	0	0	0	0	0	0	0	0	0	0	0	0	0	0	0	0	0	0	0	0	0	0	0	0	0	0	34	0	0	0	0	0	0	0	0	0	0	0	0	0	0	0	0
ASV2283	0	0	0	34	0	0	0	0	0	0	0	0	0	0	0	0	0	0	0	0	0	0	0	0	0	0	0	0	0	0	0	0	0	0	0	0	0	0	0	0	0	0	0	0	0	0	0	0	0
ASV2284	0	0	0	0	0	34	0	0	0	0	0	0	0	0	0	0	0	0	0	0	0	0	0	0	0	0	0	0	0	0	0	0	0	0	0	0	0	0	0	0	0	0	0	0	0	0	0	0	0
ASV2285	0	0	0	0	0	0	0	0	0	0	0	0	0	0	0	0	0	0	0	0	0	0	0	0	0	0	0	0	0	0	0	0	0	0	12	0	0	0	0	0	0	0	0	0	0	0	13	0	0
ASV2286	0	0	34	0	0	0	0	0	0	0	0	0	0	0	0	0	0	0	0	0	0	0	0	0	0	0	0	0	0	0	0	0	0	0	0	0	0	0	0	0	0	0	0	0	0	0	0	0	0
ASV2287	0	0	0	0	0	0	0	0	0	0	0	0	0	0	6	0	0	0	0	0	0	0	0	0	7	0	0	0	0	0	0	0	0	0	0	0	0	0	0	0	0	0	21	0	0	0	0	0	0
ASV2288	0	0	34	0	0	0	0	0	0	0	0	0	0	0	0	0	0	0	0	0	0	0	0	0	0	0	0	0	0	0	0	0	0	0	0	0	0	0	0	0	0	0	0	0	0	0	0	0	0
ASV2289	0	0	0	0	0	0	0	0	0	0	34	0	0	0	0	0	0	0	0	0	0	0	0	0	0	0	0	0	0	0	0	0	0	0	0	0	0	0	0	0	0	0	0	0	0	0	0	0	0
ASV2290	0	0	0	0	0	0	0	0	0	0	8	6	0	0	0	0	9	0	0	0	0	0	0	0	0	0	0	0	0	0	0	0	0	0	0	0	0	0	0	0	11	0	0	0	0	0	0	0	0
ASV2291	0	0	0	0	0	0	0	0	0	0	0	0	0	0	0	4	25	0	0	0	5	0	0	0	0	0	0	0	0	0	0	0	0	0	0	0	0	0	0	0	0	0	0	0	0	0	0	0	0
ASV2292	0	0	0	0	0	0	0	0	0	0	0	0	0	5	0	0	0	0	0	0	13	0	0	0	0	0	0	0	10	0	0	0	0	0	0	0	0	0	0	0	6	0	0	0	0	0	0	0	0
ASV2293	0	0	0	0	0	0	0	8	0	0	19	0	2	3	0	0	0	0	0	0	0	0	0	0	2	0	0	0	0	0	0	0	0	0	0	0	0	0	0	0	0	0	0	0	0	0	0	0	0
ASV2294	0	0	0	0	0	0	0	0	0	0	0	0	0	0	0	0	0	0	0	0	0	0	0	0	0	34	0	0	0	0	0	0	0	0	0	0	0	0	0	0	0	0	0	0	0	0	0	0	0
ASV2295	0	0	0	0	0	0	0	0	0	0	0	0	0	0	0	0	0	0	4	0	0	0	0	0	0	0	0	10	0	0	0	9	0	11	0	0	0	0	0	0	0	0	0	0	0	0	0	0	0
ASV2296	0	0	0	0	0	0	0	0	0	0	0	0	0	0	0	0	0	0	34	0	0	0	0	0	0	0	0	0	0	0	0	0	0	0	0	0	0	0	0	0	0	0	0	0	0	0	0	0	0
ASV2297	29	0	0	0	0	0	0	0	0	0	0	0	0	0	0	0	0	0	0	0	0	0	0	0	0	0	0	0	0	0	0	0	0	0	0	0	0	0	5	0	0	0	0	0	0	0	0	0	0
[truncated: 6,912 more rows]
[truncated: 1 more columns]
