# Supplementary material for: Multi-omics integration reveals gut microbiota dysbiosis and metabolic alterations of cerebrospinal fluid in children with epilepsy
Source: Front Microbiol. 2025 Sep 11;16:1630062. doi: 10.3389/fmicb.2025.1630062 (PMC12461256; doi:10.3389/fmicb.2025.1630062)
Supplement: Supplementary file 4 [file Table_4.xlsx]

## Sheet: Kingdom_abund
Kingdom	NEP1	NEP2	NEP3	NEP4	NEP5	NEP6	NEP8	NEP9	NEP10	NEP11	CEP1	CEP2	CEP3	CEP4	CEP5	CEP6	CEP7	CEP8	CEP9	CEP10	CEP11	CEP12	CEP13	CEP14	CEP15	CEP16	CEP17	REP1	REP2	REP3	REP4	REP5	REP6	REP7	REP8	REP9	REP10	REP11	REP12	REP13	REP14	REP15	REP16	REP17	REP18	REP19	REP20	REP21	REP22
k__Bacteria	1	0.999846	0.999578	1	0.99963	1	0.999937	0.999942	1	1	0.999857	0.999729	0.999721	0.999196	0.999887	0.999786	0.999776	0.999561	0.999645	1	0.999912	0.999823	0.999819	0.999911	0.999969	1	1	1	0.99978	1	1	0.999853	1	1	0.999925	0.999439	0.999912	0.999787	0.997138	0.998749	0.999295	1	0.999969	0.999787	1	1	0.999957	1	0.999866
k__Archaea	0	0.000153988	0.000422421	0	0.000370096	0	6.28684e-05	5.84462e-05	0	0	0.000142847	0.00027054	0.000279186	0.000803922	0.000113392	0.00021421	0.000223779	0.000439224	0.000354697	0	8.8459e-05	0.000177484	0.000180566	8.89073e-05	3.10111e-05	0	0	0	0.000219969	0	0	0.000146845	0	0	7.47809e-05	0.000561143	8.75542e-05	0.000212786	0.00286242	0.00125133	0.000705418	0	3.08818e-05	0.000212579	0	0	4.31885e-05	0	0.00013356
[truncated: 1 more columns]

## Sheet: Phylum_abund
Supplementary Table S4 Distribution of gut microbiota in all subjects at all levels.
Phylum	NEP1	NEP2	NEP3	NEP4	NEP5	NEP6	NEP8	NEP9	NEP10	NEP11	CEP1	CEP2	CEP3	CEP4	CEP5	CEP6	CEP7	CEP8	CEP9	CEP10	CEP11	CEP12	CEP13	CEP14	CEP15	CEP16	CEP17	REP1	REP2	REP3	REP4	REP5	REP6	REP7	REP8	REP9	REP10	REP11	REP12	REP13	REP14	REP15	REP16	REP17	REP18	REP19	REP20	REP21	REP22
k__Bacteria|p__Firmicutes	0.521508	0.397026	0.756214	0.538774	0.623383	0.520669	0.342994	0.642923	0.680629	0.548253	0.851778	0.562182	0.643347	0.548874	0.448123	0.493366	0.348356	0.775656	0.120365	0.452958	0.417704	0.485455	0.257612	0.341019	0.260912	0.533905	0.434608	0.264941	0.122281	0.489454	0.536233	0.502423	0.345423	0.437906	0.337621	0.272399	0.339287	0.524612	0.271385	0.729188	0.362655	0.407447	0.831648	0.367943	0.553026	0.438205	0.393533	0.475726	0.488147
k__Bacteria|p__Bacteroidota	0.383819	0.316336	0.144809	0.27018	0.0944274	0.354921	0.488566	0.117389	0.262582	0.404576	0.0844047	0.389121	0.316009	0.387443	0.131251	0.251657	0.348312	0.16869	0.00346512	0.482071	0.367385	0.310225	0.396564	0.564784	0.522894	0.319995	0.449499	0.473274	0.130266	0.281559	0.353185	0.394839	0.451815	0.252491	0.368954	0.540309	0.530695	0.318068	0.0863573	0.163958	0.422122	0.112859	0.030048	0.400149	0.205626	0.391799	0.461138	0.463941	0.384637
k__Bacteria|p__Proteobacteria	0.0445041	0.198161	0.0629407	0.142986	0.159441	0.0590151	0.076165	0.130087	0.00679004	0.00641702	0.0377294	0.015015	0.0105944	0.019168	0.13383	0.16454	0.0600622	0.0175406	0.786431	0.0136913	0.189288	0.119891	0.104492	0.03743	0.130758	0.104286	0.0519214	0.238692	0.373573	0.176646	0.0526811	0.0451081	0.00466516	0.115715	0.187805	0.119739	0.0391367	0.097858	0.504831	0.0373878	0.126246	0.391288	0.0541513	0.0696954	0.0825934	0.0115377	0.0475793	0.0225139	0.0891182
k__Bacteria|p__Actinobacteriota	0.0154744	0.0278499	0.0257352	0.0156899	0.0797645	0.0362863	0.0578232	0.0875816	0.0111236	0.0160872	0.0108385	0.00747366	0.0190434	0.00698309	0.0952347	0.0492951	0.0117036	0.0177248	0.0842815	0.0457975	0.00504217	0.0304031	0.00570865	0.0108171	0.0240026	0.0304493	0.0554832	0.0160073	0.357339	0.0448915	0.0177677	0.026619	0.018603	0.00478332	0.0681553	0.0636106	0.0640021	0.0299319	0.126886	0.0337352	0.0575856	0.0808824	0.0792582	0.00901941	0.0223736	0.00579139	0.0217382	0.0128579	0.0140739
k__Bacteria|p__Campylobacterota	0.0182223	0.00369572	0.00518278	0.0261117	0.00326037	0.00285771	0.00254617	0.00414968	0.0343533	0.00888373	0.00110706	0.0174836	0.00574535	0.000961554	0.000694523	0.00171368	0.00299863	0.00624832	8.18532e-05	0.00264779	0.00611842	0.00271551	0.182288	0.0317399	0.00409347	0.00130433	0.00385997	0.00266554	0.00206771	0.00231801	0.0238673	0.0275935	0.178543	0.00215933	0.00248273	0.000546755	0.0182988	0.00160772	0.00142364	0.00180936	0.010064	0.00451721	0.000447787	0.0174466	0.131473	0.148636	0.00441962	0.0064541	0.00634412
k__Bacteria|p__Fusobacteriota	0.00132023	0.0180166	0.00146223	0.00258959	0.0126009	0.00679537	0.020558	0.00482181	0.0014865	0.011976	0.00157132	0.00233341	0.000896334	0.000740869	0.000708697	0.0335373	0.190883	0.00342878	0.0011323	0.00210227	0.00342042	0.0500328	0.0465443	0.00761639	0.0524553	0.00797589	0.000878693	0.00335297	0.00200172	0.00138019	0.000895214	0.00192233	0.000244777	0.000491998	0.000927283	7.19414e-05	0.00582235	0.017212	0.00193857	8.45494e-05	0.00576091	0.00102599	0.00214629	0.133363	0.00266667	0.000616745	0.00168435	0.00107289	0.00535911
k__Bacteria|p__Verrucomicrobiota	0.00142769	0.0232082	0	0.00115516	0.00248493	0.00259188	0.00325344	0.0031561	0.00165027	0.00346769	0.00555317	0.00201214	0.00177797	0.0234083	0.187011	0.00192789	0.00246157	0.00191275	9.54953e-05	0	0.00527806	0	0.000527807	0.0015707	0.000263594	0.000314838	0.0013808	0.000322671	0.000483931	0.000530842	0.00898249	0.000480583	0.000143986	0.183761	0.0245281	0	0.000715026	0.00409022	0.000605804	0.0251619	0.00305681	0.000954742	0.000555873	0.000956604	0.00131868	0.00154938	0.0676619	0.0074767	0
k__Bacteria|p__	0.000521953	0.0106692	0.00121852	0.00132018	0.0213422	0.0144547	0.0061611	0.00322915	0.000365327	0.000232371	0.00187487	0.000794711	0.00051429	0.00424029	0.000340175	0.0011246	0.0189988	0.00150186	0.00365611	0	0.00190187	0.000283975	0.00520862	0.00331921	0.00406246	0.000974498	0.00128666	0.000154321	0.00607114	0.00030081	0.000440021	0	2.87973e-05	0.00165366	0.00862971	0.00234529	0.00141546	0.00191507	0.00086327	0.00300996	0.00143435	0.000170999	0.000972778	0.000273315	5.86081e-05	0	0.00162677	0.00388922	0.0110521
k__Bacteria|p__Desulfobacterota	0.000184219	0.00233182	9.74817e-05	7.61644e-05	0.000528709	0.000365521	7.85855e-05	0.00046757	0.000113377	0	0.00228555	0.00118361	0.000558372	0.00203345	0.00154496	0.000709571	0.00539307	0.00320209	0.000109138	0.000691885	0.00144483	0.000266227	0.000319462	0.00151142	0.0002791	0.000689645	0.000768857	0.000182379	0.00259563	0.00261882	0.00418778	0.000146845	0.000287973	0.000833664	0.000553379	0	0.000379401	0.000189143	6.05804e-05	0.00202919	0.0045617	0.000584245	0	0.000941419	0.000864469	0.00144409	0.000489469	0.00454302	0.000116865
k__Bacteria|p__Synergistota	0.0101474	0.000989925	0.00113729	0.000761644	0.000845934	0.000847345	0.000880157	0.00536244	0.000239352	0.000107248	8.92793e-05	6.7635e-05	0	0.000141869	7.08697e-05	0	0.00031329	0	0	3.99164e-05	0	0	0	0.000103725	7.75278e-05	0.000104946	0	0.000182379	0	8.84737e-05	0.00139593	0.000106796	0.000115189	0	0.000149562	0.000230213	0	0	0.00151451	0	0.000164597	0	0	0	0	0	0	3.35278e-05	0.000367291
k__Bacteria|p__Patescibacteria	0.0015198	0.00156188	0.000276198	0.000355434	0.00144514	0.000980262	0.000911591	0.000745189	0.000377924	0	0	8.45437e-05	0	3.15263e-05	0	0.000736347	0	2.8337e-05	2.72844e-05	0	0.000103202	0	0	0	0.000108539	0	0.000109837	0	0.000263963	0.000141558	0.00024277	0	0	0	7.47809e-05	8.63297e-05	8.75542e-05	0.0028135	0.000121161	0.000930044	0.000611362	0.000199498	0.000185291	0	0	0.000135383	0	0.000620264	0.00013356
k__Bacteria|p__Chloroflexi	0	0	0	0	0	0	0	0	0	0	0.000964217	0.000557989	0.00036735	0.00200192	0.000297653	0.000589078	0.00295388	0.00127517	0	0	0.00060447	0.000248478	0.000180566	0	0	0	0	2.80584e-05	0.000923869	0	0	0.000226942	0	0	0	0	0	0	0	0.000405837	0.00124624	0	0	0	0	4.51277e-05	0	0.000117347	0
k__Bacteria|p__Nitrospirota	0	0	0	0	0	0	0	0	0	0	0.000374973	0.000287449	0.000279186	0.001198	0.000255131	0.000200822	0.00183499	0.000396719	0	0	0.000516011	0.000212981	0.000166676	0	0	0	0	0	0.000527925	0	0	4.00486e-05	0	0	0	0	0	0	0	0.000304378	0.00145786	0	0	0	0	0	0	0.000352042	0
k__Bacteria|p__Acidobacteriota	0	0	0	0	3.52473e-05	0	0	2.92231e-05	0	0	0.000607099	0.00040581	5.8776e-05	0.000630527	0.000297653	6.69407e-05	0.00165596	0.000538404	0	0	0.000457038	0	0	0	0	0	0	0.000126263	0.000835881	0	0	0.000120146	7.19932e-05	0.000177666	0	2.87766e-05	0	0	0	0.000186009	0.000799473	0	0	0	0	0	0	5.02917e-05	0
k__Bacteria|p__Cyanobacteria	0	0	0.000471162	0	7.04945e-05	3.32292e-05	0	0	0.000289742	0	3.57117e-05	0	2.9388e-05	7.88159e-05	0	0	4.47557e-05	0	0	0	8.8459e-05	0	2.77793e-05	0	0	0	0.000203982	4.20875e-05	6.59906e-05	7.07789e-05	0.000121385	0	5.75946e-05	0	0	0	4.37771e-05	0.0014895	0.00104501	8.45494e-05	4.70278e-05	7.12494e-05	0.000555873	0	0	0.000195553	2.87923e-05	0.000100583	0.000116865
k__Archaea|p__	0	0	3.24939e-05	0	0.000317225	0	6.28684e-05	0	0	0	0.000107135	0	0	4.72895e-05	0	6.69407e-05	4.47557e-05	0	0.000354697	0	0	3.54969e-05	0.000152786	8.89073e-05	0	0	0	0	4.39938e-05	0	0	0.000146845	0	0	7.47809e-05	0.000215824	0	0.000118214	0.00222633	0.000828584	0.000164597	0	3.08818e-05	3.03684e-05	0	0	0	0	0.00013356
k__Bacteria|p__Spirochaetota	0.00132023	0	0	0	0	0.000149531	0	0	0	0	5.35676e-05	0	7.347e-05	0.000126105	0	9.37169e-05	0.000492313	0.000184191	0	0	0	0	0	0	6.20222e-05	0	0	0	6.59906e-05	0	0	0	0	0	0	0	2.91847e-05	0	0.000106016	0	0.000188111	0	0	0	0	0	0	3.35278e-05	6.67802e-05
k__Archaea|p__Halobacterota	0	0	0.000389927	0	0	0	0	0	0	0	0	0.000236722	7.347e-05	0.00034679	0.000113392	8.03288e-05	0.000179023	0.000240865	0	0	8.8459e-05	0.000141987	2.77793e-05	0	0	0	0	0	0.000175975	0	0	0	0	0	0	0	0	0	0	0.000219829	0.000376223	0	0	0	0	0	0	0	0
k__Bacteria|p__Myxococcota	0	0	3.24939e-05	0	0	0	0	0	0	0	3.57117e-05	0.000169087	0.000117552	0.000425606	0	5.35525e-05	0.00073847	0.000113348	0	0	8.8459e-05	5.32453e-05	2.77793e-05	0	0	0	0	0	4.39938e-05	0	0	0	0	0	0	0	0	0	0	8.45494e-05	0.000470278	0	0	0	0	0	0	0	0
k__Bacteria|p__Zixibacteria	0	0	0	0	0	0	0	0	0	0	0.000160703	0.000202905	5.8776e-05	0.000283737	0	9.37169e-05	0.00062658	0.000255033	0	0	0.000117945	0	6.94483e-05	0	0	0	0	0	0.000131981	0	0	0	0	0	0	0	0	0	0	3.38198e-05	9.40557e-05	0	0	0	0	0	0	0	0
k__Archaea|p__Aenigmarchaeota	0	0.000153988	0	0	5.28709e-05	0	0	5.84462e-05	0	0	0	3.38175e-05	0	0	0	0	0	0	0	0	0	0	0	0	0	0	0	0	0	0	0	0	0	0	0	0.000345319	2.91847e-05	9.45716e-05	0.000636094	0.000135279	0	0	0	0.00018221	0	0	4.31885e-05	0	0
k__Bacteria|p__Latescibacterota	0	0	0	0	0	0	0	0	0	0	5.35676e-05	8.45437e-05	0	7.88159e-05	2.83479e-05	0	0.000581825	0.000184191	0	0	2.94863e-05	0	0	0	0	0	0	2.80584e-05	4.39938e-05	0	0	0	0	0	0	0	0	0	0	8.45494e-05	9.40557e-05	0	0	0	0	0	0	0	0
k__Bacteria|p__Sva0485	0	0	0	0	0	0	0	0	0	0	0.000107135	0.000118361	5.8776e-05	0	0	0	0.000290912	0.000212528	0	0	0	0	0	0	0	0	0	0	0	0	0	0	0	0	0	0	0	0	0	5.07297e-05	0.000235139	0	0	0	0	0	0	6.70556e-05	0
k__Archaea|p__Euryarchaeota	0	0	0	0	0	0	0	0	0	0	0	0	0.000205716	0.000378316	0	6.69407e-05	0	0.000155854	0	0	0	0	0	0	3.10111e-05	0	0	0	0	0	0	0	0	0	0	0	5.83694e-05	0	0	3.38198e-05	9.40557e-05	0	0	0	0	0	0	0	0
k__Bacteria|p__Gemmatimonadota	3.07031e-05	0	0	0	0	0	0	0	0	0	0.000124991	5.07262e-05	0	0	4.25218e-05	0	0.000246157	7.08426e-05	0	0	7.37159e-05	0	0	0	0	0	0	0	0	0	0	2.66991e-05	0	0	0	0	0	0	0	0	0.00011757	0	0	0	0	4.51277e-05	0	0	0
k__Bacteria|p__Deferribacterota	0	0	0	0	0	0	0	0	0	0	0	0	0	0	0	0	0	0	0	0	0	0	0	0	0	0	0	0	0	0	0	0	0	0	4.48685e-05	7.19414e-05	0	0	0	0	0	0	0	0	0	0	5.75846e-05	0	0.000333901
k__Bacteria|p__Dependentiae	0	0	0	0	0	0	0	0	0	0	0	0	5.8776e-05	0	0	0	4.47557e-05	9.91796e-05	0	0	8.8459e-05	0	0	0	0	0	0	0	4.39938e-05	0	0	0	0	0	0	0	0	0	0	0	7.05418e-05	0	0	0	0	0	0	0	0
k__Bacteria|p__MBNT15	0	0	0	0	0	0	0	0	0	0	0	0	5.8776e-05	0	0	2.67763e-05	0.000268534	5.66741e-05	0	0	0	0	0	0	0	0	0	0	0	0	0	0	0	0	0	0	0	0	0	0	0	0	0	0	0	0	0	3.35278e-05	0
k__Bacteria|p__Deinococcota	0	0	0	0	0	0	0	0	0	0	0	0	0	0	2.83479e-05	0	0	0	0	0	0	0	0	0	0	0	0	0	0	0	0	0.000200243	0	0	0	0	0	0	0	0	9.40557e-05	0	0	0	0	0	0	0	0
k__Bacteria|p__Bdellovibrionota	0	0	0	0	0	0	0	0	0	0	0	0	0	6.30527e-05	5.66958e-05	2.67763e-05	8.95115e-05	0	0	0	0	3.54969e-05	0	0	0	0	0	0	0	0	0	0	0	0	0	0	0	0	0	0	0	0	0	0	0	0	0	0	0
k__Bacteria|p__Fibrobacterota	0	0	0	0	0	0	0	0	0	0	0	3.38175e-05	0	0	4.25218e-05	0	0.000134267	0	0	0	0	0	0	0	0	0	0	0	0	0	0	0	0	0	0	0	0	0	0	0	4.70278e-05	0	0	0	0	0	0	0	0
k__Bacteria|p__LCP-89	0	0	0	0	0	0	0	0	0	0	3.57117e-05	0	0	0	0	0	0	7.08426e-05	0	0	0	0	2.77793e-05	0	0	0	0	0	0	0	0	0	0	0	0	0	0	0	0	3.38198e-05	7.05418e-05	0	0	0	0	0	0	0	0
k__Bacteria|p__Elusimicrobiota	0	0	0	0	0	3.32292e-05	0	0	0	0	0	0	0	6.30527e-05	0	0	0	5.66741e-05	0	0	0	0	0	0	0	0	0	0	0	0	0	0	0	0	0	0	0	0	0	0	0	0	0	0	0	0	0	0	0
k__Bacteria|p__TA06	0	0	0	0	0	0	0	0	0	0	0	0	4.4082e-05	0	0	0	8.95115e-05	0	0	0	0	0	0	0	0	0	0	0	0	0	0	0	0	0	0	0	0	0	0	3.38198e-05	0	0	0	0	0	0	0	0	0
k__Bacteria|p__Sumerlaeota	0	0	0	0	0	0	0	0	0	0	0	0	2.9388e-05	0	0	2.67763e-05	0	0	0	0	0	0	0	0	0	0	0	0	0.000109984	0	0	0	0	0	0	0	0	0	0	0	0	0	0	0	0	0	0	0	0
k__Bacteria|p__Hydrogenedentes	0	0	0	0	0	0	0	0	0	0	0	0	0	4.72895e-05	0	0	0	0	0	0	0	0	5.55586e-05	0	0	0	0	0	4.39938e-05	0	0	0	0	0	0	0	0	0	0	0	0	0	0	0	0	0	0	0	0
k__Bacteria|p__WPS-2	0	0	0	0	0	0	0	0	0	0	0	0	0	0	0	0	4.47557e-05	0	0	0	0	0	0	0	0	0	0	0	0	0	0	0	0	2.73332e-05	0	0	0	0	0	6.76395e-05	0	0	0	0	0	0	0	0	0
k__Bacteria|p__Planctomycetota	0	0	0	0	0	0	0	0	0	0	0	3.38175e-05	0	0	0	0	0	4.25056e-05	0	0	0	0	0	0	0	0	0	0	0	0	0	0	0	0	0	0	0	0	0	0	0	0	0	0	0	0	0	0	0
k__Bacteria|p__NKB15	0	0	0	0	0	0	0	0	0	0	0	0	0	0	0	0	0	4.25056e-05	0	0	2.94863e-05	0	0	0	0	0	0	0	0	0	0	0	0	0	0	0	0	0	0	0	0	0	0	0	0	0	0	3.35278e-05	0
k__Archaea|p__Nanoarchaeota	0	0	0	0	0	0	0	0	0	0	3.57117e-05	0	0	3.15263e-05	0	0	0	0	0	0	0	0	0	0	0	0	0	0	0	0	0	0	0	0	0	0	0	0	0	3.38198e-05	0	0	0	0	0	0	0	0	0
k__Bacteria|p__Deferrisomatota	0	0	0	0	0	0	0	0	0	0	0	3.38175e-05	0	6.30527e-05	0	0	0	0	0	0	0	0	0	0	0	0	0	0	0	0	0	0	0	0	0	0	0	0	0	0	0	0	0	0	0	0	0	0	0
k__Bacteria|p__WS4	0	0	0	0	0	0	0	0	0	0	0	0	0	0	0	0	0	0	0	0	0	0	0	0	0	0	0	0	0	0	0	0	0	0	0	0	0	0	0	0	0	0	0	0	0	0	0	0	0
k__Bacteria|p__Calditrichota	0	0	0	0	0	0	0	0	0	0	0	0	0	3.15263e-05	2.83479e-05	0	0	0	0	0	2.94863e-05	0	0	0	0	0	0	0	0	0	0	0	0	0	0	0	0	0	0	0	0	0	0	0	0	0	0	0	0
k__Bacteria|p__Caldatribacteriota	0	0	0	0	0	0	0	0	0	0	0	0	0	0	0	0	4.47557e-05	0	0	0	4.42295e-05	0	0	0	0	0	0	0	0	0	0	0	0	0	0	0	0	0	0	0	0	0	0	0	0	0	0	0	0
k__Bacteria|p__Halanaerobiaeota	0	0	0	0	0	0	0	0	0	0	0	0	0	3.15263e-05	0	0	0	0	0	0	0	0	0	0	0	0	0	0	0	0	0	0	0	0	0	0	0	0	0	5.07297e-05	0	0	0	0	0	0	0	0	0
k__Bacteria|p__Margulisbacteria	0	0	0	0	0	0	0	0	0	0	7.14235e-05	0	0	0	0	0	0	0	0	0	0	0	0	0	0	0	0	0	0	0	0	0	0	0	0	0	0	0	0	0	0	0	0	0	0	0	0	0	0
k__Archaea|p__Crenarchaeota	0	0	0	0	0	0	0	0	0	0	0	0	0	0	0	0	0	0	0	0	0	0	0	0	0	0	0	0	0	0	0	0	0	0	0	0	0	0	0	0	7.05418e-05	0	0	0	0	0	0	0	0
k__Bacteria|p__DTB120	0	0	0	0	0	0	0	0	0	0	0	0	0	0	0	0	6.71336e-05	0	0	0	0	0	0	0	0	0	0	0	0	0	0	0	0	0	0	0	0	0	0	0	0	0	0	0	0	0	0	0	0
k__Bacteria|p__Methylomirabilota	0	0	0	0	0	0	0	0	0	0	0	0	0	0	0	0	0	0	0	0	2.94863e-05	0	0	0	0	0	0	0	0	0	0	0	0	0	0	0	0	0	0	3.38198e-05	0	0	0	0	0	0	0	0	0
k__Bacteria|p__SAR324_clade(Marine_group_B)	0	0	0	0	0	0	0	0	0	0	0	0	0	0	0	0	0	0	0	0	0	0	0	0	0	0	0	0	0	0	0	0	0	0	0	0	0	0	0	0	0	0	0	0	0	0	0	5.02917e-05	0
k__Bacteria|p__Acetothermia	0	0	0	0	0	0	0	0	0	0	0	0	0	4.72895e-05	0	0	0	0	0	0	0	0	0	0	0	0	0	0	0	0	0	0	0	0	0	0	0	0	0	0	0	0	0	0	0	0	0	0	0
k__Bacteria|p__NB1-j	0	0	0	0	0	0	0	0	0	0	0	0	0	0	0	0	4.47557e-05	0	0	0	0	0	0	0	0	0	0	0	0	0	0	0	0	0	0	0	0	0	0	0	0	0	0	0	0	0	0	0	0
k__Archaea|p__Thermoplasmatota	0	0	0	0	0	0	0	0	0	0	0	0	0	0	0	0	0	4.25056e-05	0	0	0	0	0	0	0	0	0	0	0	0	0	0	0	0	0	0	0	0	0	0	0	0	0	0	0	0	0	0	0
k__Bacteria|p__Cloacimonadota	0	0	0	0	0	0	0	0	0	0	0	0	0	0	0	0	0	0	0	0	0	0	0	0	0	0	0	0	0	0	0	0	0	0	0	0	0	0	0	0	0	0	0	0	0	0	0	3.35278e-05	0
k__Bacteria|p__WOR-1	0	0	0	0	0	0	0	0	0	0	0	0	0	0	0	0	0	0	0	0	2.94863e-05	0	0	0	0	0	0	0	0	0	0	0	0	0	0	0	0	0	0	0	0	0	0	0	0	0	0	0	0
k__Bacteria|p__Armatimonadota	0	0	0	0	0	0	0	0	0	0	0	0	0	0	0	0	0	2.8337e-05	0	0	0	0	0	0	0	0	0	0	0	0	0	0	0	0	0	0	0	0	0	0	0	0	0	0	0	0	0	0	0
[truncated: 1 more columns]

## Sheet: Class_abund
Class	NEP1	NEP2	NEP3	NEP4	NEP5	NEP6	NEP8	NEP9	NEP10	NEP11	CEP1	CEP2	CEP3	CEP4	CEP5	CEP6	CEP7	CEP8	CEP9	CEP10	CEP11	CEP12	CEP13	CEP14	CEP15	CEP16	CEP17	REP1	REP2	REP3	REP4	REP5	REP6	REP7	REP8	REP9	REP10	REP11	REP12	REP13	REP14	REP15	REP16	REP17	REP18	REP19	REP20	REP21	REP22
k__Bacteria|p__Bacteroidota|c__Bacteroidia	0.383819	0.316336	0.144809	0.27018	0.0944274	0.354921	0.488566	0.117389	0.262582	0.404576	0.0841368	0.388783	0.315862	0.386986	0.131081	0.251576	0.346611	0.168308	0.00346512	0.482071	0.367208	0.310154	0.396425	0.564784	0.522894	0.319995	0.449499	0.473134	0.130068	0.281559	0.353185	0.394839	0.451815	0.252491	0.368954	0.540309	0.530695	0.318068	0.0863573	0.163722	0.421581	0.112859	0.030048	0.400149	0.205626	0.391799	0.461138	0.463941	0.384637
k__Bacteria|p__Firmicutes|c__Clostridia	0.442217	0.232236	0.675126	0.429161	0.0932995	0.187014	0.187033	0.55426	0.545181	0.443382	0.815317	0.493194	0.610065	0.496099	0.362102	0.371226	0.157316	0.694952	0.0375979	0.356401	0.338223	0.226381	0.0872132	0.181534	0.173569	0.355512	0.229888	0.20961	0.0606894	0.390859	0.460899	0.241787	0.143828	0.325703	0.248273	0.0287766	0.186009	0.135025	0.131747	0.121092	0.170405	0.270719	0.0245356	0.149503	0.330462	0.350943	0.228467	0.159928	0.279609
k__Bacteria|p__Proteobacteria|c__Gammaproteobacteria	0.0443813	0.197875	0.062762	0.14291	0.153396	0.0586828	0.0760707	0.129838	0.00653809	0.00641702	0.0370152	0.0147275	0.0103152	0.0186951	0.133759	0.164018	0.0567727	0.0169456	0.786281	0.0136913	0.189037	0.119749	0.104339	0.0372374	0.130371	0.104001	0.0507288	0.233923	0.372693	0.17608	0.0450794	0.0340013	0.00457877	0.115647	0.187461	0.119739	0.0390638	0.0970305	0.504468	0.036965	0.125517	0.391145	0.0524065	0.0693158	0.0823883	0.0114173	0.0474785	0.0217595	0.0891182
k__Bacteria|p__Firmicutes|c__Bacilli	0.0197114	0.10524	0.0319415	0.041573	0.487223	0.213066	0.0828134	0.0450036	0.0343911	0.0159442	0.0186415	0.0458565	0.0180442	0.0223679	0.0233587	0.101763	0.106362	0.0168889	0.077856	0.00979283	0.0438315	0.0339883	0.0124729	0.0484545	0.036345	0.077585	0.0454881	0.0108025	0.0300257	0.0516509	0.0441083	0.0219466	0.00930152	0.0182176	0.0353714	0.0245032	0.0413548	0.164956	0.0677591	0.597511	0.07769	0.109168	0.79022	0.143536	0.125509	0.0309727	0.0585636	0.264518	0.121239
k__Bacteria|p__Firmicutes|c__Negativicutes	0.0595794	0.0595055	0.0487409	0.0680402	0.0428607	0.120589	0.0731473	0.0436593	0.101057	0.0889266	0.0176952	0.0231312	0.0152377	0.0303283	0.062663	0.02035	0.0844541	0.0636733	0.00491119	0.086765	0.03559	0.225086	0.157925	0.11103	0.0509978	0.100808	0.159185	0.0444865	0.0313895	0.0469441	0.0312263	0.238596	0.192135	0.0938897	0.0539768	0.219119	0.111923	0.224631	0.0718786	0.0105856	0.114301	0.0275593	0.0168924	0.0748732	0.0970549	0.0562893	0.106503	0.0512808	0.0870146
k__Bacteria|p__Actinobacteriota|c__Actinobacteria	0.0134173	0.0226803	0.017563	0.0131891	0.0766099	0.031385	0.0466326	0.0661319	0.00726874	0.0129592	0.0095886	0.00451463	0.0167659	0.00439793	0.0941717	0.0470861	0.0075861	0.0123833	0.0817031	0.0366832	0.003789	0.0299416	0.00525029	0.0102392	0.022328	0.0282005	0.0535061	0.013945	0.35195	0.0401847	0.0126999	0.0234551	0.0126564	0.00277432	0.0530047	0.0635818	0.0625429	0.026551	0.125719	0.0301672	0.0530239	0.0780609	0.0780229	0.00581554	0.0137436	0.00524986	0.0159797	0.00461007	0.00719557
k__Bacteria|p__Campilobacterota|c__Campylobacteria	0.0182223	0.00369572	0.00518278	0.0261117	0.00326037	0.00285771	0.00254617	0.00414968	0.0343533	0.00888373	0.00110706	0.0174836	0.00574535	0.000961554	0.000694523	0.00171368	0.00299863	0.00624832	8.18532e-05	0.00264779	0.00611842	0.00271551	0.182288	0.0317399	0.00409347	0.00130433	0.00385997	0.00266554	0.00206771	0.00231801	0.0238673	0.0275935	0.178543	0.00215933	0.00248273	0.000546755	0.0182988	0.00160772	0.00142364	0.00180936	0.010064	0.00451721	0.000447787	0.0174466	0.131473	0.148636	0.00441962	0.0064541	0.00634412
k__Bacteria|p__Fusobacteriota|c__Fusobacteriia	0.00132023	0.0180166	0.00146223	0.00258959	0.0126009	0.00679537	0.020558	0.00482181	0.0014865	0.011976	0.00157132	0.00233341	0.000896334	0.000740869	0.000708697	0.0335373	0.190883	0.00342878	0.0011323	0.00210227	0.00342042	0.0500328	0.0465443	0.00761639	0.0524553	0.00797589	0.000878693	0.00335297	0.00200172	0.00138019	0.000895214	0.00192233	0.000244777	0.000491998	0.000927283	7.19414e-05	0.00582235	0.017212	0.00193857	8.45494e-05	0.00576091	0.00102599	0.00214629	0.133363	0.00266667	0.000616745	0.00168435	0.00107289	0.00535911
k__Bacteria|p__Verrucomicrobiota|c__Verrucomicrobiae	0.00142769	0.0232082	0	0.00115516	0.00248493	0.00255865	0.00325344	0.0031561	0.00165027	0.00346769	0.00555317	0.00201214	0.00177797	0.0234083	0.187011	0.00192789	0.00237205	0.00182774	9.54953e-05	0	0.00527806	0	0.000527807	0.0015707	0.000263594	0.000314838	0.0013808	0.000322671	0.000483931	0.000530842	0.00898249	0.000480583	0.000143986	0.183761	0.0245281	0	0.000715026	0.00409022	0.000605804	0.0251619	0.00300978	0.000954742	0.000555873	0.000956604	0.00131868	0.00154938	0.0676619	0.00739288	0
k__Bacteria|p__Actinobacteriota|c__Coriobacteriia	0.00205711	0.00516961	0.00812348	0.00250073	0.00315463	0.00490131	0.0111906	0.0214498	0.00385483	0.00312807	0.000857082	0.00265467	0.00199838	0.00220684	0.00106305	0.00215549	0.00290912	0.00490231	0.00257837	0.00911425	0.00109099	0.000461459	0.00041669	0.000577898	0.0016746	0.00224884	0.00197706	0.00203423	0.00514727	0.0047068	0.00506782	0.00312379	0.00594664	0.00200899	0.0151506	2.87766e-05	0.00145924	0.00338093	0.00116617	0.00338198	0.00404439	0.00282148	0.00123527	0.00320386	0.00863004	0.000541533	0.00575846	0.00814725	0.00687836
k__Bacteria|p__|c__	0.000521953	0.0106692	0.00121852	0.00132018	0.0213422	0.0144547	0.0061611	0.00322915	0.000365327	0.000232371	0.00187487	0.000794711	0.00051429	0.00424029	0.000340175	0.0011246	0.0189988	0.00150186	0.00365611	0	0.00190187	0.000283975	0.00520862	0.00331921	0.00406246	0.000974498	0.00128666	0.000154321	0.00607114	0.00030081	0.000440021	0	2.87973e-05	0.00165366	0.00862971	0.00234529	0.00141546	0.00191507	0.00086327	0.00300996	0.00143435	0.000170999	0.000972778	0.000273315	5.86081e-05	0	0.00162677	0.00388922	0.0110521
k__Bacteria|p__Proteobacteria|c__Alphaproteobacteria	0.000122812	0.000285978	0.000178716	7.61644e-05	0.00604491	0.000332292	9.43026e-05	0.000248396	0.000251949	0	0.000714235	0.000219814	0.00014694	0.000283737	7.08697e-05	0.000455197	0.00226017	0.000566741	0.000150064	0	0.000250634	0.000141987	0.000152786	0.000192633	0.000387639	0.000284853	0.00119251	0.00476992	0.000879875	0.000566231	0.00760174	0.0111068	8.63918e-05	6.83331e-05	0.000343992	0	7.29618e-05	0.000827501	0.000363482	0.000422747	0.000728932	0.000142499	0.00174482	0.000379605	0.000205128	0.000120341	0.000100773	0.000754375	0
k__Bacteria|p__Desulfobacterota|c__Desulfovibrionia	0.000184219	0.00233182	4.87409e-05	7.61644e-05	0.000528709	0.000365521	7.85855e-05	0.00046757	0.000113377	0	0.00108921	0.00027054	0.000249798	0.0002995	0.001304	0.000294539	0.000984626	0.000495898	0.000109138	0.000691885	0.000383323	0.00023073	2.77793e-05	0.00151142	0.0002791	0.000689645	0.000768857	0.000182379	0.00136381	0.00261882	0.00418778	0.000146845	0.000287973	0.000833664	0.000553379	0	0.000379401	0.000189143	6.05804e-05	0.00152189	0.00300978	0.000584245	0	0.000941419	0.000864469	0.00144409	0.000489469	0.00425803	0.000116865
k__Bacteria|p__Synergistota|c__Synergistia	0.0101474	0.000989925	0.00113729	0.000761644	0.000845934	0.000847345	0.000880157	0.00536244	0.000239352	0.000107248	8.92793e-05	6.7635e-05	0	0.000141869	7.08697e-05	0	0.00031329	0	0	3.99164e-05	0	0	0	0.000103725	7.75278e-05	0.000104946	0	0.000182379	0	8.84737e-05	0.00139593	0.000106796	0.000115189	0	0.000149562	0.000230213	0	0	0.00151451	0	0.000164597	0	0	0	0	0	0	3.35278e-05	0.000367291
k__Bacteria|p__Patescibacteria|c__Saccharimonadia	0.00128953	0.00112191	0.000276198	0.000355434	0.00111029	0.000747657	0.000722986	0.000613685	0.000302339	0	0	8.45437e-05	0	0	0	0.000736347	0	2.8337e-05	2.72844e-05	0	5.89727e-05	0	0	0	6.20222e-05	0	0.000109837	0	0.000263963	0.000141558	0.00024277	0	0	0	7.47809e-05	8.63297e-05	8.75542e-05	0.0028135	0	0.000879314	0.000611362	0.000199498	0.000185291	0	0	0.000135383	0	0.000469389	0.00013356
k__Bacteria|p__Chloroflexi|c__Anaerolineae	0	0	0	0	0	0	0	0	0	0	0.000910649	0.000490354	0.00036735	0.00184429	0.000297653	0.000468585	0.00277486	0.00102013	0	0	0.000516011	0.000248478	0.000152786	0	0	0	0	0	0.000681903	0	0	0	0	0	0	0	0	0	0	0.000270558	0.0010111	0	0	0	0	0	0	5.02917e-05	0
k__Bacteria|p__Desulfobacterota|c__Desulfobacteria	0	0	0	0	0	0	0	0	0	0	0.000857082	0.000625624	0.000161634	0.000740869	0	0.000240986	0.00255108	0.00138851	0	0	0.000516011	0	0.000138897	0	0	0	0	0	0.000901872	0	0	0	0	0	0	0	0	0	0	0.000219829	0.000728932	0	0	0	0	0	0	8.38195e-05	0
k__Bacteria|p__Nitrospirota|c__Thermodesulfovibrionia	0	0	0	0	0	0	0	0	0	0	0.000374973	0.000287449	0.00022041	0.00108766	0.000212609	0.000133881	0.00154407	0.000340044	0	0	0.000383323	0.000124239	0.000166676	0	0	0	0	0	0.000461934	0	0	0	0	0	0	0	0	0	0	0.000186009	0.000893529	0	0	0	0	0	0	0.000268222	0
k__Bacteria|p__Cyanobacteria|c__Vampirivibrionia	0	0	0.000471162	0	7.04945e-05	3.32292e-05	0	0	0.000289742	0	3.57117e-05	0	2.9388e-05	7.88159e-05	0	0	4.47557e-05	0	0	0	8.8459e-05	0	2.77793e-05	0	0	0	0.000203982	4.20875e-05	6.59906e-05	7.07789e-05	0.000121385	0	5.75946e-05	0	0	0	4.37771e-05	0.0014895	0.00104501	8.45494e-05	0	7.12494e-05	0.000555873	0	0	0.000195553	2.87923e-05	0.000100583	0.000116865
k__Archaea|p__|c__	0	0	3.24939e-05	0	0.000317225	0	6.28684e-05	0	0	0	0.000107135	0	0	4.72895e-05	0	6.69407e-05	4.47557e-05	0	0.000354697	0	0	3.54969e-05	0.000152786	8.89073e-05	0	0	0	0	4.39938e-05	0	0	0.000146845	0	0	7.47809e-05	0.000215824	0	0.000118214	0.00222633	0.000828584	0.000164597	0	3.08818e-05	3.03684e-05	0	0	0	0	0.00013356
k__Bacteria|p__Bacteroidota|c__Ignavibacteria	0	0	0	0	0	0	0	0	0	0	0.000267838	0.000185996	0.000102858	0.000378316	0.000170087	8.03288e-05	0.0015217	0.00028337	0	0	0.000147432	0	0.000138897	0	0	0	0	0	0.000197972	0	0	0	0	0	0	0	0	0	0	0.000236738	0.00054082	0	0	0	0	0	0	0	0
k__Bacteria|p__Actinobacteriota|c__Acidimicrobiia	0	0	0	0	0	0	0	0	0	0	0.000392829	0.000253631	0.000279186	0.00034679	0	5.35525e-05	0.00116365	0.000340044	0	0	0.000117945	0	0	0	0	0	0	0	0.000153978	0	0	4.00486e-05	0	0	0	0	0	0	0	0.000186009	0.000399737	0	0	0	0	0	0	5.02917e-05	0
k__Bacteria|p__Desulfobacterota|c__Desulfobulbia	0	0	0	0	0	0	0	0	0	0	0.000232126	6.7635e-05	5.8776e-05	0.000488658	0.000240957	9.37169e-05	0.000805603	0.000694257	0	0	0.000191661	3.54969e-05	0	0	0	0	0	0	0	0	0	0	0	0	0	0	0	0	0	0.000202919	0.000446764	0	0	0	0	0	0	6.70556e-05	0
k__Bacteria|p__Spirochaetota|c__Spirochaetia	0.00132023	0	0	0	0	0.000149531	0	0	0	0	5.35676e-05	0	4.4082e-05	3.15263e-05	0	5.35525e-05	0.000358046	7.08426e-05	0	0	0	0	0	0	6.20222e-05	0	0	0	0	0	0	0	0	0	0	0	2.91847e-05	0	0.000106016	0	0.000188111	0	0	0	0	0	0	3.35278e-05	6.67802e-05
k__Bacteria|p__Acidobacteriota|c__Acidobacteriae	0	0	0	0	3.52473e-05	0	0	2.92231e-05	0	0	0.000107135	6.7635e-05	0	7.88159e-05	9.92176e-05	4.01644e-05	0.000380424	5.66741e-05	0	0	7.37159e-05	0	0	0	0	0	0	0.000126263	0.000307956	0	0	0.000120146	7.19932e-05	0.000177666	0	0	0	0	0	3.38198e-05	0.000352709	0	0	0	0	0	0	5.02917e-05	0
k__Bacteria|p__Acidobacteriota|c__Aminicenantia	0	0	0	0	0	0	0	0	0	0	0.000285694	0.00013527	0	0.000378316	8.50437e-05	2.67763e-05	0.000380424	0.00028337	0	0	0.000132689	0	0	0	0	0	0	0	0.000197972	0	0	0	0	0	0	0	0	0	0	3.38198e-05	0.000164597	0	0	0	0	0	0	0	0
k__Bacteria|p__Zixibacteria|c__Zixibacteria	0	0	0	0	0	0	0	0	0	0	0.000160703	0.000202905	5.8776e-05	0.000283737	0	9.37169e-05	0.00062658	0.000255033	0	0	0.000117945	0	6.94483e-05	0	0	0	0	0	0.000131981	0	0	0	0	0	0	0	0	0	0	3.38198e-05	9.40557e-05	0	0	0	0	0	0	0	0
k__Bacteria|p__Acidobacteriota|c__Thermoanaerobaculia	0	0	0	0	0	0	0	0	0	0	0.000178559	0.000101452	0	7.88159e-05	5.66958e-05	0	0.000760848	0.000141685	0	0	0.000221148	0	0	0	0	0	0	0	0.000241966	0	0	0	0	0	0	0	0	0	0	8.45494e-05	9.40557e-05	0	0	0	0	0	0	0	0
k__Bacteria|p__Patescibacteria|c__Gracilibacteria	0.000230273	0.000439967	0	0	0.000334849	0.000232605	0.000188605	0.000131504	7.55848e-05	0	0	0	0	0	0	0	0	0	0	0	0	0	0	0	4.65167e-05	0	0	0	0	0	0	0	0	0	0	0	0	0	0.000121161	0	0	0	0	0	0	0	0	0.000150875	0
k__Archaea|p__Halobacterota|c__Methanosarcinia	0	0	6.49878e-05	0	0	0	0	0	0	0	0	0.000202905	7.347e-05	0.000315263	0.000113392	8.03288e-05	6.71336e-05	0.000170022	0	0	8.8459e-05	0.000106491	0	0	0	0	0	0	0.000175975	0	0	0	0	0	0	0	0	0	0	0.000169099	0.000258653	0	0	0	0	0	0	0	0
k__Bacteria|p__Myxococcota|c__Polyangia	0	0	3.24939e-05	0	0	0	0	0	0	0	3.57117e-05	0.00013527	0.000117552	0.000189158	0	5.35525e-05	0.00062658	0.000113348	0	0	8.8459e-05	0	2.77793e-05	0	0	0	0	0	4.39938e-05	0	0	0	0	0	0	0	0	0	0	5.07297e-05	0.000258653	0	0	0	0	0	0	0	0
k__Bacteria|p__Nitrospirota|c__Nitrospiria	0	0	0	0	0	0	0	0	0	0	0	0	5.8776e-05	0.000110342	4.25218e-05	6.69407e-05	0.000290912	5.66741e-05	0	0	0.000132689	8.87422e-05	0	0	0	0	0	0	6.59906e-05	0	0	4.00486e-05	0	0	0	0	0	0	0	0.000118369	0.000564334	0	0	0	0	0	0	8.38195e-05	0
k__Bacteria|p__Desulfobacterota|c__Syntrophia	0	0	4.87409e-05	0	0	0	0	0	0	0	3.57117e-05	0.000185996	5.8776e-05	0.000204921	0	0	0.000358046	0.00028337	0	0	2.94863e-05	0	0	0	0	0	0	0	0.000241966	0	0	0	0	0	0	0	0	0	0	0	0.000141084	0	0	0	0	0	0	0.000100583	0
k__Archaea|p__Aenigmarchaeota|c__Deep_Sea_Euryarchaeotic_Group(DSEG)	0	0	0	0	5.28709e-05	0	0	0	0	0	0	3.38175e-05	0	0	0	0	0	0	0	0	0	0	0	0	0	0	0	0	0	0	0	0	0	0	0	0.000345319	2.91847e-05	9.45716e-05	0.000636094	0.000135279	0	0	0	0.00018221	0	0	4.31885e-05	0	0
k__Bacteria|p__Proteobacteria|c__Magnetococcia	0	0	0	0	0	0	0	0	0	0	0	6.7635e-05	0.000132246	0.000189158	0	6.69407e-05	0.00102938	2.8337e-05	0	0	0	0	0	0	0	0	0	0	0	0	0	0	0	0	0	0	0	0	0	0	0	0	0	0	0	0	0	0	0
k__Bacteria|p__Firmicutes|c__	0	4.39967e-05	0.000406174	0	0	0	0	0	0	0	0	0	0	0	0	0	6.71336e-05	0.000141685	0	0	2.94863e-05	0	0	0	0	0	4.70729e-05	0	0	0	0	9.34467e-05	0	9.56663e-05	0	0	0	0	0	0	9.40557e-05	0	0	0	0	0	0	0	0.000200341
k__Bacteria|p__Chloroflexi|c__Dehalococcoidia	0	0	0	0	0	0	0	0	0	0	5.35676e-05	6.7635e-05	0	7.88159e-05	0	9.37169e-05	4.47557e-05	0.000226696	0	0	8.8459e-05	0	2.77793e-05	0	0	0	0	0	0.000241966	0	0	0	0	0	0	0	0	0	0	5.07297e-05	0.000235139	0	0	0	0	0	0	0	0
k__Bacteria|p__Desulfobacterota|c__Desulfuromonadia	0	0	0	0	0	0	0	0	0	0	0	0	2.9388e-05	0.000126105	0	0	0.000335668	0.000184191	0	0	0.000206404	0	0.000111117	0	0	0	0	0	8.79875e-05	0	0	0	0	0	0	0	0	0	0	5.07297e-05	0	0	0	0	0	0	0	3.35278e-05	0
k__Bacteria|p__Sva0485|c__Sva0485	0	0	0	0	0	0	0	0	0	0	0.000107135	0.000118361	5.8776e-05	0	0	0	0.000290912	0.000212528	0	0	0	0	0	0	0	0	0	0	0	0	0	0	0	0	0	0	0	0	0	5.07297e-05	0.000235139	0	0	0	0	0	0	6.70556e-05	0
k__Archaea|p__Euryarchaeota|c__Methanobacteria	0	0	0	0	0	0	0	0	0	0	0	0	0.000205716	0.000378316	0	6.69407e-05	0	0.000155854	0	0	0	0	0	0	3.10111e-05	0	0	0	0	0	0	0	0	0	0	0	5.83694e-05	0	0	3.38198e-05	9.40557e-05	0	0	0	0	0	0	0	0
k__Archaea|p__Halobacterota|c__Methanomicrobia	0	0	0.000324939	0	0	0	0	0	0	0	0	3.38175e-05	0	3.15263e-05	0	0	0.000111889	7.08426e-05	0	0	0	3.54969e-05	2.77793e-05	0	0	0	0	0	0	0	0	0	0	0	0	0	0	0	0	5.07297e-05	0.00011757	0	0	0	0	0	0	0	0
k__Bacteria|p__Latescibacterota|c__Latescibacteria	0	0	0	0	0	0	0	0	0	0	5.35676e-05	3.38175e-05	0	3.15263e-05	2.83479e-05	0	0.000268534	0.000155854	0	0	0	0	0	0	0	0	0	0	4.39938e-05	0	0	0	0	0	0	0	0	0	0	8.45494e-05	4.70278e-05	0	0	0	0	0	0	0	0
k__Bacteria|p__Firmicutes|c__TSAC18	0	0	0	0	0	0	0	0	0	0	0.000124991	0	0	7.88159e-05	0	2.67763e-05	8.95115e-05	0	0	0	2.94863e-05	0	0	0	0	0	0	0	0.000175975	0	0	0	0	0	0	0	0	0	0	0	0.000164597	0	0	0	0	0	0	0	0
k__Bacteria|p__Myxococcota|c__Myxococcia	0	0	0	0	0	0	0	0	0	0	0	3.38175e-05	0	0.000236448	0	0	0.000111889	0	0	0	0	5.32453e-05	0	0	0	0	0	0	0	0	0	0	0	0	0	0	0	0	0	3.38198e-05	0.000211625	0	0	0	0	0	0	0	0
k__Bacteria|p__Desulfobacterota|c__Syntrophorhabdia	0	0	0	0	0	0	0	0	0	0	3.57117e-05	0	0	6.30527e-05	0	4.01644e-05	0.000246157	7.08426e-05	0	0	4.42295e-05	0	0	0	0	0	0	0	0	0	0	0	0	0	0	0	0	0	0	0	0.000164597	0	0	0	0	0	0	0	0
k__Bacteria|p__Deferribacterota|c__Deferribacteres	0	0	0	0	0	0	0	0	0	0	0	0	0	0	0	0	0	0	0	0	0	0	0	0	0	0	0	0	0	0	0	0	0	0	4.48685e-05	7.19414e-05	0	0	0	0	0	0	0	0	0	0	5.75846e-05	0	0.000333901
k__Bacteria|p__Latescibacterota|c__Latescibacterota	0	0	0	0	0	0	0	0	0	0	0	5.07262e-05	0	4.72895e-05	0	0	0.00031329	2.8337e-05	0	0	2.94863e-05	0	0	0	0	0	0	2.80584e-05	0	0	0	0	0	0	0	0	0	0	0	0	4.70278e-05	0	0	0	0	0	0	0	0
k__Bacteria|p__Actinobacteriota|c__Thermoleophilia	0	0	0	0	0	0	0	0	0	0	0	5.07262e-05	0	0	0	0	0	9.91796e-05	0	0	0	0	4.1669e-05	0	0	0	0	0	8.79875e-05	0	0	0	0	0	0	0	0	0	0	0	0.00011757	0	0	0	0	0	0	5.02917e-05	0
k__Bacteria|p__Dependentiae|c__Babeliae	0	0	0	0	0	0	0	0	0	0	0	0	5.8776e-05	0	0	0	4.47557e-05	9.91796e-05	0	0	8.8459e-05	0	0	0	0	0	0	0	4.39938e-05	0	0	0	0	0	0	0	0	0	0	0	7.05418e-05	0	0	0	0	0	0	0	0
k__Bacteria|p__Gemmatimonadota|c__BD2-11_terrestrial_group	0	0	0	0	0	0	0	0	0	0	0.000124991	5.07262e-05	0	0	4.25218e-05	0	8.95115e-05	2.8337e-05	0	0	4.42295e-05	0	0	0	0	0	0	0	0	0	0	0	0	0	0	0	0	0	0	0	0.00011757	0	0	0	0	0	0	0	0
k__Bacteria|p__Acidobacteriota|c__Vicinamibacteria	0	0	0	0	0	0	0	0	0	0	0	5.07262e-05	0	3.15263e-05	2.83479e-05	0	8.95115e-05	0	0	0	0	0	0	0	0	0	0	0	8.79875e-05	0	0	0	0	0	0	2.87766e-05	0	0	0	0	0.00011757	0	0	0	0	0	0	0	0
k__Bacteria|p__Spirochaetota|c__Leptospirae	0	0	0	0	0	0	0	0	0	0	0	0	0	9.4579e-05	0	4.01644e-05	0.000134267	0.000113348	0	0	0	0	0	0	0	0	0	0	6.59906e-05	0	0	0	0	0	0	0	0	0	0	0	0	0	0	0	0	0	0	0	0
k__Bacteria|p__MBNT15|c__MBNT15	0	0	0	0	0	0	0	0	0	0	0	0	5.8776e-05	0	0	2.67763e-05	0.000268534	5.66741e-05	0	0	0	0	0	0	0	0	0	0	0	0	0	0	0	0	0	0	0	0	0	0	0	0	0	0	0	0	0	3.35278e-05	0
k__Bacteria|p__Gemmatimonadota|c__Gemmatimonadetes	3.07031e-05	0	0	0	0	0	0	0	0	0	0	0	0	0	0	0	0.000156645	0	0	0	2.94863e-05	0	0	0	0	0	0	0	0	0	0	2.66991e-05	0	0	0	0	0	0	0	0	0	0	0	0	0	4.51277e-05	0	0	0
k__Bacteria|p__Deinococcota|c__Deinococci	0	0	0	0	0	0	0	0	0	0	0	0	0	0	2.83479e-05	0	0	0	0	0	0	0	0	0	0	0	0	0	0	0	0	0.000200243	0	0	0	0	0	0	0	0	9.40557e-05	0	0	0	0	0	0	0	0
k__Bacteria|p__Bacteroidota|c__Kryptonia	0	0	0	0	0	0	0	0	0	0	0	6.7635e-05	4.4082e-05	3.15263e-05	0	0	8.95115e-05	0	0	0	0	7.09937e-05	0	0	0	0	0	0	0	0	0	0	0	0	0	0	0	0	0	0	0	0	0	0	0	0	0	0	0
k__Bacteria|p__Fibrobacterota|c__Fibrobacteria	0	0	0	0	0	0	0	0	0	0	0	3.38175e-05	0	0	4.25218e-05	0	0.000134267	0	0	0	0	0	0	0	0	0	0	0	0	0	0	0	0	0	0	0	0	0	0	0	4.70278e-05	0	0	0	0	0	0	0	0
k__Bacteria|p__Chloroflexi|c__Chloroflexia	0	0	0	0	0	0	0	0	0	0	0	0	0	0	0	0	0	0	0	0	0	0	0	0	0	0	0	0	0	0	0	0.000200243	0	0	0	0	0	0	0	0	0	0	0	0	0	4.51277e-05	0	0	0
k__Bacteria|p__LCP-89|c__LCP-89	0	0	0	0	0	0	0	0	0	0	3.57117e-05	0	0	0	0	0	0	7.08426e-05	0	0	0	0	2.77793e-05	0	0	0	0	0	0	0	0	0	0	0	0	0	0	0	0	3.38198e-05	7.05418e-05	0	0	0	0	0	0	0	0
k__Archaea|p__Aenigmarchaeota|c__	0	0.000153988	0	0	0	0	0	5.84462e-05	0	0	0	0	0	0	0	0	0	0	0	0	0	0	0	0	0	0	0	0	0	0	0	0	0	0	0	0	0	0	0	0	0	0	0	0	0	0	0	0	0
k__Bacteria|p__Bacteroidota|c__Rhodothermia	0	0	0	0	0	0	0	0	0	0	0	0	0	0	0	0	0	7.08426e-05	0	0	0	0	0	0	0	0	0	0.000140292	0	0	0	0	0	0	0	0	0	0	0	0	0	0	0	0	0	0	0	0	0
k__Bacteria|p__Desulfobacterota|c__Desulfomonilia	0	0	0	0	0	0	0	0	0	0	3.57117e-05	0	0	0	0	0	6.71336e-05	4.25056e-05	0	0	2.94863e-05	0	0	0	0	0	0	0	0	0	0	0	0	0	0	0	0	0	0	3.38198e-05	0	0	0	0	0	0	0	0	0
k__Bacteria|p__Desulfobacterota|c__	0	0	0	0	0	0	0	0	0	0	0	0	0	4.72895e-05	0	4.01644e-05	0	4.25056e-05	0	0	4.42295e-05	0	0	0	0	0	0	0	0	0	0	0	0	0	0	0	0	0	0	0	0	0	0	0	0	0	0	0	0
k__Bacteria|p__Bacteroidota|c__SJA-28	0	0	0	0	0	0	0	0	0	0	0	3.38175e-05	0	4.72895e-05	0	0	8.95115e-05	0	0	0	0	0	0	0	0	0	0	0	0	0	0	0	0	0	0	0	0	0	0	0	0	0	0	0	0	0	0	0	0
k__Bacteria|p__TA06|c__TA06	0	0	0	0	0	0	0	0	0	0	0	0	4.4082e-05	0	0	0	8.95115e-05	0	0	0	0	0	0	0	0	0	0	0	0	0	0	0	0	0	0	0	0	0	0	3.38198e-05	0	0	0	0	0	0	0	0	0
k__Bacteria|p__Sumerlaeota|c__Sumerlaeia	0	0	0	0	0	0	0	0	0	0	0	0	2.9388e-05	0	0	2.67763e-05	0	0	0	0	0	0	0	0	0	0	0	0	0.000109984	0	0	0	0	0	0	0	0	0	0	0	0	0	0	0	0	0	0	0	0
k__Bacteria|p__Firmicutes|c__Limnochordia	0	0	0	0	0	0	0	0	0	0	0	0	0	0	0	0	0	0	0	0	0	0	0	0	0	0	0	0	0	0	0	0	0.000158385	0	0	0	0	0	0	0	0	0	0	0	0	0	0	0	0
k__Bacteria|p__Bdellovibrionota|c__Oligoflexia	0	0	0	0	0	0	0	0	0	0	0	0	0	3.15263e-05	0	0	8.95115e-05	0	0	0	0	3.54969e-05	0	0	0	0	0	0	0	0	0	0	0	0	0	0	0	0	0	0	0	0	0	0	0	0	0	0	0
k__Bacteria|p__Chloroflexi|c__	0	0	0	0	0	0	0	0	0	0	0	0	0	0	0	2.67763e-05	6.71336e-05	2.8337e-05	0	0	0	0	0	0	0	0	0	0	0	0	0	0	0	0	0	0	0	0	0	3.38198e-05	0	0	0	0	0	0	0	0	0
k__Bacteria|p__Hydrogenedentes|c__Hydrogenedentia	0	0	0	0	0	0	0	0	0	0	0	0	0	4.72895e-05	0	0	0	0	0	0	0	0	5.55586e-05	0	0	0	0	0	4.39938e-05	0	0	0	0	0	0	0	0	0	0	0	0	0	0	0	0	0	0	0	0
k__Bacteria|p__Desulfobacterota|c__Desulfobaccia	0	0	0	0	0	0	0	0	0	0	0	3.38175e-05	0	0	0	0	0	0	0	0	0	0	4.1669e-05	0	0	0	0	0	0	0	0	0	0	0	0	0	0	0	0	0	7.05418e-05	0	0	0	0	0	0	0	0
k__Bacteria|p__Chloroflexi|c__KD4-96	0	0	0	0	0	0	0	0	0	0	0	0	0	7.88159e-05	0	0	0	0	0	0	0	0	0	0	0	0	0	0	0	0	0	0	0	0	0	0	0	0	0	0	0	0	0	0	0	0	0	6.70556e-05	0
k__Bacteria|p__WPS-2|c__WPS-2	0	0	0	0	0	0	0	0	0	0	0	0	0	0	0	0	4.47557e-05	0	0	0	0	0	0	0	0	0	0	0	0	0	0	0	0	2.73332e-05	0	0	0	0	0	6.76395e-05	0	0	0	0	0	0	0	0	0
k__Bacteria|p__Verrucomicrobiota|c__Lentisphaeria	0	0	0	0	0	0	0	0	0	0	0	0	0	0	0	0	0	0	0	0	0	0	0	0	0	0	0	0	0	0	0	0	0	0	0	0	0	0	0	0	4.70278e-05	0	0	0	0	0	0	8.38195e-05	0
k__Bacteria|p__Acidobacteriota|c__c5LKS83	0	0	0	0	0	0	0	0	0	0	0	0	0	0	2.83479e-05	0	0	0	0	0	2.94863e-05	0	0	0	0	0	0	0	0	0	0	0	0	0	0	0	0	0	0	0	7.05418e-05	0	0	0	0	0	0	0	0
k__Bacteria|p__Elusimicrobiota|c__Elusimicrobia	0	0	0	0	0	0	0	0	0	0	0	0	0	3.15263e-05	0	0	0	5.66741e-05	0	0	0	0	0	0	0	0	0	0	0	0	0	0	0	0	0	0	0	0	0	0	0	0	0	0	0	0	0	0	0
k__Bacteria|p__Bdellovibrionota|c__Bdellovibrionia	0	0	0	0	0	0	0	0	0	0	0	0	0	3.15263e-05	5.66958e-05	2.67763e-05	0	0	0	0	0	0	0	0	0	0	0	0	0	0	0	0	0	0	0	0	0	0	0	0	0	0	0	0	0	0	0	0	0
k__Bacteria|p__Acidobacteriota|c__Subgroup_21	0	0	0	0	0	0	0	0	0	0	3.57117e-05	0	0	0	0	0	4.47557e-05	0	0	0	0	0	0	0	0	0	0	0	0	0	0	0	0	0	0	0	0	0	0	3.38198e-05	0	0	0	0	0	0	0	0	0
k__Bacteria|p__Acidobacteriota|c__Subgroup_18	0	0	0	0	0	0	0	0	0	0	0	5.07262e-05	0	3.15263e-05	0	0	0	2.8337e-05	0	0	0	0	0	0	0	0	0	0	0	0	0	0	0	0	0	0	0	0	0	0	0	0	0	0	0	0	0	0	0
k__Bacteria|p__Desulfobacterota|c__Syntrophobacteria	0	0	0	0	0	0	0	0	0	0	0	0	0	6.30527e-05	0	0	4.47557e-05	0	0	0	0	0	0	0	0	0	0	0	0	0	0	0	0	0	0	0	0	0	0	0	0	0	0	0	0	0	0	0	0
k__Bacteria|p__NKB15|c__NKB15	0	0	0	0	0	0	0	0	0	0	0	0	0	0	0	0	0	4.25056e-05	0	0	2.94863e-05	0	0	0	0	0	0	0	0	0	0	0	0	0	0	0	0	0	0	0	0	0	0	0	0	0	0	3.35278e-05	0
k__Bacteria|p__Verrucomicrobiota|c__Kiritimatiellae	0	0	0	0	0	0	0	0	0	0	0	0	0	0	0	0	4.47557e-05	5.66741e-05	0	0	0	0	0	0	0	0	0	0	0	0	0	0	0	0	0	0	0	0	0	0	0	0	0	0	0	0	0	0	0
k__Archaea|p__Nanoarchaeota|c__Nanoarchaeia	0	0	0	0	0	0	0	0	0	0	3.57117e-05	0	0	3.15263e-05	0	0	0	0	0	0	0	0	0	0	0	0	0	0	0	0	0	0	0	0	0	0	0	0	0	3.38198e-05	0	0	0	0	0	0	0	0	0
k__Bacteria|p__Deferrisomatota|c__Defferrisomatia	0	0	0	0	0	0	0	0	0	0	0	3.38175e-05	0	6.30527e-05	0	0	0	0	0	0	0	0	0	0	0	0	0	0	0	0	0	0	0	0	0	0	0	0	0	0	0	0	0	0	0	0	0	0	0
k__Bacteria|p__WS4|c__WS4	0	0	0	0	0	0	0	0	0	0	0	0	0	0	0	0	0	0	0	0	0	0	0	0	0	0	0	0	0	0	0	0	0	0	0	0	0	0	0	0	0	0	0	0	0	0	0	0	0
k__Bacteria|p__Calditrichota|c__Calditrichia	0	0	0	0	0	0	0	0	0	0	0	0	0	3.15263e-05	2.83479e-05	0	0	0	0	0	2.94863e-05	0	0	0	0	0	0	0	0	0	0	0	0	0	0	0	0	0	0	0	0	0	0	0	0	0	0	0	0
k__Bacteria|p__Caldatribacteriota|c__JS1	0	0	0	0	0	0	0	0	0	0	0	0	0	0	0	0	4.47557e-05	0	0	0	4.42295e-05	0	0	0	0	0	0	0	0	0	0	0	0	0	0	0	0	0	0	0	0	0	0	0	0	0	0	0	0
k__Bacteria|p__Firmicutes|c__Thermoanaerobacteria	0	0	0	0	0	0	0	0	0	0	0	0	0	0	0	0	0	0	0	0	0	0	0	0	0	0	0	0	0	0	0	0	0	0	0	0	0	0	0	0	0	0	0	0	0	0	0	0	8.34752e-05
k__Bacteria|p__Halanaerobiaeota|c__Halanaerobiia	0	0	0	0	0	0	0	0	0	0	0	0	0	3.15263e-05	0	0	0	0	0	0	0	0	0	0	0	0	0	0	0	0	0	0	0	0	0	0	0	0	0	5.07297e-05	0	0	0	0	0	0	0	0	0
k__Bacteria|p__Bacteroidota|c__Kapabacteria	0	0	0	0	0	0	0	0	0	0	0	5.07262e-05	0	0	0	0	0	0	0	0	2.94863e-05	0	0	0	0	0	0	0	0	0	0	0	0	0	0	0	0	0	0	0	0	0	0	0	0	0	0	0	0
k__Bacteria|p__Verrucomicrobiota|c__Omnitrophia	0	0	0	0	0	3.32292e-05	0	0	0	0	0	0	0	0	0	0	4.47557e-05	0	0	0	0	0	0	0	0	0	0	0	0	0	0	0	0	0	0	0	0	0	0	0	0	0	0	0	0	0	0	0	0
k__Bacteria|p__Actinobacteriota|c__MB-A2-108	0	0	4.87409e-05	0	0	0	0	0	0	0	0	0	0	0	0	0	0	0	0	0	0	0	0	0	0	0	0	2.80584e-05	0	0	0	0	0	0	0	0	0	0	0	0	0	0	0	0	0	0	0	0	0
k__Bacteria|p__Planctomycetota|c__Phycisphaerae	0	0	0	0	0	0	0	0	0	0	0	3.38175e-05	0	0	0	0	0	4.25056e-05	0	0	0	0	0	0	0	0	0	0	0	0	0	0	0	0	0	0	0	0	0	0	0	0	0	0	0	0	0	0	0
k__Bacteria|p__Firmicutes|c__Desulfotomaculia	0	0	0	0	0	0	0	0	0	0	0	0	0	0	0	0	0	0	0	0	0	0	0	0	0	0	0	4.20875e-05	0	0	0	0	0	0	0	0	0	0	0	0	0	0	0	3.03684e-05	0	0	0	0	0
k__Bacteria|p__Margulisbacteria|c__Margulisbacteria	0	0	0	0	0	0	0	0	0	0	7.14235e-05	0	0	0	0	0	0	0	0	0	0	0	0	0	0	0	0	0	0	0	0	0	0	0	0	0	0	0	0	0	0	0	0	0	0	0	0	0	0
k__Archaea|p__Crenarchaeota|c__Bathyarchaeia	0	0	0	0	0	0	0	0	0	0	0	0	0	0	0	0	0	0	0	0	0	0	0	0	0	0	0	0	0	0	0	0	0	0	0	0	0	0	0	0	7.05418e-05	0	0	0	0	0	0	0	0
k__Bacteria|p__Chloroflexi|c__OLB14	0	0	0	0	0	0	0	0	0	0	0	0	0	0	0	0	6.71336e-05	0	0	0	0	0	0	0	0	0	0	0	0	0	0	0	0	0	0	0	0	0	0	0	0	0	0	0	0	0	0	0	0
k__Bacteria|p__DTB120|c__DTB120	0	0	0	0	0	0	0	0	0	0	0	0	0	0	0	0	6.71336e-05	0	0	0	0	0	0	0	0	0	0	0	0	0	0	0	0	0	0	0	0	0	0	0	0	0	0	0	0	0	0	0	0
k__Bacteria|p__Firmicutes|c__Syntrophomonadia	0	0	0	0	0	0	0	0	0	0	0	0	0	0	0	0	6.71336e-05	0	0	0	0	0	0	0	0	0	0	0	0	0	0	0	0	0	0	0	0	0	0	0	0	0	0	0	0	0	0	0	0
k__Bacteria|p__Elusimicrobiota|c__Lineage_IIb	0	0	0	0	0	3.32292e-05	0	0	0	0	0	0	0	3.15263e-05	0	0	0	0	0	0	0	0	0	0	0	0	0	0	0	0	0	0	0	0	0	0	0	0	0	0	0	0	0	0	0	0	0	0	0
k__Bacteria|p__Methylomirabilota|c__Methylomirabilia	0	0	0	0	0	0	0	0	0	0	0	0	0	0	0	0	0	0	0	0	2.94863e-05	0	0	0	0	0	0	0	0	0	0	0	0	0	0	0	0	0	0	3.38198e-05	0	0	0	0	0	0	0	0	0
k__Bacteria|p__Acidobacteriota|c__Subgroup_22	0	0	0	0	0	0	0	0	0	0	0	0	2.9388e-05	3.15263e-05	0	0	0	0	0	0	0	0	0	0	0	0	0	0	0	0	0	0	0	0	0	0	0	0	0	0	0	0	0	0	0	0	0	0	0
k__Bacteria|p__Acidobacteriota|c__Holophagae	0	0	0	0	0	0	0	0	0	0	0	0	2.9388e-05	0	0	0	0	2.8337e-05	0	0	0	0	0	0	0	0	0	0	0	0	0	0	0	0	0	0	0	0	0	0	0	0	0	0	0	0	0	0	0
k__Bacteria|p__Chloroflexi|c__JG30-KF-CM66	0	0	0	0	0	0	0	0	0	0	0	0	0	0	0	0	0	0	0	0	0	0	0	0	0	0	0	0	0	0	0	0	0	0	0	0	0	0	0	5.07297e-05	0	0	0	0	0	0	0	0	0
k__Bacteria|p__Patescibacteria|c__Parcubacteria	0	0	0	0	0	0	0	0	0	0	0	0	0	0	0	0	0	0	0	0	0	0	0	0	0	0	0	0	0	0	0	0	0	0	0	0	0	0	0	5.07297e-05	0	0	0	0	0	0	0	0	0
k__Bacteria|p__SAR324_clade(Marine_group_B)|c__SAR324_clade(Marine_group_B)	0	0	0	0	0	0	0	0	0	0	0	0	0	0	0	0	0	0	0	0	0	0	0	0	0	0	0	0	0	0	0	0	0	0	0	0	0	0	0	0	0	0	0	0	0	0	0	5.02917e-05	0
k__Bacteria|p__Acetothermia|c__Acetothermiia	0	0	0	0	0	0	0	0	0	0	0	0	0	4.72895e-05	0	0	0	0	0	0	0	0	0	0	0	0	0	0	0	0	0	0	0	0	0	0	0	0	0	0	0	0	0	0	0	0	0	0	0
k__Bacteria|p__Cyanobacteria|c__Sericytochromatia	0	0	0	0	0	0	0	0	0	0	0	0	0	0	0	0	0	0	0	0	0	0	0	0	0	0	0	0	0	0	0	0	0	0	0	0	0	0	0	0	4.70278e-05	0	0	0	0	0	0	0	0
k__Bacteria|p__Actinobacteriota|c__RBG-16-55-12	0	0	0	0	0	0	0	0	0	0	0	0	0	0	0	0	4.47557e-05	0	0	0	0	0	0	0	0	0	0	0	0	0	0	0	0	0	0	0	0	0	0	0	0	0	0	0	0	0	0	0	0
k__Bacteria|p__NB1-j|c__NB1-j	0	0	0	0	0	0	0	0	0	0	0	0	0	0	0	0	4.47557e-05	0	0	0	0	0	0	0	0	0	0	0	0	0	0	0	0	0	0	0	0	0	0	0	0	0	0	0	0	0	0	0	0
k__Bacteria|p__Actinobacteriota|c__WCHB1-81	0	0	0	0	0	0	0	0	0	0	0	0	0	0	0	0	0	0	0	0	4.42295e-05	0	0	0	0	0	0	0	0	0	0	0	0	0	0	0	0	0	0	0	0	0	0	0	0	0	0	0	0
k__Bacteria|p__Patescibacteria|c__	0	0	0	0	0	0	0	0	0	0	0	0	0	0	0	0	0	0	0	0	4.42295e-05	0	0	0	0	0	0	0	0	0	0	0	0	0	0	0	0	0	0	0	0	0	0	0	0	0	0	0	0
k__Archaea|p__Thermoplasmatota|c__Thermoplasmata	0	0	0	0	0	0	0	0	0	0	0	0	0	0	0	0	0	4.25056e-05	0	0	0	0	0	0	0	0	0	0	0	0	0	0	0	0	0	0	0	0	0	0	0	0	0	0	0	0	0	0	0
k__Bacteria|p__Gemmatimonadota|c__S0134_terrestrial_group	0	0	0	0	0	0	0	0	0	0	0	0	0	0	0	0	0	4.25056e-05	0	0	0	0	0	0	0	0	0	0	0	0	0	0	0	0	0	0	0	0	0	0	0	0	0	0	0	0	0	0	0
k__Bacteria|p__Cloacimonadota|c__Cloacimonadia	0	0	0	0	0	0	0	0	0	0	0	0	0	0	0	0	0	0	0	0	0	0	0	0	0	0	0	0	0	0	0	0	0	0	0	0	0	0	0	0	0	0	0	0	0	0	0	3.35278e-05	0
k__Bacteria|p__Actinobacteriota|c__	0	0	0	0	0	0	0	0	0	0	0	0	0	3.15263e-05	0	0	0	0	0	0	0	0	0	0	0	0	0	0	0	0	0	0	0	0	0	0	0	0	0	0	0	0	0	0	0	0	0	0	0
k__Bacteria|p__Patescibacteria|c__Dojkabacteria	0	0	0	0	0	0	0	0	0	0	0	0	0	3.15263e-05	0	0	0	0	0	0	0	0	0	0	0	0	0	0	0	0	0	0	0	0	0	0	0	0	0	0	0	0	0	0	0	0	0	0	0
k__Bacteria|p__Planctomycetota|c__Pla4_lineage	0	0	0	0	0	0	0	0	0	0	0	0	0	0	0	0	0	0	0	0	0	0	0	0	0	0	0	0	0	0	0	0	0	0	0	0	0	0	0	0	0	0	0	0	0	0	0	0	0
k__Bacteria|p__WOR-1|c__WOR-1	0	0	0	0	0	0	0	0	0	0	0	0	0	0	0	0	0	0	0	0	2.94863e-05	0	0	0	0	0	0	0	0	0	0	0	0	0	0	0	0	0	0	0	0	0	0	0	0	0	0	0	0
k__Bacteria|p__Spirochaetota|c__MVP-15	0	0	0	0	0	0	0	0	0	0	0	0	2.9388e-05	0	0	0	0	0	0	0	0	0	0	0	0	0	0	0	0	0	0	0	0	0	0	0	0	0	0	0	0	0	0	0	0	0	0	0	0
k__Bacteria|p__Armatimonadota|c__Chthonomonadetes	0	0	0	0	0	0	0	0	0	0	0	0	0	0	0	0	0	2.8337e-05	0	0	0	0	0	0	0	0	0	0	0	0	0	0	0	0	0	0	0	0	0	0	0	0	0	0	0	0	0	0	0
k__Bacteria|p__Bacteroidota|c__OC31	0	0	0	0	0	0	0	0	0	0	0	0	0	0	0	0	0	2.8337e-05	0	0	0	0	0	0	0	0	0	0	0	0	0	0	0	0	0	0	0	0	0	0	0	0	0	0	0	0	0	0	0
k__Bacteria|p__Verrucomicrobiota|c__Chlamydiae	0	0	0	0	0	0	0	0	0	0	0	0	0	0	0	0	0	2.8337e-05	0	0	0	0	0	0	0	0	0	0	0	0	0	0	0	0	0	0	0	0	0	0	0	0	0	0	0	0	0	0	0
k__Bacteria|p__Chloroflexi|c__Ktedonobacteria	0	0	0	0	0	0	0	0	0	0	0	0	0	0	0	0	0	0	0	0	0	0	0	0	0	0	0	2.80584e-05	0	0	0	0	0	0	0	0	0	0	0	0	0	0	0	0	0	0	0	0	0
k__Bacteria|p__Chloroflexi|c__AD3	0	0	0	0	0	0	0	0	0	0	0	0	0	0	0	0	0	0	0	0	0	0	0	0	0	0	0	0	0	0	0	2.66991e-05	0	0	0	0	0	0	0	0	0	0	0	0	0	0	0	0	0
[truncated: 1 more columns]

## Sheet: Order_abund
Order	NEP1	NEP2	NEP3	NEP4	NEP5	NEP6	NEP8	NEP9	NEP10	NEP11	CEP1	CEP2	CEP3	CEP4	CEP5	CEP6	CEP7	CEP8	CEP9	CEP10	CEP11	CEP12	CEP13	CEP14	CEP15	CEP16	CEP17	REP1	REP2	REP3	REP4	REP5	REP6	REP7	REP8	REP9	REP10	REP11	REP12	REP13	REP14	REP15	REP16	REP17	REP18	REP19	REP20	REP21	REP22
k__Bacteria|p__Bacteroidota|c__Bacteroidia|o__Bacteroidales	0.382653	0.314378	0.141495	0.266093	0.0897043	0.35331	0.487183	0.116819	0.26199	0.404361	0.0838154	0.388647	0.315862	0.386671	0.131052	0.251416	0.346074	0.16818	0.00346512	0.481925	0.366972	0.310154	0.396369	0.56471	0.522832	0.319905	0.449326	0.472138	0.12954	0.281382	0.353185	0.391195	0.451815	0.252491	0.368789	0.540309	0.530695	0.31419	0.0859787	0.163654	0.421134	0.112859	0.0284113	0.400103	0.205099	0.391799	0.461138	0.463874	0.380948
k__Bacteria|p__Firmicutes|c__Clostridia|o__Peptostreptococcales-Tissierellales	0.361913	0.0877293	0.594135	0.3843	0.0502273	0.0825912	0.101061	0.219553	0.491805	0.430208	0.381955	0.433134	0.514745	0.409732	0.13726	0.0848138	0.0905185	0.639539	0.0240512	0.356095	0.176638	0.131001	0.0653647	0.154195	0.13065	0.228497	0.0943968	0.0704686	0.0356349	0.222989	0.141717	0.173771	0.116096	0.0493365	0.136625	0.00335247	0.159932	0.0486098	0.0789816	0.0178738	0.133653	0.194041	0.00168306	0.0569103	0.263634	0.322498	0.157192	0.0522195	0.210641
k__Bacteria|p__Proteobacteria|c__Gammaproteobacteria|o__Enterobacterales	0.0254068	0.0723085	0.000666125	0.107874	0.0159318	0.0108826	0.021831	0.0908254	0.000970005	0.000697113	0.0206414	0.00994234	0.00811109	0.0120273	0.129281	0.146814	0.033992	0.010088	0.767019	0.011762	0.184747	0.0930018	0.102436	0.0228492	0.0977625	0.0307342	0.0335943	0.225056	0.338994	0.14315	0.0292538	0.0270328	0.00167024	0.105083	0.156382	0.118718	0.0338689	0.0520853	0.497607	0.0197	0.103814	0.38811	0.0133873	0.0143946	0.0489817	0.00943169	0.0449016	0.00823107	0.00175298
k__Bacteria|p__Firmicutes|c__Negativicutes|o__Veillonellales-Selenomonadales	0.0594873	0.0589775	0.0477823	0.0679005	0.0427373	0.120389	0.0706169	0.0435424	0.100818	0.0889266	0.011642	0.0225055	0.0149438	0.0300919	0.0625213	0.0201224	0.0839842	0.0635458	0.00491119	0.086632	0.0353541	0.225086	0.157925	0.11063	0.0509047	0.100643	0.159153	0.043757	0.0313455	0.0467318	0.0306345	0.238463	0.191905	0.0930697	0.0539768	0.218673	0.111923	0.224631	0.0718786	0.0105856	0.114301	0.0275593	0.0168924	0.0748732	0.0965861	0.0562893	0.106503	0.0512472	0.0865304
k__Bacteria|p__Firmicutes|c__Bacilli|o__Lactobacillales	0.0175622	0.0942628	0.0294882	0.0371936	0.475433	0.196102	0.0681336	0.028814	0.0216299	0.0133703	0.0137847	0.0365736	0.00997722	0.0175444	0.013366	0.0205106	0.025108	0.0140268	0.0685384	0.00823609	0.0269063	0.0186714	0.00706984	0.0430904	0.0274603	0.0670005	0.0364972	0.00457351	0.020875	0.0323991	0.0204685	0.0105194	0.00195822	0.00274699	0.0143131	0.0125897	0.0242817	0.121879	0.0479645	0.488087	0.0440181	0.0787449	0.760774	0.0879316	0.0767766	0.0172388	0.0310381	0.130239	0.117633
k__Bacteria|p__Firmicutes|c__Clostridia|o__Lachnospirales	0.0110071	0.0408069	0.0156133	0.0150678	0.0134645	0.028411	0.0542868	0.0877716	0.0463461	0.00471892	0.162774	0.0214572	0.024921	0.0313214	0.085313	0.190741	0.0217065	0.0257867	0.00451557	0.000106444	0.142743	0.0785013	0.0203206	0.0096909	0.0176143	0.0765506	0.0442642	0.0757295	0.0102285	0.067063	0.107395	0.0260449	0.013146	0.157808	0.0546798	0.00972648	0.0101125	0.0735294	0.0320016	0.0407359	0.0143435	0.0216741	0.0179578	0.0519906	0.0253773	0.0185174	0.0296129	0.0561423	0.0149421
k__Bacteria|p__Firmicutes|c__Clostridia|o__Oscillospirales	0.0275407	0.0980246	0.0439643	0.0278635	0.026365	0.0723566	0.0293124	0.241865	0.00267066	0.00766825	0.254321	0.0260564	0.022761	0.0449093	0.132781	0.0685473	0.028487	0.0230097	0.00347876	5.32219e-05	0.0154361	0.0158139	0.00130563	0.0132324	0.0174438	0.0392048	0.0509642	0.054798	0.0110424	0.0692749	0.15337	0.0276602	0.00908554	0.0978666	0.0232868	0.00820132	0.00601205	0.0056743	0.00630036	0.0423593	0.00834744	0.0114284	0.00155953	0.019041	0.0219927	0.00312885	0.00701093	0.0204017	0.028849
k__Bacteria|p__Actinobacteriota|c__Actinobacteria|o__Bifidobacteriales	0.00673933	0.00855735	0.00355808	0.00258959	0.00322512	0.0086396	0.02411	0.0556554	0.000466106	0.00060774	0.00814228	0.00358465	0.00361472	0.00250634	0.0902455	0.0462694	0.00454271	0.00296122	0.0719216	0.0118419	0.00232942	0.0293914	0.000680593	0.00483063	0.00959794	0.0182006	0.0500228	0.00646745	0.347309	0.0345224	0.0115771	0.0013216	0.00904235	0.00169466	0.042999	0.0634235	0.00154679	0.00728201	0.119056	0.0282902	0.0425602	0.0640817	0.0064543	0.00253576	0.00332601	0.00112819	0.00961663	0.000888487	0.000417376
k__Bacteria|p__Campilobacterota|c__Campylobacteria|o__Campylobacterales	0.0182223	0.00369572	0.00518278	0.0261117	0.00326037	0.00285771	0.00254617	0.00414968	0.0343533	0.00888373	0.00110706	0.0174836	0.00574535	0.000961554	0.000694523	0.00171368	0.00299863	0.00624832	8.18532e-05	0.00264779	0.00611842	0.00271551	0.182288	0.0317399	0.00409347	0.00130433	0.00385997	0.00266554	0.00206771	0.00231801	0.0238673	0.0275935	0.178543	0.00215933	0.00248273	0.000546755	0.0182988	0.00160772	0.00142364	0.00180936	0.010064	0.00451721	0.000447787	0.0174466	0.131473	0.148636	0.00441962	0.0064541	0.00634412
k__Bacteria|p__Firmicutes|c__Bacilli|o__Erysipelotrichales	0.00059871	0.00226583	0.00074736	0.000837808	0.0025378	0.00342261	0.00242043	0.0132088	0.00888122	0.000411118	0.00471395	0.00478517	0.00552494	0.00323145	0.00970915	0.0782537	0.0707588	0.00211111	0.000654825	0.00143699	0.0128708	0.0105426	0.00386133	0.00410456	0.0077993	0.00674653	0.00568012	0.00447531	0.00866677	0.0169339	0.0207265	0.00874394	0.000575946	0.0147326	0.0189046	0.0115538	0.0104481	0.024896	0.0124341	0.085564	0.0240312	0.0191233	0.016213	0.0423183	0.0346813	0.0107554	0.0208312	0.116124	0.000868143
k__Bacteria|p__Fusobacteriota|c__Fusobacteriia|o__Fusobacteriales	0.00132023	0.0180166	0.00146223	0.00258959	0.0126009	0.00679537	0.020558	0.00482181	0.0014865	0.011976	0.00157132	0.00233341	0.000896334	0.000740869	0.000708697	0.0335373	0.190883	0.00342878	0.0011323	0.00210227	0.00342042	0.0500328	0.0465443	0.00761639	0.0524553	0.00797589	0.000878693	0.00335297	0.00200172	0.00138019	0.000895214	0.00192233	0.000244777	0.000491998	0.000927283	7.19414e-05	0.00582235	0.017212	0.00193857	8.45494e-05	0.00576091	0.00102599	0.00214629	0.133363	0.00266667	0.000616745	0.00168435	0.00107289	0.00535911
k__Bacteria|p__Verrucomicrobiota|c__Verrucomicrobiae|o__Verrucomicrobiales	0.00142769	0.0232082	0	0.00115516	0.00248493	0.00255865	0.00325344	0.0031561	0.00165027	0.00346769	0.00555317	0.00201214	0.00177797	0.0233295	0.187011	0.00192789	0.00228254	0.0017569	9.54953e-05	0	0.00524857	0	0.000527807	0.0015707	0.000263594	0.000314838	0.0013808	0.000322671	0.000483931	0.000530842	0.00898249	0.000480583	0.000143986	0.183761	0.0245281	0	0.000715026	0.00409022	0.000605804	0.0251619	0.00296275	0.000954742	0.000555873	0.000956604	0.00131868	0.00154938	0.0676619	0.00730906	0
k__Bacteria|p__Proteobacteria|c__Gammaproteobacteria|o__Burkholderiales	0.0105465	0.0676009	0.0311292	0.010498	0.0624405	0.0237257	0.019002	0.0160581	0.00219196	0.00402181	0.00271409	0.00343247	0.00163103	0.00501269	0.00394036	0.0167619	0.0115022	0.00396719	0.0147472	0.0009713	0.00315504	0.00023073	0.000500028	0.00302285	0.00536492	0.0567008	0.00327941	0.00231481	0.00838081	0.00861733	0.00436986	0.00261651	0.00154065	0.00706564	0.0155245	0.000892073	0.00161975	0.0116323	0.00555825	0.0068485	0.0091234	0.00170999	0.0163365	0.0191321	0.0072674	0.001414	0.00182831	0.0090525	0.0365455
k__Bacteria|p__Proteobacteria|c__Gammaproteobacteria|o__Pasteurellales	0.00825913	0.0576796	0.0228595	0.0243853	0.0466674	0.0174952	0.0349234	0.0225748	0.00326275	0.0016266	8.92793e-05	0.000490354	0	0	0.000141739	0.000187434	0.00407277	0.000127517	0.00290579	0.000758412	0.000162175	0.025824	0.00113895	0.00585307	0.0151179	0.00319336	0.00171031	0.000939955	0.00602714	0.00155714	0.000303463	0.00136165	0.000403162	0.00321165	0.000493554	0.000129495	0.00357513	0.0327454	0.00089356	0	0.00940557	0.00123974	0.00767413	0.0356221	0.00118681	0.000571618	0.000604638	0.00367129	0.0453771
k__Bacteria|p__Firmicutes|c__Clostridia|o__Clostridia_UCG-014	0.00339269	4.39967e-05	0.00492283	0.000190411	0.000176236	0.000664584	0.000141454	0.000219173	0.0009952	3.57494e-05	0.011642	0.00123434	0.0129748	0.00362553	0.00296235	0.0140977	0.0118603	0.00290455	0.00193719	2.6611e-05	0.000589727	8.87422e-05	4.1669e-05	0.0020745	0.00443459	0.00649166	0.0301266	0.00411055	0.00224368	0.0171285	0.0456863	0.00485923	0.00289413	0.0119583	0.00659567	0.00139566	0.00499059	0.00288443	0.00287757	0.0147623	0.00651336	0.0179976	0.00151321	0.0143946	0.0136117	0.00321911	0.00940069	0.0189767	0.00772981
k__Bacteria|p__Actinobacteriota|c__Actinobacteria|o__Corynebacteriales	0.00460547	0.00358573	0.00581641	0.00304657	0.0559374	0.00878913	0.0024833	0.00282003	0.0025069	0.0031817	0.000392829	0.000321266	0.00255676	0.000551711	0.000963828	0.000307927	0.00208114	0.000580909	0.000723036	0.022606	0.000751902	0.000248478	0.00381966	0.000726077	0.0106523	0.00809583	0.000721784	0.00182379	0.00112184	0.00373359	0.000667618	0.00401821	0.000287973	0.000341665	0.00924292	0	0.0567351	0.00451579	0.00392258	0.000693305	0.00752445	0.0109582	0.0391582	0.00267242	0.00249084	0.00168477	0.00574407	0.001207	0.000300511
k__Bacteria|p__Firmicutes|c__Bacilli|o__	0.000997851	0.00310176	0	0.000913972	0.00296077	0.00418688	0.00213752	0.00130043	0.00331314	0.00135848	0	0.00414264	0.00207185	0.000851211	0	0.0025973	0.00874975	9.91796e-05	0.00256473	0	0.00252108	0.0034077	0.00122229	0.00109652	0.000744267	0.00350819	0.00257332	0	0.000153978	0.00187564	0.00256426	0.000480583	0	0	0.000553379	0	0.00557428	0.0139257	0.00599746	0.0184656	0.0089588	0.0103739	0.010052	0.0128155	0.0109744	0.00294834	0.00567208	0.0162945	0.000283816
k__Bacteria|p__Proteobacteria|c__Gammaproteobacteria|o__Pseudomonadales	9.21093e-05	0.000285978	0.00711617	0.000152329	0.0273166	0.00111318	0.000220039	0.000219173	8.81823e-05	0	0.0122848	0	0	0	0	0	0.000290912	9.91796e-05	0.000272844	0.000159666	0.000147432	0.000550201	0	0.00543816	0.0117997	0.0130583	0.011878	0.000224467	0.0170916	0.0222954	0.0109398	0.000120146	0.000921513	0.000177666	0.0147169	0	0	9.45716e-05	9.08705e-05	0.00881005	7.05418e-05	0	0.0127542	0	0.0235751	0	7.19808e-05	0.000201167	0.00534242
k__Bacteria|p__Actinobacteriota|c__Coriobacteriia|o__Coriobacteriales	0.00205711	0.00516961	0.00812348	0.00250073	0.00315463	0.00490131	0.0111906	0.0214498	0.00385483	0.00312807	0.000678523	0.00265467	0.001969	0.00220684	0.00106305	0.00215549	0.00268534	0.00473229	0.00257837	0.00911425	0.00109099	0.000461459	0.00041669	0.000577898	0.0016746	0.00224884	0.00197706	0.00203423	0.00503728	0.0047068	0.00506782	0.00312379	0.00594664	0.00200899	0.0151506	2.87766e-05	0.00145924	0.00338093	0.00116617	0.00338198	0.00376223	0.00282148	0.00123527	0.00320386	0.00863004	0.000541533	0.00575846	0.00811373	0.00687836
k__Bacteria|p__Firmicutes|c__Clostridia|o__Clostridiales	3.07031e-05	0.000219983	0.000454915	0	5.28709e-05	0.000116302	0.00011002	0	0.0024943	0.000375369	0.000874938	0.000473445	0.000352656	0.00064629	0.00120479	0.0103089	0.000716092	0.00048173	0.000341055	0	0.000383323	0.000940667	0.000125007	0.000829802	0.00120943	0.00314838	0.00557029	0.000491021	0.00125382	0.01159	0.00169939	0.000373787	0	0.00092933	0.0247973	0.00136689	0.00278714	0.00397201	0.00342279	0.00160644	0.00444413	0.0226003	0.00152865	0.00452489	0.00309158	0.0016246	0.0225156	0.00410715	0.00136899
k__Bacteria|p__Actinobacteriota|c__Actinobacteria|o__Micrococcales	0.00102855	0.00723745	0.00246954	0.00148521	0.0148743	0.00636339	0.0140825	0.00514327	0.00113377	0.00352132	0	0	0	0.000457132	4.25218e-05	0	0.000111889	0.000495898	0.00616627	0.000931384	2.94863e-05	0	2.77793e-05	0.000548262	0.00130247	0.00103447	0.00238502	0.00498036	0.00321154	0.000353895	0.000166904	0.0174211	0.000273574	0.000587665	0.000299124	0.000158271	0.00118198	0.0127672	0.00183256	0.000558026	0.000775959	0.000128249	0.031623	0	0.000380952	0.000105298	0	0.00103936	0.00318875
k__Bacteria|p__|c__|o__	0.000521953	0.0106692	0.00121852	0.00132018	0.0213422	0.0144547	0.0061611	0.00322915	0.000365327	0.000232371	0.00187487	0.000794711	0.00051429	0.00424029	0.000340175	0.0011246	0.0189988	0.00150186	0.00365611	0	0.00190187	0.000283975	0.00520862	0.00331921	0.00406246	0.000974498	0.00128666	0.000154321	0.00607114	0.00030081	0.000440021	0	2.87973e-05	0.00165366	0.00862971	0.00234529	0.00141546	0.00191507	0.00086327	0.00300996	0.00143435	0.000170999	0.000972778	0.000273315	5.86081e-05	0	0.00162677	0.00388922	0.0110521
k__Bacteria|p__Firmicutes|c__Clostridia|o__Clostridia	0.0340958	0.00255181	0.00734362	0.00118055	0.0022382	0.0020436	0.0012888	0.00211868	0.00020156	0	0.00199986	0.0103143	0.0329586	0.00203345	0.00106305	0.00119154	0.00281961	0.00121849	0	0	0.0018429	0	5.55586e-05	0	0	5.99691e-05	0	0	0	0	0.000257943	0	0	5.46665e-05	0	0	0	0	0.0066184	0	0	2.84998e-05	0	0	0	0	0	0	0.000417376
k__Bacteria|p__Actinobacteriota|c__Actinobacteria|o__Actinomycetales	0.00104391	0.00325575	0.00571893	0.00600429	0.00257305	0.00707782	0.00595678	0.00236707	0.00316197	0.00561266	0.0010535	0.000574897	0.0105944	0.000882738	0.00291983	0.000481973	0.000716092	0.00834526	0.00274208	0.00130394	0.000678186	0.000301723	0.000722262	0.00413419	0.000775278	0.00065966	0.000376583	0.000210438	0.000307956	0.00157483	0.000288289	0.000360437	0.00305251	5.46665e-05	0.000463642	0	0.00307899	0.001986	0.000908705	0.000625666	0.00216328	0.00289273	0.000787487	0.000607367	0.00754579	0.0023316	0.000619035	0.00124053	0.00328892
k__Bacteria|p__Firmicutes|c__Bacilli|o__Staphylococcales	0.000521953	0.00556558	0.00105605	0.00262767	0.00613302	0.00814116	0.0100747	0.00168033	0.000453509	0.000804361	0.000142847	0.000355084	0.00029388	0.000599001	0.000155913	0.000267763	0.000447557	0.000439224	0.00600256	0.000119749	0.00147432	0.00136663	0.000319462	0.000162997	0.000232583	0.000269861	0.000266746	0	0.000329953	0.000230031	0.000121385	0.000307039	0.000748729	0.000136666	0.00107684	0.00033093	0.000904726	0.00375922	0.000817835	0.00476859	0.000376223	0.000726744	0.00290289	0.000212579	0.00282784	0	0.000431885	0.00113995	0.00207019
k__Bacteria|p__Firmicutes|c__Clostridia|o__Clostridia_vadinBB60_group	0	0.00013199	0.00672624	0	0	6.64584e-05	3.14342e-05	4.38347e-05	6.29874e-05	7.14988e-05	0	3.38175e-05	0.00014694	0.000315263	2.83479e-05	0.000401644	0.000335668	0.000198359	0	0	2.94863e-05	0	0	0.000192633	0.000155056	0.000284853	4.70729e-05	0.00307239	0	0.000743179	0.000455194	0.007142	0.00217419	0.00530265	0.000418773	0.00438843	0.000189701	0.0001655	7.57254e-05	0.000913134	0.000399737	0.000498746	4.63227e-05	0.00018221	7.32601e-05	6.01703e-05	0.000489469	0.000821431	0.0142743
k__Bacteria|p__Desulfobacterota|c__Desulfovibrionia|o__Desulfovibrionales	0.000184219	0.00233182	4.87409e-05	7.61644e-05	0.000528709	0.000365521	7.85855e-05	0.00046757	0.000113377	0	0.00108921	0.00027054	0.000249798	0.0002995	0.001304	0.000294539	0.000984626	0.000495898	0.000109138	0.000691885	0.000383323	0.00023073	2.77793e-05	0.00151142	0.0002791	0.000689645	0.000768857	0.000182379	0.00136381	0.00261882	0.00418778	0.000146845	0.000287973	0.000833664	0.000553379	0	0.000379401	0.000189143	6.05804e-05	0.00152189	0.00300978	0.000584245	0	0.000941419	0.000864469	0.00144409	0.000489469	0.00425803	0.000116865
k__Bacteria|p__Firmicutes|c__Clostridia|o__Christensenellales	0.00391465	0.00178186	0.00095857	0.000152329	0.000317225	0.00021599	0.000298625	0.000569851	0.000352729	5.36241e-05	0.000232126	0.000253631	0.000573066	0.00193887	0.000566958	0.000401644	0.000134267	0.00066592	0	0	0.000132689	0	0	0.000577898	0.00133348	0.000419784	0.000957148	0.000617284	0.000175975	0.000778568	0.00650927	0.00106796	7.19932e-05	0.000751664	0.000523466	0.000115106	0.00116739	4.72858e-05	0.0013782	0.000946954	0.00065839	0.000370497	0.000216173	0.000288499	0.0003663	0.000270766	0.000259131	0.00350365	0.000350596
k__Bacteria|p__Bacteroidota|c__Bacteroidia|o__Flavobacteriales	0.000644765	0.00186986	0.00315191	0.00401132	0.00472313	0.00161162	0.0013831	0.000438347	0.000176365	7.14988e-05	0.000196415	0	0	3.15263e-05	0	0	0	0	0	0.00014636	8.8459e-05	0	0	7.40894e-05	6.20222e-05	8.99537e-05	0.0001726	0	0.00035195	0.000141558	0	0.000320389	0	0	0.000134606	0	0	0.00387744	0.000287757	0	0.000164597	0	0.00160586	0	0.000527473	0	0	0	0.00368961
k__Bacteria|p__Synergistota|c__Synergistia|o__Synergistales	0.0101474	0.000989925	0.00113729	0.000761644	0.000845934	0.000847345	0.000880157	0.00536244	0.000239352	0.000107248	8.92793e-05	6.7635e-05	0	0.000141869	7.08697e-05	0	0.00031329	0	0	3.99164e-05	0	0	0	0.000103725	7.75278e-05	0.000104946	0	0.000182379	0	8.84737e-05	0.00139593	0.000106796	0.000115189	0	0.000149562	0.000230213	0	0	0.00151451	0	0.000164597	0	0	0	0	0	0	3.35278e-05	0.000367291
k__Bacteria|p__Firmicutes|c__Clostridia|o__	0.000107461	0.000549958	0.000893582	0.000215799	0.000246731	0.000448594	0.000251473	0.0018995	8.81823e-05	0.000125123	0.000142847	0	0.000117552	0.000677816	7.08697e-05	8.03288e-05	4.47557e-05	0.000113348	0.000163706	0	8.8459e-05	0	0	0.000222268	0.0002791	0.000344822	0.00290283	0.000266554	0.000109984	0.000583926	0.00236701	0.000667477	0.000273574	0.00101133	0.000358948	0.000230213	0.000510733	0	0	3.38198e-05	0.00115218	0.00135374	3.08818e-05	0.00113881	0.00133333	0.000361022	0.00100773	0.000720848	0.000784667
k__Bacteria|p__Firmicutes|c__Clostridia|o__Monoglobales	7.67578e-05	0.000285978	0	8.88584e-05	0	3.32292e-05	9.43026e-05	0.000160727	0	0.000125123	0.00132133	0.000236722	0.000323268	0.000662053	0.000722871	0.000602466	0.00062658	0.000538404	0.00268751	0	0.000235891	3.54969e-05	0	0.000103725	0.000108539	0.000449768	0.000486419	5.61167e-05	0	0.00063701	0.000955907	0.000200243	8.63918e-05	0.000273332	0.000613203	0	0.000116739	4.72858e-05	4.54353e-05	0.00123442	0.000282167	0.000270748	0	0.000683288	0.000512821	6.01703e-05	0.000475073	0.00115671	0.000200341
k__Bacteria|p__Firmicutes|c__Negativicutes|o__Acidaminococcales	9.21093e-05	0.00052796	0.00095857	0.000139635	0.000123365	0.000199375	0.00253045	0.000116892	0.000239352	0	0.00605314	0.000625624	0.00029388	0.000236448	0.000141739	0.000227598	0.000469935	0.000127517	0	0.000133055	0.000235891	0	0	0.000400083	9.30334e-05	0.000164915	3.13819e-05	0.000729517	4.39938e-05	0.000212337	0.000591752	0.000133495	0.000230378	0.000819997	0	0.000446037	0	0	0	0	0	0	0	0	0.000468864	0	0	3.35278e-05	0.000484156
k__Bacteria|p__Proteobacteria|c__Alphaproteobacteria|o__Rhodospirillales	3.07031e-05	0	0.000178716	0	0	0	0	0	0.000251949	0	0	0	5.8776e-05	0	0	4.01644e-05	0.000537069	0	0	0	0	0	2.77793e-05	0.000192633	0.000387639	0.000149923	0.00119251	0	0.000373947	0.000530842	0.00760174	0.000720875	4.31959e-05	0	0.00031408	0	7.29618e-05	0.000827501	0.000363482	0.000270558	4.70278e-05	0.000142499	0.0006794	0.000334052	0.000131868	0.000120341	0.000100773	0.000704084	0
k__Bacteria|p__Patescibacteria|c__Saccharimonadia|o__Saccharimonadales	0.00128953	0.00112191	0.000276198	0.000355434	0.00111029	0.000747657	0.000722986	0.000613685	0.000302339	0	0	8.45437e-05	0	0	0	0.000736347	0	2.8337e-05	2.72844e-05	0	5.89727e-05	0	0	0	6.20222e-05	0	0.000109837	0	0.000263963	0.000141558	0.00024277	0	0	0	7.47809e-05	8.63297e-05	8.75542e-05	0.0028135	0	0.000879314	0.000611362	0.000199498	0.000185291	0	0	0.000135383	0	0.000469389	0.00013356
k__Bacteria|p__Firmicutes|c__Bacilli|o__Bacillales	0	0	0.000259951	0	0.000158613	0.00106333	4.71513e-05	0	0	0	0	0	0	3.15263e-05	0	0	0	0	9.54953e-05	0	0	0	0	0	0	0	0	0.00175365	0	0	0	0.00161529	0.00598983	0	2.99124e-05	0	0	0	0.000166596	6.76395e-05	0	0	6.17637e-05	0	0	0	0	0	0
k__Bacteria|p__Proteobacteria|c__Alphaproteobacteria|o__Rhodobacterales	0	0	0	0	0.000123365	0.000182761	0	0	0	0	5.35676e-05	5.07262e-05	0	0.000126105	0	0	0.000179023	8.50111e-05	0	0	2.94863e-05	0	0	0	0	0	0	0.0026936	4.39938e-05	0	0	0.0069818	0	4.09998e-05	0	0	0	0	0	3.38198e-05	0	0	0	0	4.3956e-05	0	0	0	0
k__Bacteria|p__Firmicutes|c__Clostridia|o__Peptococcales	0.000138164	0.000109992	0.000113729	0.000101552	0.000211484	3.32292e-05	0.000157171	5.84462e-05	0.000163767	0	5.35676e-05	0	0.000117552	0.000189158	0	0	0	0.000495898	0	0.000119749	0.000103202	0	0	0.000414901	0.0002791	5.99691e-05	4.70729e-05	0	0	0	0.00048554	0	0	2.73332e-05	0.000284167	0	0.000189701	9.45716e-05	4.54353e-05	0.000456567	0.000611362	0.000384747	0	0.000227763	0.000468864	0.00120341	0.000417488	0.0018105	5.00851e-05
k__Bacteria|p__Proteobacteria|c__Gammaproteobacteria|o__Vibrionales	3.07031e-05	0	0	0	0.000528709	0.00382136	3.14342e-05	0.000160727	2.51949e-05	7.14988e-05	0	0	0	0	0	0	0	0	0.000818532	3.99164e-05	0	5.32453e-05	5.55586e-05	4.44537e-05	0	4.49768e-05	7.84548e-05	0	6.59906e-05	7.07789e-05	4.55194e-05	0.000240292	0	5.46665e-05	0.000104693	0	0	0.000260072	0.000272612	0.000541116	7.05418e-05	5.69995e-05	0.00182203	0.000136658	0.000380952	0	2.87923e-05	0	0
k__Bacteria|p__Proteobacteria|c__Gammaproteobacteria|o__Oceanospirillales	0	0	0	0	0.000158613	0.00109656	0	0	0	0	0	0	5.8776e-05	3.15263e-05	0	2.67763e-05	0	9.91796e-05	0.00031377	0	0	0	0	2.96358e-05	0	0	0	0.00405443	0	8.84737e-05	0	0.00173544	0	0	0	0	0	4.72858e-05	0	6.76395e-05	0	2.84998e-05	0.000370582	0	0.000117216	0	4.31885e-05	3.35278e-05	3.33901e-05
k__Bacteria|p__Proteobacteria|c__Alphaproteobacteria|o__Sphingomonadales	9.21093e-05	0.000285978	0	7.61644e-05	0.00507561	6.64584e-05	4.71513e-05	0.000219173	0	0	0.000107135	0	8.8164e-05	4.72895e-05	0	0	0.000179023	0.000141685	0	0	2.94863e-05	3.54969e-05	2.77793e-05	0	0	0	0	0	4.39938e-05	0	0	0	0	0	0	0	0	0	0	6.76395e-05	0	0	0.000864691	0	0	0	0	0	0
k__Bacteria|p__Desulfobacterota|c__Desulfobacteria|o__Desulfobacterales	0	0	0	0	0	0	0	0	0	0	0.000749946	0.00054108	0.000132246	0.00064629	0	0.000174046	0.00196925	0.00116182	0	0	0.000457038	0	9.72276e-05	0	0	0	0	0	0.0007039	0	0	0	0	0	0	0	0	0	0	0.000219829	0.000634876	0	0	0	0	0	0	8.38195e-05	0
k__Bacteria|p__Firmicutes|c__Bacilli|o__RF39	0	0	9.74817e-05	0	0	3.32292e-05	0	0	0.000113377	0	0	0	5.8776e-05	0.000110342	7.08697e-05	0.000133881	0.000514691	0.000155854	0	0	0	0	0	0	0.000108539	5.99691e-05	0.000313819	0	0	0.000212337	0.000227597	0.000120146	2.87973e-05	0.000601331	0.000373904	2.87766e-05	8.75542e-05	0.000496501	0.000378627	0.000338198	0.000188111	0.000199498	0.000216173	0.000212579	0.000249084	3.00851e-05	0.000446281	0.000519681	5.00851e-05
k__Bacteria|p__Nitrospirota|c__Thermodesulfovibrionia|o__	0	0	0	0	0	0	0	0	0	0	0.000374973	0.000287449	0.00022041	0.00108766	0.000212609	0.000133881	0.00154407	0.000340044	0	0	0.000383323	0.000124239	0.000166676	0	0	0	0	0	0.000461934	0	0	0	0	0	0	0	0	0	0	0.000186009	0.000893529	0	0	0	0	0	0	0.000268222	0
k__Bacteria|p__Bacteroidota|c__Bacteroidia|o__Sphingobacteriales	0.00049125	8.79933e-05	0	7.61644e-05	0	0	0	5.84462e-05	0.000415717	0.000142998	8.92793e-05	3.38175e-05	0	0.000141869	0	2.67763e-05	0.000290912	5.66741e-05	0	0	5.89727e-05	0	0	0	0	0	0	0.000996072	0.000175975	0	0	0.00317719	0	0	0	0	0	0	9.08705e-05	0	7.05418e-05	0	0	0	0	0	0	3.35278e-05	0
k__Bacteria|p__Chloroflexi|c__Anaerolineae|o__Anaerolineales	0	0	0	0	0	0	0	0	0	0	0.000553532	0.000219814	0.000308574	0.00138716	9.92176e-05	0.000107105	0.00145456	0.000538404	0	0	0.000294863	0.000106491	6.94483e-05	0	0	0	0	0	0.000131981	0	0	0	0	0	0	0	0	0	0	0.000202919	0.000329195	0	0	0	0	0	0	0	0
k__Bacteria|p__Cyanobacteria|c__Vampirivibrionia|o__Gastranaerophilales	0	0	0.000471162	0	7.04945e-05	3.32292e-05	0	0	0.000289742	0	0	0	2.9388e-05	7.88159e-05	0	0	4.47557e-05	0	0	0	8.8459e-05	0	2.77793e-05	0	0	0	0.000203982	4.20875e-05	6.59906e-05	7.07789e-05	0.000121385	0	5.75946e-05	0	0	0	4.37771e-05	0.0014895	0.00104501	8.45494e-05	0	7.12494e-05	0.000555873	0	0	0.000195553	2.87923e-05	0.000100583	0.000116865
k__Archaea|p__|c__|o__	0	0	3.24939e-05	0	0.000317225	0	6.28684e-05	0	0	0	0.000107135	0	0	4.72895e-05	0	6.69407e-05	4.47557e-05	0	0.000354697	0	0	3.54969e-05	0.000152786	8.89073e-05	0	0	0	0	4.39938e-05	0	0	0.000146845	0	0	7.47809e-05	0.000215824	0	0.000118214	0.00222633	0.000828584	0.000164597	0	3.08818e-05	3.03684e-05	0	0	0	0	0.00013356
k__Bacteria|p__Proteobacteria|c__Gammaproteobacteria|o__	4.60547e-05	0	0	0	8.81181e-05	0	0	0	0	0	0.000446397	0	0.00014694	0.00034679	7.08697e-05	5.35525e-05	0.00156645	0.000722595	0	0	0.000132689	0	5.55586e-05	0	0	0	0	0	0.000219969	0	0	0	0	0	0	0	0	0	0	0.000270558	0.000964071	0	0	0	0	0	0	0	0
k__Bacteria|p__Bacteroidota|c__Ignavibacteria|o__Ignavibacteriales	0	0	0	0	0	0	0	0	0	0	0.000267838	0.000185996	0.000102858	0.000378316	0.000170087	8.03288e-05	0.0015217	0.00028337	0	0	0.000147432	0	0.000138897	0	0	0	0	0	0.000197972	0	0	0	0	0	0	0	0	0	0	0.000236738	0.00054082	0	0	0	0	0	0	0	0
k__Bacteria|p__Proteobacteria|c__Alphaproteobacteria|o__Kiloniellales	0	0	0	0	0	0	0	0	0	0	5.35676e-05	0	0	0	0	0	0.000223779	7.08426e-05	0	0	4.42295e-05	0	0	0	0	0	0	0.00155724	4.39938e-05	0	0	0.00210923	0	0	2.99124e-05	0	0	0	0	0	0	0	0	0	0	0	0	0	0
k__Bacteria|p__Proteobacteria|c__Gammaproteobacteria|o__Aeromonadales	0	0	0.000991064	0	0	8.3073e-05	0	0	0	0	0	0	0	6.30527e-05	0	0	0	0	2.72844e-05	0	0	0	0	0	0.000325617	0.000239876	0.000188291	0	0.000241966	0.00030081	0.000166904	0	0	0	0.000239299	0	0	0	4.54353e-05	0	0	0	6.17637e-05	3.03684e-05	0.000820513	0	0	0	0
k__Bacteria|p__Proteobacteria|c__Alphaproteobacteria|o__Rhizobiales	0	0	0	0	5.28709e-05	8.3073e-05	0	2.92231e-05	0	0	0.00030355	5.07262e-05	0	0	4.25218e-05	6.69407e-05	0.000179023	0.000170022	6.8211e-05	0	2.94863e-05	5.32453e-05	2.77793e-05	0	0	0.000134931	0	0.00051908	4.39938e-05	0	0	0.00125486	4.31959e-05	0	0	0	0	0	0	0	9.40557e-05	0	0	0	0	0	0	0	0
k__Bacteria|p__Proteobacteria|c__Gammaproteobacteria|o__Ectothiorhodospirales	0	0	0	0	0	0	0	0	0	0	0.000160703	6.7635e-05	0.00014694	9.4579e-05	0	4.01644e-05	0.00127554	0.000453393	0	0	0.000176918	3.54969e-05	0	0	0	0	0	0	0.000439938	0	0	0	0	0	0	0	0	0	0	0.000152189	0.000376223	0	0	0	0	0	0	0.000217931	0
k__Bacteria|p__Desulfobacterota|c__Desulfobulbia|o__Desulfobulbales	0	0	0	0	0	0	0	0	0	0	0.000232126	6.7635e-05	5.8776e-05	0.000488658	0.000240957	9.37169e-05	0.000805603	0.000694257	0	0	0.000191661	3.54969e-05	0	0	0	0	0	0	0	0	0	0	0	0	0	0	0	0	0	0.000202919	0.000446764	0	0	0	0	0	0	6.70556e-05	0
k__Bacteria|p__Actinobacteriota|c__Acidimicrobiia|o__Actinomarinales	0	0	0	0	0	0	0	0	0	0	0.000392829	0.000169087	0.000279186	0.00034679	0	5.35525e-05	0.001007	0.000198359	0	0	0.000117945	0	0	0	0	0	0	0	0.000153978	0	0	0	0	0	0	0	0	0	0	0.000118369	0.000282167	0	0	0	0	0	0	0	0
k__Bacteria|p__Proteobacteria|c__Gammaproteobacteria|o__Steroidobacterales	0	0	0	0	0	0	0	0	0	0	0.000196415	0.000169087	0	9.4579e-05	8.50437e-05	0	0.00118603	0.000255033	0	0	0	0	0	0	0	0	0	0	0.00035195	0	0	0	0	0	0	0	0	0	0	0.000169099	0.000493792	0	0	0	0	0	0	0.000100583	0
k__Bacteria|p__Proteobacteria|c__Gammaproteobacteria|o__Xanthomonadales	0	0	0	0	0.00019386	0	0	0	0	0	0.000124991	0	2.9388e-05	4.72895e-05	2.83479e-05	0	0.000201401	9.91796e-05	0	0	0	0	0	0	0	0	0	0.00129068	0	0	0	0.000894419	4.31959e-05	5.46665e-05	0	0	0	0	0	3.38198e-05	7.05418e-05	0	0	0	5.86081e-05	0	0	0	0
k__Bacteria|p__Proteobacteria|c__Gammaproteobacteria|o__Chromatiales	0	0	0	0	0	0	0	0	0	0	0.000160703	0.00027054	0	0.000189158	0.000155913	5.35525e-05	0.000917493	0.000439224	0	0	7.37159e-05	0	6.94483e-05	0	0	0	0	0	0	0	0	0	0	0	0	0	0	0	0	0.000186009	0.000329195	0	0	0	0	0	0	0.000184403	0
k__Bacteria|p__Spirochaetota|c__Spirochaetia|o__Spirochaetales	0.00132023	0	0	0	0	0.000149531	0	0	0	0	5.35676e-05	0	4.4082e-05	3.15263e-05	0	5.35525e-05	0.000358046	7.08426e-05	0	0	0	0	0	0	6.20222e-05	0	0	0	0	0	0	0	0	0	0	0	2.91847e-05	0	0.000106016	0	0.000188111	0	0	0	0	0	0	3.35278e-05	6.67802e-05
k__Bacteria|p__Proteobacteria|c__Alphaproteobacteria|o__Caulobacterales	0	0	0	0	0.000793063	0	4.71513e-05	0	0	0	3.57117e-05	5.07262e-05	0	0	0	2.67763e-05	0.000469935	0	8.18532e-05	0	2.94863e-05	0	0	0	0	0	0	0	0.000175975	0	0	0	0	2.73332e-05	0	0	0	0	0	0	0.000258653	0	0.000200732	0	0	0	0	0	0
k__Bacteria|p__Acidobacteriota|c__Aminicenantia|o__Aminicenantales	0	0	0	0	0	0	0	0	0	0	0.000285694	0.00013527	0	0.000378316	8.50437e-05	2.67763e-05	0.000380424	0.00028337	0	0	0.000132689	0	0	0	0	0	0	0	0.000197972	0	0	0	0	0	0	0	0	0	0	3.38198e-05	0.000164597	0	0	0	0	0	0	0	0
k__Bacteria|p__Zixibacteria|c__Zixibacteria|o__Zixibacteria	0	0	0	0	0	0	0	0	0	0	0.000160703	0.000202905	5.8776e-05	0.000283737	0	9.37169e-05	0.00062658	0.000255033	0	0	0.000117945	0	6.94483e-05	0	0	0	0	0	0.000131981	0	0	0	0	0	0	0	0	0	0	3.38198e-05	9.40557e-05	0	0	0	0	0	0	0	0
k__Bacteria|p__Chloroflexi|c__Anaerolineae|o__	0	0	0	0	0	0	0	0	0	0	0.000107135	0.000152179	0	0.000157632	5.66958e-05	0.000107105	0.000246157	0.000127517	0	0	0.000103202	5.32453e-05	0	0	0	0	0	0	0.000329953	0	0	0	0	0	0	0	0	0	0	0	0.000470278	0	0	0	0	0	0	5.02917e-05	0
k__Bacteria|p__Firmicutes|c__Bacilli|o__Mycoplasmatales	3.07031e-05	4.39967e-05	0.000178716	0	0	0.000116302	0	0	0	0	0	0	0	0	0	0	0.000783226	0	0	0	5.89727e-05	0	0	0	0	0	0.00015691	0	0	0	0	0	0	0	0	0	0	0	0	0.000152189	0.00011757	0	0	0	0	0	2.87923e-05	0.000150875	0.000333901
k__Bacteria|p__Proteobacteria|c__Gammaproteobacteria|o__1013-28-CG33	0	0	0	0	0	0	0	0	0	0	0.000142847	0.000118361	0.000102858	0.000220684	0	0	0.000335668	0.000212528	0	0	4.42295e-05	0	0	0	0	0	0	0	0.000461934	0	0	0	0	0	0	0	0	0	0	0.000186009	0.000305681	0	0	0	0	0	0	0	0
k__Bacteria|p__Chloroflexi|c__Anaerolineae|o__SBR1031	0	0	0	0	0	0	0	0	0	0	0.000249982	5.07262e-05	5.8776e-05	0.0002995	9.92176e-05	0.000227598	0.000559447	0.000170022	0	0	2.94863e-05	8.87422e-05	8.3338e-05	0	0	0	0	0	8.79875e-05	0	0	0	0	0	0	0	0	0	0	0	4.70278e-05	0	0	0	0	0	0	0	0
k__Bacteria|p__Firmicutes|c__Clostridia|o__Eubacteriales	0	0	0	0	0	3.32292e-05	0	0	0	0	0	0	7.347e-05	4.72895e-05	0.000127565	4.01644e-05	6.71336e-05	0	0.000422908	0	0	0	0	0	6.20222e-05	0	0.000125528	0	0	7.07789e-05	0	0	0	0.000382665	8.97371e-05	0	0	0	0	0.000169099	0	7.12494e-05	0	0.000121473	0	0	8.63769e-05	6.70556e-05	0
k__Bacteria|p__Acidobacteriota|c__Thermoanaerobaculia|o__Thermoanaerobaculales	0	0	0	0	0	0	0	0	0	0	0.000178559	0.000101452	0	7.88159e-05	5.66958e-05	0	0.000760848	0.000141685	0	0	0.000221148	0	0	0	0	0	0	0	0.000241966	0	0	0	0	0	0	0	0	0	0	8.45494e-05	9.40557e-05	0	0	0	0	0	0	0	0
k__Bacteria|p__Patescibacteria|c__Gracilibacteria|o__Absconditabacteriales_(SR1)	0.000230273	0.000439967	0	0	0.000334849	0.000232605	0.000188605	0.000131504	7.55848e-05	0	0	0	0	0	0	0	0	0	0	0	0	0	0	0	4.65167e-05	0	0	0	0	0	0	0	0	0	0	0	0	0	0.000121161	0	0	0	0	0	0	0	0	0.000150875	0
k__Archaea|p__Halobacterota|c__Methanosarcinia|o__Methanosarciniales	0	0	6.49878e-05	0	0	0	0	0	0	0	0	0.000202905	7.347e-05	0.000315263	0.000113392	8.03288e-05	6.71336e-05	0.000170022	0	0	8.8459e-05	0.000106491	0	0	0	0	0	0	0.000175975	0	0	0	0	0	0	0	0	0	0	0.000169099	0.000258653	0	0	0	0	0	0	0	0
k__Bacteria|p__Nitrospirota|c__Nitrospiria|o__Nitrospirales	0	0	0	0	0	0	0	0	0	0	0	0	5.8776e-05	0.000110342	4.25218e-05	6.69407e-05	0.000290912	5.66741e-05	0	0	0.000132689	8.87422e-05	0	0	0	0	0	0	6.59906e-05	0	0	4.00486e-05	0	0	0	0	0	0	0	0.000118369	0.000564334	0	0	0	0	0	0	8.38195e-05	0
k__Bacteria|p__Desulfobacterota|c__Syntrophia|o__Syntrophales	0	0	4.87409e-05	0	0	0	0	0	0	0	3.57117e-05	0.000185996	5.8776e-05	0.000204921	0	0	0.000358046	0.00028337	0	0	2.94863e-05	0	0	0	0	0	0	0	0.000241966	0	0	0	0	0	0	0	0	0	0	0	0.000141084	0	0	0	0	0	0	0.000100583	0
k__Bacteria|p__Actinobacteriota|c__Actinobacteria|o__Propionibacteriales	0	0	0	6.34703e-05	0	0.000465209	0	0.000146116	0	3.57494e-05	0	0	0	0	0	0	8.95115e-05	0	0.00012278	0	0	0	0	0	0	8.99537e-05	0	0	0	0	0	0.000120146	0	0	0	0	0	0	0	0	0	0	0	0	0	0	0	3.35278e-05	0
k__Bacteria|p__Desulfobacterota|c__Desulfobacteria|o__Desulfatiglandales	0	0	0	0	0	0	0	0	0	0	0.000107135	8.45437e-05	2.9388e-05	9.4579e-05	0	6.69407e-05	0.000581825	0.000226696	0	0	5.89727e-05	0	4.1669e-05	0	0	0	0	0	0.000197972	0	0	0	0	0	0	0	0	0	0	0	9.40557e-05	0	0	0	0	0	0	0	0
k__Archaea|p__Aenigmarchaeota|c__Deep_Sea_Euryarchaeotic_Group(DSEG)|o__Deep_Sea_Euryarchaeotic_Group(DSEG)	0	0	0	0	5.28709e-05	0	0	0	0	0	0	3.38175e-05	0	0	0	0	0	0	0	0	0	0	0	0	0	0	0	0	0	0	0	0	0	0	0	0.000345319	2.91847e-05	9.45716e-05	0.000636094	0.000135279	0	0	0	0.00018221	0	0	4.31885e-05	0	0
k__Bacteria|p__Proteobacteria|c__Magnetococcia|o__Magnetococcales	0	0	0	0	0	0	0	0	0	0	0	6.7635e-05	0.000132246	0.000189158	0	6.69407e-05	0.00102938	2.8337e-05	0	0	0	0	0	0	0	0	0	0	0	0	0	0	0	0	0	0	0	0	0	0	0	0	0	0	0	0	0	0	0
k__Bacteria|p__Proteobacteria|c__Alphaproteobacteria|o__	0	0	0	0	0	0	0	0	0	0	8.92793e-05	6.7635e-05	0	0.000110342	2.83479e-05	0.000267763	0.000223779	2.8337e-05	0	0	5.89727e-05	0	0	0	0	0	0	0	0	3.53895e-05	0	4.00486e-05	0	0	0	0	0	0	0	5.07297e-05	0.000188111	0	0	0	2.9304e-05	0	0	0	0
k__Bacteria|p__Proteobacteria|c__Gammaproteobacteria|o__Methylococcales	0	0	0	0	0	0	0	0	0	0	0	0.000118361	0	0.000220684	0	0	0.00042518	4.25056e-05	0	0	0.000103202	5.32453e-05	8.3338e-05	0	0	0	0	0	0.000131981	0	0	0	0	0	0	0	0	0	0	0	0	0	0	0	0	0	0	0	0
k__Bacteria|p__Acidobacteriota|c__Acidobacteriae|o__	0	0	0	0	0	0	0	0	0	0	5.35676e-05	6.7635e-05	0	7.88159e-05	7.08697e-05	4.01644e-05	0.00031329	0	0	0	7.37159e-05	0	0	0	0	0	0	0	6.59906e-05	0	0	0	0	0	0	0	0	0	0	3.38198e-05	0.000305681	0	0	0	0	0	0	5.02917e-05	0
k__Bacteria|p__Sva0485|c__Sva0485|o__Sva0485	0	0	0	0	0	0	0	0	0	0	0.000107135	0.000118361	5.8776e-05	0	0	0	0.000290912	0.000212528	0	0	0	0	0	0	0	0	0	0	0	0	0	0	0	0	0	0	0	0	0	5.07297e-05	0.000235139	0	0	0	0	0	0	6.70556e-05	0
k__Bacteria|p__Actinobacteriota|c__Coriobacteriia|o__OPB41	0	0	0	0	0	0	0	0	0	0	0.000178559	0	2.9388e-05	0	0	0	0.000223779	0.000170022	0	0	0	0	0	0	0	0	0	0	0.000109984	0	0	0	0	0	0	0	0	0	0	0	0.000282167	0	0	0	0	0	0	3.35278e-05	0
k__Archaea|p__Euryarchaeota|c__Methanobacteria|o__Methanobacteriales	0	0	0	0	0	0	0	0	0	0	0	0	0.000205716	0.000378316	0	6.69407e-05	0	0.000155854	0	0	0	0	0	0	3.10111e-05	0	0	0	0	0	0	0	0	0	0	0	5.83694e-05	0	0	3.38198e-05	9.40557e-05	0	0	0	0	0	0	0	0
k__Bacteria|p__Desulfobacterota|c__Desulfuromonadia|o__Desulfuromonadia	0	0	0	0	0	0	0	0	0	0	0	0	2.9388e-05	0.000126105	0	0	0.000290912	0.000184191	0	0	0.000176918	0	4.1669e-05	0	0	0	0	0	8.79875e-05	0	0	0	0	0	0	0	0	0	0	5.07297e-05	0	0	0	0	0	0	0	3.35278e-05	0
k__Bacteria|p__Proteobacteria|c__Gammaproteobacteria|o__Cardiobacteriales	0	0	0	0	7.04945e-05	0.000415365	6.28684e-05	0	0	0	0	0	0	0	0	0	0	0	0.000177349	0	0	0	0	0	0	2.99846e-05	0	0	0	0	0	0	0	0	0	0	0	0.0001655	0	0	0	0	0	0	0	0	0	0	6.67802e-05
k__Bacteria|p__Actinobacteriota|c__Actinobacteria|o__Streptosporangiales	0	0	0	0	0	0	0	0	0	0	0	0	0	0	0	0	0	0	0	0	0	0	0	0	0	0	0	0.000462963	0	0	0	0.000160194	0	0	0	0	0	0	0	0	0	0	0	0	0	0	0	0	0
k__Bacteria|p__Firmicutes|c__|o__DTU014	0	0	0.000406174	0	0	0	0	0	0	0	0	0	0	0	0	0	0	4.25056e-05	0	0	0	0	0	0	0	0	0	0	0	0	0	9.34467e-05	0	9.56663e-05	0	0	0	0	0	0	0	0	0	0	0	0	0	0	0.000200341
k__Archaea|p__Halobacterota|c__Methanomicrobia|o__Methanomicrobiales	0	0	0.000324939	0	0	0	0	0	0	0	0	3.38175e-05	0	3.15263e-05	0	0	0.000111889	7.08426e-05	0	0	0	3.54969e-05	2.77793e-05	0	0	0	0	0	0	0	0	0	0	0	0	0	0	0	0	5.07297e-05	0.00011757	0	0	0	0	0	0	0	0
k__Bacteria|p__Myxococcota|c__Polyangia|o__Polyangiales	0	0	0	0	0	0	0	0	0	0	3.57117e-05	5.07262e-05	2.9388e-05	6.30527e-05	0	0	0.000290912	8.50111e-05	0	0	5.89727e-05	0	0	0	0	0	0	0	4.39938e-05	0	0	0	0	0	0	0	0	0	0	0	0.00011757	0	0	0	0	0	0	0	0
k__Bacteria|p__Firmicutes|c__Bacilli|o__Acholeplasmatales	0	0	0.000113729	0	0	0	0	0	0	0	0	0	0.000117552	0	5.66958e-05	0	0	0	0	0	0	0	0	0	0	0	0	0	0	0	0	0	0	0	0.000119649	0	5.83694e-05	0	0	6.76395e-05	0	0	0	0	0	0	0.000115169	5.02917e-05	0
k__Bacteria|p__Latescibacterota|c__Latescibacteria|o__Latescibacterales	0	0	0	0	0	0	0	0	0	0	5.35676e-05	3.38175e-05	0	3.15263e-05	2.83479e-05	0	0.000268534	0.000155854	0	0	0	0	0	0	0	0	0	0	4.39938e-05	0	0	0	0	0	0	0	0	0	0	8.45494e-05	4.70278e-05	0	0	0	0	0	0	0	0
k__Bacteria|p__Firmicutes|c__TSAC18|o__TSAC18	0	0	0	0	0	0	0	0	0	0	0.000124991	0	0	7.88159e-05	0	2.67763e-05	8.95115e-05	0	0	0	2.94863e-05	0	0	0	0	0	0	0	0.000175975	0	0	0	0	0	0	0	0	0	0	0	0.000164597	0	0	0	0	0	0	0	0
k__Bacteria|p__Myxococcota|c__Myxococcia|o__Myxococcales	0	0	0	0	0	0	0	0	0	0	0	3.38175e-05	0	0.000236448	0	0	0.000111889	0	0	0	0	5.32453e-05	0	0	0	0	0	0	0	0	0	0	0	0	0	0	0	0	0	3.38198e-05	0.000211625	0	0	0	0	0	0	0	0
k__Bacteria|p__Desulfobacterota|c__Syntrophorhabdia|o__Syntrophorhabdales	0	0	0	0	0	0	0	0	0	0	3.57117e-05	0	0	6.30527e-05	0	4.01644e-05	0.000246157	7.08426e-05	0	0	4.42295e-05	0	0	0	0	0	0	0	0	0	0	0	0	0	0	0	0	0	0	0	0.000164597	0	0	0	0	0	0	0	0
k__Bacteria|p__Proteobacteria|c__Gammaproteobacteria|o__Run-SP154	0	0	0	0	0	0	0	0	0	0	0	6.7635e-05	4.4082e-05	3.15263e-05	0	0	0.000201401	9.91796e-05	0	0	5.89727e-05	0	0	0	0	0	0	0	8.79875e-05	0	0	0	0	0	0	0	0	0	0	0	0	0	0	0	0	0	0	6.70556e-05	0
k__Bacteria|p__Deferribacterota|c__Deferribacteres|o__Deferribacterales	0	0	0	0	0	0	0	0	0	0	0	0	0	0	0	0	0	0	0	0	0	0	0	0	0	0	0	0	0	0	0	0	0	0	4.48685e-05	7.19414e-05	0	0	0	0	0	0	0	0	0	0	5.75846e-05	0	0.000333901
k__Bacteria|p__Bacteroidota|c__Bacteroidia|o__	0	0	0.00016247	0	0	0	0	7.30578e-05	0	0	0	0	0	6.30527e-05	0	2.67763e-05	0	4.25056e-05	0	0	0	0	0	0	0	0	0	0	0	3.53895e-05	0	0	0	0	0	0	0	0	0	6.76395e-05	9.40557e-05	0	3.08818e-05	4.55526e-05	0	0	0	0	0
k__Bacteria|p__Bacteroidota|c__Bacteroidia|o__Cytophagales	0	0	0	0	0	0	0	0	0	0	3.57117e-05	0.000101452	0	0	0	4.01644e-05	0.000134267	2.8337e-05	0	0	0	0	0	0	0	0	0	0	0	0	0	0.000146845	0	0	2.99124e-05	0	0	0	0	0	7.05418e-05	0	0	0	0	0	0	3.35278e-05	0
k__Bacteria|p__Actinobacteriota|c__Actinobacteria|o__Kineosporiales	0	0	0	0	0	0	0	0	0	0	0	0	0	0	0	0	0	0	0	0	0	0	0	0	0	4.49768e-05	0	0	0	0	0	0	0	0	0	0	0	0	0	0	0	0	0	0	0	0	0	6.70556e-05	0
k__Bacteria|p__Proteobacteria|c__Gammaproteobacteria|o__Acidiferrobacterales	0	0	0	0	0	0	0	0	0	0	0	0	0	4.72895e-05	5.66958e-05	0	0.000134267	4.25056e-05	0	0	0	0	0	0	0	0	0	0	4.39938e-05	0	0	0	0	0	0	0	0	0	0	0	0.000258653	0	0	0	0	0	0	0	0
k__Bacteria|p__Chloroflexi|c__Anaerolineae|o__SJA-15	0	0	0	0	0	0	0	0	0	0	0	0	0	0	0	0	0.000201401	0.000113348	0	0	2.94863e-05	0	0	0	0	0	0	0	8.79875e-05	0	0	0	0	0	0	0	0	0	0	0	0.000164597	0	0	0	0	0	0	0	0
k__Bacteria|p__Actinobacteriota|c__Acidimicrobiia|o__Microtrichales	0	0	0	0	0	0	0	0	0	0	0	8.45437e-05	0	0	0	0	0.000111889	0.000113348	0	0	0	0	0	0	0	0	0	0	0	0	0	0	0	0	0	0	0	0	0	6.76395e-05	0.00011757	0	0	0	0	0	0	5.02917e-05	0
k__Bacteria|p__Latescibacterota|c__Latescibacterota|o__Latescibacterota	0	0	0	0	0	0	0	0	0	0	0	5.07262e-05	0	4.72895e-05	0	0	0.00031329	2.8337e-05	0	0	2.94863e-05	0	0	0	0	0	0	2.80584e-05	0	0	0	0	0	0	0	0	0	0	0	0	4.70278e-05	0	0	0	0	0	0	0	0
k__Bacteria|p__Actinobacteriota|c__Thermoleophilia|o__Gaiellales	0	0	0	0	0	0	0	0	0	0	0	5.07262e-05	0	0	0	0	0	9.91796e-05	0	0	0	0	4.1669e-05	0	0	0	0	0	8.79875e-05	0	0	0	0	0	0	0	0	0	0	0	0.00011757	0	0	0	0	0	0	5.02917e-05	0
k__Bacteria|p__Bacteroidota|c__Bacteroidia|o__Chitinophagales	3.07031e-05	0	0	0	0	0	0	0	0	0	0	0	0	7.88159e-05	2.83479e-05	6.69407e-05	0.000111889	0	0	0	8.8459e-05	0	5.55586e-05	0	0	0	0	0	0	0	0	0	0	0	0	0	0	0	0	0	4.70278e-05	0	0	0	0	0	0	0	0
k__Bacteria|p__Actinobacteriota|c__Actinobacteria|o__Streptomycetales	0	0	0	0	0	0	0	0	0	0	0	0	0	0	0	0	0	0	0	0	0	0	0	0	0	4.49768e-05	0	0	0	0	0	0	0	9.56663e-05	0	0	0	0	0	0	0	0	0	0	0	0	0	0	0
k__Bacteria|p__Proteobacteria|c__Gammaproteobacteria|o__Immundisolibacterales	0	0	0	0	0	0	0	0	0	0	0	0	0	0	0	0	0.000290912	4.25056e-05	0	0	7.37159e-05	0	0	0	0	0	0	0	0	0	0	0	0	0	0	0	0	0	0	0	9.40557e-05	0	0	0	0	0	0	0	0
k__Bacteria|p__Dependentiae|c__Babeliae|o__Babeliales	0	0	0	0	0	0	0	0	0	0	0	0	5.8776e-05	0	0	0	4.47557e-05	9.91796e-05	0	0	8.8459e-05	0	0	0	0	0	0	0	4.39938e-05	0	0	0	0	0	0	0	0	0	0	0	7.05418e-05	0	0	0	0	0	0	0	0
k__Bacteria|p__Gemmatimonadota|c__BD2-11_terrestrial_group|o__BD2-11_terrestrial_group	0	0	0	0	0	0	0	0	0	0	0.000124991	5.07262e-05	0	0	4.25218e-05	0	8.95115e-05	2.8337e-05	0	0	4.42295e-05	0	0	0	0	0	0	0	0	0	0	0	0	0	0	0	0	0	0	0	0.00011757	0	0	0	0	0	0	0	0
k__Bacteria|p__Actinobacteriota|c__Actinobacteria|o__Frankiales	0	4.39967e-05	0	0	0	0	0	0	0	0	0	3.38175e-05	0	0	0	0	0	0	0	0	0	0	0	0	0	2.99846e-05	0	0	0	0	0	5.33981e-05	0	0	0	0	0	0	0	0	0	0	0	0	0	0	0	3.35278e-05	0
k__Bacteria|p__Chloroflexi|c__Dehalococcoidia|o__MSBL5	0	0	0	0	0	0	0	0	0	0	5.35676e-05	6.7635e-05	0	0	0	4.01644e-05	0	0.000170022	0	0	2.94863e-05	0	0	0	0	0	0	0	0	0	0	0	0	0	0	0	0	0	0	5.07297e-05	4.70278e-05	0	0	0	0	0	0	0	0
k__Bacteria|p__Proteobacteria|c__Gammaproteobacteria|o__Thiotrichales	0	0	0	0	0	0	0	0	0	0	0	0	0	0.000126105	0	0	0.000179023	0	0	0	5.89727e-05	0	0	0	0	0	0	0	0	0	0	0	0	0	0	0	0	0	0	0	9.40557e-05	0	0	0	0	0	0	0	0
k__Bacteria|p__Spirochaetota|c__Leptospirae|o__Leptospirales	0	0	0	0	0	0	0	0	0	0	0	0	0	9.4579e-05	0	4.01644e-05	0.000134267	0.000113348	0	0	0	0	0	0	0	0	0	0	6.59906e-05	0	0	0	0	0	0	0	0	0	0	0	0	0	0	0	0	0	0	0	0
k__Bacteria|p__MBNT15|c__MBNT15|o__MBNT15	0	0	0	0	0	0	0	0	0	0	0	0	5.8776e-05	0	0	2.67763e-05	0.000268534	5.66741e-05	0	0	0	0	0	0	0	0	0	0	0	0	0	0	0	0	0	0	0	0	0	0	0	0	0	0	0	0	0	3.35278e-05	0
k__Bacteria|p__Gemmatimonadota|c__Gemmatimonadetes|o__Gemmatimonadales	3.07031e-05	0	0	0	0	0	0	0	0	0	0	0	0	0	0	0	0.000156645	0	0	0	2.94863e-05	0	0	0	0	0	0	0	0	0	0	2.66991e-05	0	0	0	0	0	0	0	0	0	0	0	0	0	4.51277e-05	0	0	0
k__Bacteria|p__Myxococcota|c__Polyangia|o__UASB-TL25	0	0	0	0	0	0	0	0	0	0	0	5.07262e-05	4.4082e-05	3.15263e-05	0	0	0.000268534	0	0	0	0	0	0	0	0	0	0	0	0	0	0	0	0	0	0	0	0	0	0	0	0	0	0	0	0	0	0	0	0
k__Bacteria|p__Firmicutes|c__|o__	0	4.39967e-05	0	0	0	0	0	0	0	0	0	0	0	0	0	0	6.71336e-05	9.91796e-05	0	0	2.94863e-05	0	0	0	0	0	4.70729e-05	0	0	0	0	0	0	0	0	0	0	0	0	0	9.40557e-05	0	0	0	0	0	0	0	0
k__Bacteria|p__Actinobacteriota|c__Actinobacteria|o__Micromonosporales	0	0	0	0	0	0	0	0	0	0	0	0	0	0	0	0	0	0	0	0	0	0	0	0	0	0	0	0	0	0	0	0	0	0	0	0	0	0	0	0	0	0	0	0	0	0	0	0	0
k__Bacteria|p__Proteobacteria|c__Alphaproteobacteria|o__Dongiales	0	0	0	0	0	0	0	0	0	0	7.14235e-05	0	0	0	0	0	6.71336e-05	0	0	0	2.94863e-05	0	0	0	0	0	0	0	6.59906e-05	0	0	0	0	0	0	0	0	0	0	0	9.40557e-05	0	0	0	0	0	0	0	0
k__Bacteria|p__Chloroflexi|c__Dehalococcoidia|o__GIF9	0	0	0	0	0	0	0	0	0	0	0	0	0	0	0	2.67763e-05	0	5.66741e-05	0	0	5.89727e-05	0	2.77793e-05	0	0	0	0	0	0.000109984	0	0	0	0	0	0	0	0	0	0	0	9.40557e-05	0	0	0	0	0	0	0	0
k__Bacteria|p__Verrucomicrobiota|c__Verrucomicrobiae|o__Pedosphaerales	0	0	0	0	0	0	0	0	0	0	0	0	0	7.88159e-05	0	0	4.47557e-05	7.08426e-05	0	0	2.94863e-05	0	0	0	0	0	0	0	0	0	0	0	0	0	0	0	0	0	0	0	4.70278e-05	0	0	0	0	0	0	8.38195e-05	0
k__Bacteria|p__Acidobacteriota|c__Acidobacteriae|o__Acidobacteriales	0	0	0	0	0	0	0	0	0	0	5.35676e-05	0	0	0	0	0	0	5.66741e-05	0	0	0	0	0	0	0	0	0	0	0	0	0	4.00486e-05	0	0.000177666	0	0	0	0	0	0	0	0	0	0	0	0	0	0	0
k__Bacteria|p__Chloroflexi|c__Anaerolineae|o__Ardenticatenales	0	0	0	0	0	0	0	0	0	0	0	6.7635e-05	0	0	0	0	0.000156645	7.08426e-05	0	0	2.94863e-05	0	0	0	0	0	0	0	0	0	0	0	0	0	0	0	0	0	0	0	0	0	0	0	0	0	0	0	0
k__Bacteria|p__Deinococcota|c__Deinococci|o__Deinococcales	0	0	0	0	0	0	0	0	0	0	0	0	0	0	2.83479e-05	0	0	0	0	0	0	0	0	0	0	0	0	0	0	0	0	0.000200243	0	0	0	0	0	0	0	0	9.40557e-05	0	0	0	0	0	0	0	0
k__Bacteria|p__Bacteroidota|c__Kryptonia|o__Kryptoniales	0	0	0	0	0	0	0	0	0	0	0	6.7635e-05	4.4082e-05	3.15263e-05	0	0	8.95115e-05	0	0	0	0	7.09937e-05	0	0	0	0	0	0	0	0	0	0	0	0	0	0	0	0	0	0	0	0	0	0	0	0	0	0	0
k__Bacteria|p__Proteobacteria|c__Gammaproteobacteria|o__Cellvibrionales	0	0	0	0	0	0	0	0	0	0	0	5.07262e-05	0	4.72895e-05	0	0	0	9.91796e-05	0	0	0.000103202	0	0	0	0	0	0	0	0	0	0	0	0	0	0	0	0	0	0	0	0	0	0	0	0	0	0	0	0
k__Bacteria|p__Fibrobacterota|c__Fibrobacteria|o__Fibrobacterales	0	0	0	0	0	0	0	0	0	0	0	3.38175e-05	0	0	4.25218e-05	0	0.000134267	0	0	0	0	0	0	0	0	0	0	0	0	0	0	0	0	0	0	0	0	0	0	0	4.70278e-05	0	0	0	0	0	0	0	0
k__Bacteria|p__Proteobacteria|c__Gammaproteobacteria|o__PLTA13	0	0	0	0	0	0	0	0	0	0	0	0	0	3.15263e-05	0	0	6.71336e-05	0	0	0	0	0	0	0	0	0	0	0	0.000153978	0	0	0	0	0	0	0	0	0	0	0	0	0	0	0	0	0	0	0	0
k__Bacteria|p__Acidobacteriota|c__Vicinamibacteria|o__Subgroup_17	0	0	0	0	0	0	0	0	0	0	0	0	0	0	0	0	8.95115e-05	0	0	0	0	0	0	0	0	0	0	0	8.79875e-05	0	0	0	0	0	0	0	0	0	0	0	7.05418e-05	0	0	0	0	0	0	0	0
k__Bacteria|p__Proteobacteria|c__Alphaproteobacteria|o__Rickettsiales	0	0	0	0	0	0	0	0	0	0	0	0	0	0	0	0	0	0	0	0	0	5.32453e-05	0	0	0	0	0	0	4.39938e-05	0	0	0	0	0	0	0	0	0	0	0	4.70278e-05	0	0	0	0	0	0	5.02917e-05	0
k__Bacteria|p__Chloroflexi|c__Dehalococcoidia|o__FS117-23B-02	0	0	0	0	0	0	0	0	0	0	0	0	0	7.88159e-05	0	2.67763e-05	0	0	0	0	0	0	0	0	0	0	0	0	8.79875e-05	0	0	0	0	0	0	0	0	0	0	0	4.70278e-05	0	0	0	0	0	0	0	0
k__Bacteria|p__LCP-89|c__LCP-89|o__LCP-89	0	0	0	0	0	0	0	0	0	0	3.57117e-05	0	0	0	0	0	0	7.08426e-05	0	0	0	0	2.77793e-05	0	0	0	0	0	0	0	0	0	0	0	0	0	0	0	0	3.38198e-05	7.05418e-05	0	0	0	0	0	0	0	0
k__Bacteria|p__Acidobacteriota|c__Vicinamibacteria|o__Vicinamibacterales	0	0	0	0	0	0	0	0	0	0	0	5.07262e-05	0	3.15263e-05	2.83479e-05	0	0	0	0	0	0	0	0	0	0	0	0	0	0	0	0	0	0	0	0	2.87766e-05	0	0	0	0	4.70278e-05	0	0	0	0	0	0	0	0
k__Archaea|p__Aenigmarchaeota|c__|o__	0	0.000153988	0	0	0	0	0	5.84462e-05	0	0	0	0	0	0	0	0	0	0	0	0	0	0	0	0	0	0	0	0	0	0	0	0	0	0	0	0	0	0	0	0	0	0	0	0	0	0	0	0	0
k__Bacteria|p__Desulfobacterota|c__Desulfomonilia|o__Desulfomonilales	0	0	0	0	0	0	0	0	0	0	3.57117e-05	0	0	0	0	0	6.71336e-05	4.25056e-05	0	0	2.94863e-05	0	0	0	0	0	0	0	0	0	0	0	0	0	0	0	0	0	0	3.38198e-05	0	0	0	0	0	0	0	0	0
k__Bacteria|p__Chloroflexi|c__Chloroflexia|o__Thermomicrobiales	0	0	0	0	0	0	0	0	0	0	0	0	0	0	0	0	0	0	0	0	0	0	0	0	0	0	0	0	0	0	0	0.000200243	0	0	0	0	0	0	0	0	0	0	0	0	0	0	0	0	0
k__Bacteria|p__Proteobacteria|c__Gammaproteobacteria|o__CCM19a	0	0	0	0	0	0	0	0	0	0	5.35676e-05	0	0	0	0	0	8.95115e-05	0	0	0	0	0	0	0	0	0	0	0	0	0	0	0	0	0	0	0	0	0	0	0	4.70278e-05	0	0	0	0	0	0	0	0
k__Bacteria|p__Proteobacteria|c__Gammaproteobacteria|o__Alteromonadales	0	0	0	0	0	4.98438e-05	0	0	0	0	0	0	0	0	0	4.01644e-05	0	5.66741e-05	0	0	0	0	0	0	0	0	0	4.20875e-05	0	0	0	0	0	0	0	0	0	0	0	0	0	0	0	0	0	0	0	0	0
k__Bacteria|p__Chloroflexi|c__Anaerolineae|o__Caldilineales	0	0	0	0	0	0	0	0	0	0	0	0	0	0	4.25218e-05	0	0	0	0	0	2.94863e-05	0	0	0	0	0	0	0	4.39938e-05	0	0	0	0	0	0	0	0	0	0	6.76395e-05	0	0	0	0	0	0	0	0	0
k__Bacteria|p__Proteobacteria|c__Alphaproteobacteria|o__Acetobacterales	0	0	0	0	0	0	0	0	0	0	0	0	0	0	0	0	6.71336e-05	7.08426e-05	0	0	0	0	0	0	0	0	0	0	0	0	0	0	0	0	0	0	0	0	0	0	0	0	0	4.55526e-05	0	0	0	0	0
k__Bacteria|p__Desulfobacterota|c__|o__	0	0	0	0	0	0	0	0	0	0	0	0	0	4.72895e-05	0	4.01644e-05	0	4.25056e-05	0	0	4.42295e-05	0	0	0	0	0	0	0	0	0	0	0	0	0	0	0	0	0	0	0	0	0	0	0	0	0	0	0	0
k__Bacteria|p__Bacteroidota|c__SJA-28|o__SJA-28	0	0	0	0	0	0	0	0	0	0	0	3.38175e-05	0	4.72895e-05	0	0	8.95115e-05	0	0	0	0	0	0	0	0	0	0	0	0	0	0	0	0	0	0	0	0	0	0	0	0	0	0	0	0	0	0	0	0
k__Bacteria|p__TA06|c__TA06|o__TA06	0	0	0	0	0	0	0	0	0	0	0	0	4.4082e-05	0	0	0	8.95115e-05	0	0	0	0	0	0	0	0	0	0	0	0	0	0	0	0	0	0	0	0	0	0	3.38198e-05	0	0	0	0	0	0	0	0	0
k__Bacteria|p__Acidobacteriota|c__Acidobacteriae|o__Bryobacterales	0	0	0	0	3.52473e-05	0	0	0	0	0	0	0	0	0	0	0	0	0	0	0	0	0	0	0	0	0	0	0	0	0	0	8.00972e-05	0	0	0	0	0	0	0	0	4.70278e-05	0	0	0	0	0	0	0	0
k__Bacteria|p__Firmicutes|c__Bacilli|o__Paenibacillales	0	0	0	0	0	0	0	0	0	0	0	0	0	0	0	0	0	0	0	0	0	0	0	0	0	0	0	0	0	0	0	0.000160194	0	0	0	0	0	0	0	0	0	0	0	0	0	0	0	0	0
k__Bacteria|p__Firmicutes|c__Limnochordia|o__M55-D21	0	0	0	0	0	0	0	0	0	0	0	0	0	0	0	0	0	0	0	0	0	0	0	0	0	0	0	0	0	0	0	0	0.000158385	0	0	0	0	0	0	0	0	0	0	0	0	0	0	0	0
k__Bacteria|p__Chloroflexi|c__|o__	0	0	0	0	0	0	0	0	0	0	0	0	0	0	0	2.67763e-05	6.71336e-05	2.8337e-05	0	0	0	0	0	0	0	0	0	0	0	0	0	0	0	0	0	0	0	0	0	3.38198e-05	0	0	0	0	0	0	0	0	0
k__Bacteria|p__Myxococcota|c__Polyangia|o__Haliangiales	0	0	0	0	0	0	0	0	0	0	0	0	0	0	0	0	0	2.8337e-05	0	0	0	0	0	0	0	0	0	0	0	0	0	0	0	0	0	0	0	0	0	0	9.40557e-05	0	0	0	0	0	0	0	0
k__Bacteria|p__Hydrogenedentes|c__Hydrogenedentia|o__Hydrogenedentiales	0	0	0	0	0	0	0	0	0	0	0	0	0	4.72895e-05	0	0	0	0	0	0	0	0	5.55586e-05	0	0	0	0	0	4.39938e-05	0	0	0	0	0	0	0	0	0	0	0	0	0	0	0	0	0	0	0	0
k__Bacteria|p__Desulfobacterota|c__Desulfobaccia|o__Desulfobaccales	0	0	0	0	0	0	0	0	0	0	0	3.38175e-05	0	0	0	0	0	0	0	0	0	0	4.1669e-05	0	0	0	0	0	0	0	0	0	0	0	0	0	0	0	0	0	7.05418e-05	0	0	0	0	0	0	0	0
k__Bacteria|p__Chloroflexi|c__KD4-96|o__KD4-96	0	0	0	0	0	0	0	0	0	0	0	0	0	7.88159e-05	0	0	0	0	0	0	0	0	0	0	0	0	0	0	0	0	0	0	0	0	0	0	0	0	0	0	0	0	0	0	0	0	0	6.70556e-05	0
k__Bacteria|p__Acidobacteriota|c__Acidobacteriae|o__Subgroup_2	0	0	0	0	0	0	0	2.92231e-05	0	0	0	0	0	0	0	0	0	0	0	0	0	0	0	0	0	0	0	8.41751e-05	0	0	0	0	2.87973e-05	0	0	0	0	0	0	0	0	0	0	0	0	0	0	0	0
k__Bacteria|p__Bacteroidota|c__Rhodothermia|o__Balneolales	0	0	0	0	0	0	0	0	0	0	0	0	0	0	0	0	0	0	0	0	0	0	0	0	0	0	0	0.000140292	0	0	0	0	0	0	0	0	0	0	0	0	0	0	0	0	0	0	0	0	0
k__Bacteria|p__WPS-2|c__WPS-2|o__WPS-2	0	0	0	0	0	0	0	0	0	0	0	0	0	0	0	0	4.47557e-05	0	0	0	0	0	0	0	0	0	0	0	0	0	0	0	0	2.73332e-05	0	0	0	0	0	6.76395e-05	0	0	0	0	0	0	0	0	0
k__Bacteria|p__Chloroflexi|c__Anaerolineae|o__RBG-13-54-9	0	0	0	0	0	0	0	0	0	0	0	0	0	0	0	2.67763e-05	0.000111889	0	0	0	0	0	0	0	0	0	0	0	0	0	0	0	0	0	0	0	0	0	0	0	0	0	0	0	0	0	0	0	0
k__Bacteria|p__Acidobacteriota|c__Acidobacteriae|o__Elev-16S-1166	0	0	0	0	0	0	0	0	0	0	0	0	0	0	2.83479e-05	0	0	0	0	0	0	0	0	0	0	0	0	0	0.000109984	0	0	0	0	0	0	0	0	0	0	0	0	0	0	0	0	0	0	0	0
k__Bacteria|p__Proteobacteria|c__Alphaproteobacteria|o__Reyranellales	0	0	0	0	0	0	0	0	0	0	0	0	0	0	0	0	6.71336e-05	0	0	0	0	0	6.94483e-05	0	0	0	0	0	0	0	0	0	0	0	0	0	0	0	0	0	0	0	0	0	0	0	0	0	0
k__Bacteria|p__Chloroflexi|c__Dehalococcoidia|o__	0	0	0	0	0	0	0	0	0	0	0	0	0	0	0	0	4.47557e-05	0	0	0	0	0	0	0	0	0	0	0	4.39938e-05	0	0	0	0	0	0	0	0	0	0	0	4.70278e-05	0	0	0	0	0	0	0	0
k__Bacteria|p__Myxococcota|c__Polyangia|o__	0	0	0	0	0	0	0	0	0	0	0	0	0	0	0	5.35525e-05	0	0	0	0	2.94863e-05	0	0	0	0	0	0	0	0	0	0	0	0	0	0	0	0	0	0	5.07297e-05	0	0	0	0	0	0	0	0	0
k__Bacteria|p__Acidobacteriota|c__Acidobacteriae|o__Acidobacteriae	0	0	0	0	0	0	0	0	0	0	0	0	0	0	0	0	0	0	0	0	0	0	0	0	0	0	0	0	0.000131981	0	0	0	0	0	0	0	0	0	0	0	0	0	0	0	0	0	0	0	0
k__Bacteria|p__Acidobacteriota|c__c5LKS83|o__c5LKS83	0	0	0	0	0	0	0	0	0	0	0	0	0	0	2.83479e-05	0	0	0	0	0	2.94863e-05	0	0	0	0	0	0	0	0	0	0	0	0	0	0	0	0	0	0	0	7.05418e-05	0	0	0	0	0	0	0	0
k__Bacteria|p__Actinobacteriota|c__Actinobacteria|o__Pseudonocardiales	0	0	0	0	0	0	0	0	0	0	0	0	0	0	0	0	0	0	2.72844e-05	0	0	0	0	0	0	0	0	0	0	0	0	0	0	0	0	0	0	0	0	0	0	0	0	0	0	0	0	0.000100583	0
k__Bacteria|p__Bdellovibrionota|c__Oligoflexia|o__0319-6G20	0	0	0	0	0	0	0	0	0	0	0	0	0	3.15263e-05	0	0	8.95115e-05	0	0	0	0	0	0	0	0	0	0	0	0	0	0	0	0	0	0	0	0	0	0	0	0	0	0	0	0	0	0	0	0
k__Bacteria|p__Elusimicrobiota|c__Elusimicrobia|o__Lineage_IV	0	0	0	0	0	0	0	0	0	0	0	0	0	3.15263e-05	0	0	0	5.66741e-05	0	0	0	0	0	0	0	0	0	0	0	0	0	0	0	0	0	0	0	0	0	0	0	0	0	0	0	0	0	0	0
k__Bacteria|p__Acidobacteriota|c__Subgroup_21|o__Subgroup_21	0	0	0	0	0	0	0	0	0	0	3.57117e-05	0	0	0	0	0	4.47557e-05	0	0	0	0	0	0	0	0	0	0	0	0	0	0	0	0	0	0	0	0	0	0	3.38198e-05	0	0	0	0	0	0	0	0	0
k__Bacteria|p__Myxococcota|c__Polyangia|o__Blfdi19	0	0	0	0	0	0	0	0	0	0	0	0	0	0	0	0	6.71336e-05	0	0	0	0	0	0	0	0	0	0	0	0	0	0	0	0	0	0	0	0	0	0	0	4.70278e-05	0	0	0	0	0	0	0	0
k__Bacteria|p__Acidobacteriota|c__Subgroup_18|o__Subgroup_18	0	0	0	0	0	0	0	0	0	0	0	5.07262e-05	0	3.15263e-05	0	0	0	2.8337e-05	0	0	0	0	0	0	0	0	0	0	0	0	0	0	0	0	0	0	0	0	0	0	0	0	0	0	0	0	0	0	0
k__Bacteria|p__Sumerlaeota|c__Sumerlaeia|o__	0	0	0	0	0	0	0	0	0	0	0	0	0	0	0	0	0	0	0	0	0	0	0	0	0	0	0	0	0.000109984	0	0	0	0	0	0	0	0	0	0	0	0	0	0	0	0	0	0	0	0
k__Bacteria|p__Acidobacteriota|c__Acidobacteriae|o__PAUC26f	0	0	0	0	0	0	0	0	0	0	0	0	0	0	0	0	6.71336e-05	0	0	0	0	0	0	0	0	0	0	4.20875e-05	0	0	0	0	0	0	0	0	0	0	0	0	0	0	0	0	0	0	0	0	0
k__Bacteria|p__Desulfobacterota|c__Syntrophobacteria|o__Syntrophobacterales	0	0	0	0	0	0	0	0	0	0	0	0	0	6.30527e-05	0	0	4.47557e-05	0	0	0	0	0	0	0	0	0	0	0	0	0	0	0	0	0	0	0	0	0	0	0	0	0	0	0	0	0	0	0	0
k__Bacteria|p__Myxococcota|c__Polyangia|o__Nannocystales	0	0	3.24939e-05	0	0	0	0	0	0	0	0	0	0	0	0	0	0	0	0	0	0	0	2.77793e-05	0	0	0	0	0	0	0	0	0	0	0	0	0	0	0	0	0	0	0	0	0	0	0	0	0	0
k__Bacteria|p__NKB15|c__NKB15|o__NKB15	0	0	0	0	0	0	0	0	0	0	0	0	0	0	0	0	0	4.25056e-05	0	0	2.94863e-05	0	0	0	0	0	0	0	0	0	0	0	0	0	0	0	0	0	0	0	0	0	0	0	0	0	0	3.35278e-05	0
k__Bacteria|p__Verrucomicrobiota|c__Kiritimatiellae|o__WCHB1-41	0	0	0	0	0	0	0	0	0	0	0	0	0	0	0	0	4.47557e-05	5.66741e-05	0	0	0	0	0	0	0	0	0	0	0	0	0	0	0	0	0	0	0	0	0	0	0	0	0	0	0	0	0	0	0
k__Archaea|p__Nanoarchaeota|c__Nanoarchaeia|o__Woesearchaeales	0	0	0	0	0	0	0	0	0	0	3.57117e-05	0	0	3.15263e-05	0	0	0	0	0	0	0	0	0	0	0	0	0	0	0	0	0	0	0	0	0	0	0	0	0	3.38198e-05	0	0	0	0	0	0	0	0	0
k__Bacteria|p__Deferrisomatota|c__Defferrisomatia|o__Defferrisomatales	0	0	0	0	0	0	0	0	0	0	0	3.38175e-05	0	6.30527e-05	0	0	0	0	0	0	0	0	0	0	0	0	0	0	0	0	0	0	0	0	0	0	0	0	0	0	0	0	0	0	0	0	0	0	0
k__Bacteria|p__WS4|c__WS4|o__WS4	0	0	0	0	0	0	0	0	0	0	0	0	0	0	0	0	0	0	0	0	0	0	0	0	0	0	0	0	0	0	0	0	0	0	0	0	0	0	0	0	0	0	0	0	0	0	0	0	0
k__Bacteria|p__Calditrichota|c__Calditrichia|o__Calditrichales	0	0	0	0	0	0	0	0	0	0	0	0	0	3.15263e-05	2.83479e-05	0	0	0	0	0	2.94863e-05	0	0	0	0	0	0	0	0	0	0	0	0	0	0	0	0	0	0	0	0	0	0	0	0	0	0	0	0
k__Bacteria|p__Caldatribacteriota|c__JS1|o__JS1	0	0	0	0	0	0	0	0	0	0	0	0	0	0	0	0	4.47557e-05	0	0	0	4.42295e-05	0	0	0	0	0	0	0	0	0	0	0	0	0	0	0	0	0	0	0	0	0	0	0	0	0	0	0	0
k__Bacteria|p__Verrucomicrobiota|c__Lentisphaeria|o__Oligosphaerales	0	0	0	0	0	0	0	0	0	0	0	0	0	0	0	0	0	0	0	0	0	0	0	0	0	0	0	0	0	0	0	0	0	0	0	0	0	0	0	0	0	0	0	0	0	0	0	8.38195e-05	0
k__Bacteria|p__Firmicutes|c__Thermoanaerobacteria|o__Thermoanaerobacterales	0	0	0	0	0	0	0	0	0	0	0	0	0	0	0	0	0	0	0	0	0	0	0	0	0	0	0	0	0	0	0	0	0	0	0	0	0	0	0	0	0	0	0	0	0	0	0	0	8.34752e-05
k__Bacteria|p__Halanaerobiaeota|c__Halanaerobiia|o__Halanaerobiales	0	0	0	0	0	0	0	0	0	0	0	0	0	3.15263e-05	0	0	0	0	0	0	0	0	0	0	0	0	0	0	0	0	0	0	0	0	0	0	0	0	0	5.07297e-05	0	0	0	0	0	0	0	0	0
k__Bacteria|p__Bacteroidota|c__Kapabacteria|o__Kapabacteriales	0	0	0	0	0	0	0	0	0	0	0	5.07262e-05	0	0	0	0	0	0	0	0	2.94863e-05	0	0	0	0	0	0	0	0	0	0	0	0	0	0	0	0	0	0	0	0	0	0	0	0	0	0	0	0
k__Bacteria|p__Verrucomicrobiota|c__Omnitrophia|o__Omnitrophales	0	0	0	0	0	3.32292e-05	0	0	0	0	0	0	0	0	0	0	4.47557e-05	0	0	0	0	0	0	0	0	0	0	0	0	0	0	0	0	0	0	0	0	0	0	0	0	0	0	0	0	0	0	0	0
k__Bacteria|p__Myxococcota|c__Polyangia|o__MidBa8	0	0	0	0	0	0	0	0	0	0	0	3.38175e-05	4.4082e-05	0	0	0	0	0	0	0	0	0	0	0	0	0	0	0	0	0	0	0	0	0	0	0	0	0	0	0	0	0	0	0	0	0	0	0	0
k__Bacteria|p__Actinobacteriota|c__MB-A2-108|o__MB-A2-108	0	0	4.87409e-05	0	0	0	0	0	0	0	0	0	0	0	0	0	0	0	0	0	0	0	0	0	0	0	0	2.80584e-05	0	0	0	0	0	0	0	0	0	0	0	0	0	0	0	0	0	0	0	0	0
k__Bacteria|p__Planctomycetota|c__Phycisphaerae|o__Phycisphaerales	0	0	0	0	0	0	0	0	0	0	0	3.38175e-05	0	0	0	0	0	4.25056e-05	0	0	0	0	0	0	0	0	0	0	0	0	0	0	0	0	0	0	0	0	0	0	0	0	0	0	0	0	0	0	0
k__Bacteria|p__Actinobacteriota|c__Acidimicrobiia|o__	0	0	0	0	0	0	0	0	0	0	0	0	0	0	0	0	4.47557e-05	0	0	0	0	0	0	0	0	0	0	0	0	0	0	0	0	0	0	0	0	0	0	0	0	0	0	0	0	0	0	0	0
k__Bacteria|p__Proteobacteria|c__Gammaproteobacteria|o__Coxiellales	0	0	0	0	0	0	0	0	0	0	0	0	4.4082e-05	3.15263e-05	0	0	0	0	0	0	0	0	0	0	0	0	0	0	0	0	0	0	0	0	0	0	0	0	0	0	0	0	0	0	0	0	0	0	0
k__Bacteria|p__Firmicutes|c__Desulfotomaculia|o__Desulfotomaculales	0	0	0	0	0	0	0	0	0	0	0	0	0	0	0	0	0	0	0	0	0	0	0	0	0	0	0	4.20875e-05	0	0	0	0	0	0	0	0	0	0	0	0	0	0	0	3.03684e-05	0	0	0	0	0
k__Bacteria|p__Actinobacteriota|c__Actinobacteria|o__PeM15	0	0	0	0	0	0	0	0	0	0	0	0	0	0	0	2.67763e-05	4.47557e-05	0	0	0	0	0	0	0	0	0	0	0	0	0	0	0	0	0	0	0	0	0	0	0	0	0	0	0	0	0	0	0	0
k__Bacteria|p__Margulisbacteria|c__Margulisbacteria|o__Margulisbacteria	0	0	0	0	0	0	0	0	0	0	7.14235e-05	0	0	0	0	0	0	0	0	0	0	0	0	0	0	0	0	0	0	0	0	0	0	0	0	0	0	0	0	0	0	0	0	0	0	0	0	0	0
k__Bacteria|p__Desulfobacterota|c__Desulfuromonadia|o__	0	0	0	0	0	0	0	0	0	0	0	0	0	0	0	0	0	0	0	0	2.94863e-05	0	4.1669e-05	0	0	0	0	0	0	0	0	0	0	0	0	0	0	0	0	0	0	0	0	0	0	0	0	0	0
k__Bacteria|p__Bacteroidota|c__Rhodothermia|o__Rhodothermales	0	0	0	0	0	0	0	0	0	0	0	0	0	0	0	0	0	7.08426e-05	0	0	0	0	0	0	0	0	0	0	0	0	0	0	0	0	0	0	0	0	0	0	0	0	0	0	0	0	0	0	0
k__Archaea|p__Crenarchaeota|c__Bathyarchaeia|o__Bathyarchaeia	0	0	0	0	0	0	0	0	0	0	0	0	0	0	0	0	0	0	0	0	0	0	0	0	0	0	0	0	0	0	0	0	0	0	0	0	0	0	0	0	7.05418e-05	0	0	0	0	0	0	0	0
k__Bacteria|p__Actinobacteriota|c__Acidimicrobiia|o__IMCC26256	0	0	0	0	0	0	0	0	0	0	0	0	0	0	0	0	0	2.8337e-05	0	0	0	0	0	0	0	0	0	0	0	0	0	4.00486e-05	0	0	0	0	0	0	0	0	0	0	0	0	0	0	0	0	0
k__Bacteria|p__Chloroflexi|c__OLB14|o__OLB14	0	0	0	0	0	0	0	0	0	0	0	0	0	0	0	0	6.71336e-05	0	0	0	0	0	0	0	0	0	0	0	0	0	0	0	0	0	0	0	0	0	0	0	0	0	0	0	0	0	0	0	0
k__Bacteria|p__DTB120|c__DTB120|o__DTB120	0	0	0	0	0	0	0	0	0	0	0	0	0	0	0	0	6.71336e-05	0	0	0	0	0	0	0	0	0	0	0	0	0	0	0	0	0	0	0	0	0	0	0	0	0	0	0	0	0	0	0	0
k__Bacteria|p__Firmicutes|c__Syntrophomonadia|o__Syntrophomonadales	0	0	0	0	0	0	0	0	0	0	0	0	0	0	0	0	6.71336e-05	0	0	0	0	0	0	0	0	0	0	0	0	0	0	0	0	0	0	0	0	0	0	0	0	0	0	0	0	0	0	0	0
k__Bacteria|p__Proteobacteria|c__Alphaproteobacteria|o__Puniceispirillales	0	0	0	0	0	0	0	0	0	0	0	0	0	0	0	0	6.71336e-05	0	0	0	0	0	0	0	0	0	0	0	0	0	0	0	0	0	0	0	0	0	0	0	0	0	0	0	0	0	0	0	0
k__Bacteria|p__Elusimicrobiota|c__Lineage_IIb|o__Lineage_IIb	0	0	0	0	0	3.32292e-05	0	0	0	0	0	0	0	3.15263e-05	0	0	0	0	0	0	0	0	0	0	0	0	0	0	0	0	0	0	0	0	0	0	0	0	0	0	0	0	0	0	0	0	0	0	0
k__Bacteria|p__Methylomirabilota|c__Methylomirabilia|o__Methylomirabilales	0	0	0	0	0	0	0	0	0	0	0	0	0	0	0	0	0	0	0	0	2.94863e-05	0	0	0	0	0	0	0	0	0	0	0	0	0	0	0	0	0	0	3.38198e-05	0	0	0	0	0	0	0	0	0
k__Bacteria|p__Myxococcota|c__Polyangia|o__PS-B29	0	0	0	0	0	0	0	0	0	0	0	0	0	6.30527e-05	0	0	0	0	0	0	0	0	0	0	0	0	0	0	0	0	0	0	0	0	0	0	0	0	0	0	0	0	0	0	0	0	0	0	0
k__Bacteria|p__Acidobacteriota|c__Subgroup_22|o__Subgroup_22	0	0	0	0	0	0	0	0	0	0	0	0	2.9388e-05	3.15263e-05	0	0	0	0	0	0	0	0	0	0	0	0	0	0	0	0	0	0	0	0	0	0	0	0	0	0	0	0	0	0	0	0	0	0	0
k__Bacteria|p__Bdellovibrionota|c__Bdellovibrionia|o__Bdellovibrionales	0	0	0	0	0	0	0	0	0	0	0	0	0	3.15263e-05	2.83479e-05	0	0	0	0	0	0	0	0	0	0	0	0	0	0	0	0	0	0	0	0	0	0	0	0	0	0	0	0	0	0	0	0	0	0
k__Bacteria|p__Acidobacteriota|c__Holophagae|o__Subgroup_7	0	0	0	0	0	0	0	0	0	0	0	0	2.9388e-05	0	0	0	0	2.8337e-05	0	0	0	0	0	0	0	0	0	0	0	0	0	0	0	0	0	0	0	0	0	0	0	0	0	0	0	0	0	0	0
k__Bacteria|p__Firmicutes|c__Bacilli|o__Alicyclobacillales	0	0	0	0	0	0	0	0	0	0	0	0	0	0	0	0	0	5.66741e-05	0	0	0	0	0	0	0	0	0	0	0	0	0	0	0	0	0	0	0	0	0	0	0	0	0	0	0	0	0	0	0
k__Bacteria|p__Sumerlaeota|c__Sumerlaeia|o__Sumerlaeales	0	0	0	0	0	0	0	0	0	0	0	0	2.9388e-05	0	0	2.67763e-05	0	0	0	0	0	0	0	0	0	0	0	0	0	0	0	0	0	0	0	0	0	0	0	0	0	0	0	0	0	0	0	0	0
k__Bacteria|p__Bdellovibrionota|c__Bdellovibrionia|o__Bacteriovoracales	0	0	0	0	0	0	0	0	0	0	0	0	0	0	2.83479e-05	2.67763e-05	0	0	0	0	0	0	0	0	0	0	0	0	0	0	0	0	0	0	0	0	0	0	0	0	0	0	0	0	0	0	0	0	0
k__Bacteria|p__Proteobacteria|c__Alphaproteobacteria|o__Paracaedibacterales	0	0	0	0	0	0	0	0	0	0	0	0	0	0	0	5.35525e-05	0	0	0	0	0	0	0	0	0	0	0	0	0	0	0	0	0	0	0	0	0	0	0	0	0	0	0	0	0	0	0	0	0
k__Bacteria|p__Chloroflexi|c__JG30-KF-CM66|o__JG30-KF-CM66	0	0	0	0	0	0	0	0	0	0	0	0	0	0	0	0	0	0	0	0	0	0	0	0	0	0	0	0	0	0	0	0	0	0	0	0	0	0	0	5.07297e-05	0	0	0	0	0	0	0	0	0
k__Bacteria|p__Patescibacteria|c__Parcubacteria|o__Candidatus_Wolfebacteria	0	0	0	0	0	0	0	0	0	0	0	0	0	0	0	0	0	0	0	0	0	0	0	0	0	0	0	0	0	0	0	0	0	0	0	0	0	0	0	5.07297e-05	0	0	0	0	0	0	0	0	0
k__Bacteria|p__SAR324_clade(Marine_group_B)|c__SAR324_clade(Marine_group_B)|o__SAR324_clade(Marine_group_B)	0	0	0	0	0	0	0	0	0	0	0	0	0	0	0	0	0	0	0	0	0	0	0	0	0	0	0	0	0	0	0	0	0	0	0	0	0	0	0	0	0	0	0	0	0	0	0	5.02917e-05	0
k__Bacteria|p__Actinobacteriota|c__Actinobacteria|o__Catenulisporales	0	0	0	0	0	4.98438e-05	0	0	0	0	0	0	0	0	0	0	0	0	0	0	0	0	0	0	0	0	0	0	0	0	0	0	0	0	0	0	0	0	0	0	0	0	0	0	0	0	0	0	0
k__Bacteria|p__Acetothermia|c__Acetothermiia|o__Acetothermiia	0	0	0	0	0	0	0	0	0	0	0	0	0	4.72895e-05	0	0	0	0	0	0	0	0	0	0	0	0	0	0	0	0	0	0	0	0	0	0	0	0	0	0	0	0	0	0	0	0	0	0	0
k__Bacteria|p__Cyanobacteria|c__Sericytochromatia|o__Sericytochromatia	0	0	0	0	0	0	0	0	0	0	0	0	0	0	0	0	0	0	0	0	0	0	0	0	0	0	0	0	0	0	0	0	0	0	0	0	0	0	0	0	4.70278e-05	0	0	0	0	0	0	0	0
k__Bacteria|p__Verrucomicrobiota|c__Lentisphaeria|o__SS1-B-02-17	0	0	0	0	0	0	0	0	0	0	0	0	0	0	0	0	0	0	0	0	0	0	0	0	0	0	0	0	0	0	0	0	0	0	0	0	0	0	0	0	4.70278e-05	0	0	0	0	0	0	0	0
k__Bacteria|p__Firmicutes|c__Bacilli|o__Izemoplasmatales	0	0	0	0	0	0	0	0	0	0	0	0	0	0	0	0	0	0	0	0	0	0	0	0	0	0	0	0	0	0	0	0	0	0	0	0	0	0	0	0	0	0	0	4.55526e-05	0	0	0	0	0
k__Bacteria|p__Chloroflexi|c__Chloroflexia|o__Chloroflexales	0	0	0	0	0	0	0	0	0	0	0	0	0	0	0	0	0	0	0	0	0	0	0	0	0	0	0	0	0	0	0	0	0	0	0	0	0	0	0	0	0	0	0	0	0	4.51277e-05	0	0	0
k__Bacteria|p__Actinobacteriota|c__RBG-16-55-12|o__RBG-16-55-12	0	0	0	0	0	0	0	0	0	0	0	0	0	0	0	0	4.47557e-05	0	0	0	0	0	0	0	0	0	0	0	0	0	0	0	0	0	0	0	0	0	0	0	0	0	0	0	0	0	0	0	0
k__Bacteria|p__Chloroflexi|c__Anaerolineae|o__ADurb.Bin180	0	0	0	0	0	0	0	0	0	0	0	0	0	0	0	0	4.47557e-05	0	0	0	0	0	0	0	0	0	0	0	0	0	0	0	0	0	0	0	0	0	0	0	0	0	0	0	0	0	0	0	0
k__Bacteria|p__Desulfobacterota|c__Desulfuromonadia|o__Sva1033	0	0	0	0	0	0	0	0	0	0	0	0	0	0	0	0	4.47557e-05	0	0	0	0	0	0	0	0	0	0	0	0	0	0	0	0	0	0	0	0	0	0	0	0	0	0	0	0	0	0	0	0
k__Bacteria|p__NB1-j|c__NB1-j|o__NB1-j	0	0	0	0	0	0	0	0	0	0	0	0	0	0	0	0	4.47557e-05	0	0	0	0	0	0	0	0	0	0	0	0	0	0	0	0	0	0	0	0	0	0	0	0	0	0	0	0	0	0	0	0
k__Bacteria|p__Proteobacteria|c__Gammaproteobacteria|o__SZB30	0	0	0	0	0	0	0	0	0	0	0	0	0	0	0	0	4.47557e-05	0	0	0	0	0	0	0	0	0	0	0	0	0	0	0	0	0	0	0	0	0	0	0	0	0	0	0	0	0	0	0	0
k__Bacteria|p__Verrucomicrobiota|c__Verrucomicrobiae|o__Chthoniobacterales	0	0	0	0	0	0	0	0	0	0	0	0	0	0	0	0	4.47557e-05	0	0	0	0	0	0	0	0	0	0	0	0	0	0	0	0	0	0	0	0	0	0	0	0	0	0	0	0	0	0	0	0
k__Bacteria|p__Actinobacteriota|c__WCHB1-81|o__WCHB1-81	0	0	0	0	0	0	0	0	0	0	0	0	0	0	0	0	0	0	0	0	4.42295e-05	0	0	0	0	0	0	0	0	0	0	0	0	0	0	0	0	0	0	0	0	0	0	0	0	0	0	0	0
k__Bacteria|p__Patescibacteria|c__|o__	0	0	0	0	0	0	0	0	0	0	0	0	0	0	0	0	0	0	0	0	4.42295e-05	0	0	0	0	0	0	0	0	0	0	0	0	0	0	0	0	0	0	0	0	0	0	0	0	0	0	0	0
k__Bacteria|p__Proteobacteria|c__Alphaproteobacteria|o__Zavarziniales	0	0	0	0	0	0	0	0	0	0	0	0	0	0	0	0	0	0	0	0	0	0	0	0	0	0	0	0	4.39938e-05	0	0	0	0	0	0	0	0	0	0	0	0	0	0	0	0	0	0	0	0
k__Bacteria|p__Acidobacteriota|c__Acidobacteriae|o__Solibacterales	0	0	0	0	0	0	0	0	0	0	0	0	0	0	0	0	0	0	0	0	0	0	0	0	0	0	0	0	0	0	0	0	4.31959e-05	0	0	0	0	0	0	0	0	0	0	0	0	0	0	0	0
k__Archaea|p__Thermoplasmatota|c__Thermoplasmata|o__Methanomassiliicoccales	0	0	0	0	0	0	0	0	0	0	0	0	0	0	0	0	0	4.25056e-05	0	0	0	0	0	0	0	0	0	0	0	0	0	0	0	0	0	0	0	0	0	0	0	0	0	0	0	0	0	0	0
k__Bacteria|p__Gemmatimonadota|c__S0134_terrestrial_group|o__S0134_terrestrial_group	0	0	0	0	0	0	0	0	0	0	0	0	0	0	0	0	0	4.25056e-05	0	0	0	0	0	0	0	0	0	0	0	0	0	0	0	0	0	0	0	0	0	0	0	0	0	0	0	0	0	0	0
k__Bacteria|p__Proteobacteria|c__Gammaproteobacteria|o__Thiomicrospirales	0	0	0	0	0	0	0	0	0	0	0	0	0	0	0	4.01644e-05	0	0	0	0	0	0	0	0	0	0	0	0	0	0	0	0	0	0	0	0	0	0	0	0	0	0	0	0	0	0	0	0	0
k__Bacteria|p__Cyanobacteria|c__Vampirivibrionia|o__Vampirovibrionales	0	0	0	0	0	0	0	0	0	0	3.57117e-05	0	0	0	0	0	0	0	0	0	0	0	0	0	0	0	0	0	0	0	0	0	0	0	0	0	0	0	0	0	0	0	0	0	0	0	0	0	0
k__Bacteria|p__Bdellovibrionota|c__Oligoflexia|o__Oligoflexales	0	0	0	0	0	0	0	0	0	0	0	0	0	0	0	0	0	0	0	0	0	3.54969e-05	0	0	0	0	0	0	0	0	0	0	0	0	0	0	0	0	0	0	0	0	0	0	0	0	0	0	0
k__Bacteria|p__Cloacimonadota|c__Cloacimonadia|o__Cloacimonadales	0	0	0	0	0	0	0	0	0	0	0	0	0	0	0	0	0	0	0	0	0	0	0	0	0	0	0	0	0	0	0	0	0	0	0	0	0	0	0	0	0	0	0	0	0	0	0	3.35278e-05	0
k__Bacteria|p__Actinobacteriota|c__|o__	0	0	0	0	0	0	0	0	0	0	0	0	0	3.15263e-05	0	0	0	0	0	0	0	0	0	0	0	0	0	0	0	0	0	0	0	0	0	0	0	0	0	0	0	0	0	0	0	0	0	0	0
k__Bacteria|p__Myxococcota|c__Polyangia|o__VHS-B3-70	0	0	0	0	0	0	0	0	0	0	0	0	0	3.15263e-05	0	0	0	0	0	0	0	0	0	0	0	0	0	0	0	0	0	0	0	0	0	0	0	0	0	0	0	0	0	0	0	0	0	0	0
k__Bacteria|p__Patescibacteria|c__Dojkabacteria|o__Dojkabacteria	0	0	0	0	0	0	0	0	0	0	0	0	0	3.15263e-05	0	0	0	0	0	0	0	0	0	0	0	0	0	0	0	0	0	0	0	0	0	0	0	0	0	0	0	0	0	0	0	0	0	0	0
k__Bacteria|p__Proteobacteria|c__Gammaproteobacteria|o__Tenderiales	0	0	0	0	0	0	0	0	0	0	0	0	0	3.15263e-05	0	0	0	0	0	0	0	0	0	0	0	0	0	0	0	0	0	0	0	0	0	0	0	0	0	0	0	0	0	0	0	0	0	0	0
k__Bacteria|p__Patescibacteria|c__Gracilibacteria|o__JGI_0000069-P22	0	0	0	0	0	0	0	0	0	0	0	0	0	0	0	0	0	0	0	0	0	0	0	0	0	0	0	0	0	0	0	0	0	0	0	0	0	0	0	0	0	0	0	0	0	0	0	0	0
k__Bacteria|p__Planctomycetota|c__Pla4_lineage|o__Pla4_lineage	0	0	0	0	0	0	0	0	0	0	0	0	0	0	0	0	0	0	0	0	0	0	0	0	0	0	0	0	0	0	0	0	0	0	0	0	0	0	0	0	0	0	0	0	0	0	0	0	0
k__Bacteria|p__WOR-1|c__WOR-1|o__WOR-1	0	0	0	0	0	0	0	0	0	0	0	0	0	0	0	0	0	0	0	0	2.94863e-05	0	0	0	0	0	0	0	0	0	0	0	0	0	0	0	0	0	0	0	0	0	0	0	0	0	0	0	0
k__Bacteria|p__Spirochaetota|c__MVP-15|o__MVP-15	0	0	0	0	0	0	0	0	0	0	0	0	2.9388e-05	0	0	0	0	0	0	0	0	0	0	0	0	0	0	0	0	0	0	0	0	0	0	0	0	0	0	0	0	0	0	0	0	0	0	0	0
k__Bacteria|p__Armatimonadota|c__Chthonomonadetes|o__Chthonomonadales	0	0	0	0	0	0	0	0	0	0	0	0	0	0	0	0	0	2.8337e-05	0	0	0	0	0	0	0	0	0	0	0	0	0	0	0	0	0	0	0	0	0	0	0	0	0	0	0	0	0	0	0
k__Bacteria|p__Bacteroidota|c__OC31|o__OC31	0	0	0	0	0	0	0	0	0	0	0	0	0	0	0	0	0	2.8337e-05	0	0	0	0	0	0	0	0	0	0	0	0	0	0	0	0	0	0	0	0	0	0	0	0	0	0	0	0	0	0	0
k__Bacteria|p__Verrucomicrobiota|c__Chlamydiae|o__Chlamydiales	0	0	0	0	0	0	0	0	0	0	0	0	0	0	0	0	0	2.8337e-05	0	0	0	0	0	0	0	0	0	0	0	0	0	0	0	0	0	0	0	0	0	0	0	0	0	0	0	0	0	0	0
k__Bacteria|p__Chloroflexi|c__Ktedonobacteria|o__C0119	0	0	0	0	0	0	0	0	0	0	0	0	0	0	0	0	0	0	0	0	0	0	0	0	0	0	0	2.80584e-05	0	0	0	0	0	0	0	0	0	0	0	0	0	0	0	0	0	0	0	0	0
k__Bacteria|p__Desulfobacterota|c__Desulfuromonadia|o__PB19	0	0	0	0	0	0	0	0	0	0	0	0	0	0	0	0	0	0	0	0	0	0	2.77793e-05	0	0	0	0	0	0	0	0	0	0	0	0	0	0	0	0	0	0	0	0	0	0	0	0	0	0
k__Bacteria|p__Chloroflexi|c__AD3|o__AD3	0	0	0	0	0	0	0	0	0	0	0	0	0	0	0	0	0	0	0	0	0	0	0	0	0	0	0	0	0	0	0	2.66991e-05	0	0	0	0	0	0	0	0	0	0	0	0	0	0	0	0	0
[truncated: 1 more columns]

## Sheet: Family_abund
Family	NEP1	NEP2	NEP3	NEP4	NEP5	NEP6	NEP8	NEP9	NEP10	NEP11	CEP1	CEP2	CEP3	CEP4	CEP5	CEP6	CEP7	CEP8	CEP9	CEP10	CEP11	CEP12	CEP13	CEP14	CEP15	CEP16	CEP17	REP1	REP2	REP3	REP4	REP5	REP6	REP7	REP8	REP9	REP10	REP11	REP12	REP13	REP14	REP15	REP16	REP17	REP18	REP19	REP20	REP21	REP22
k__Bacteria|p__Firmicutes|c__Clostridia|o__Peptostreptococcales-Tissierellales|f__Peptostreptococcales-Tissierellales	0.356309	0.0835057	0.58749	0.37888	0.0476367	0.07872	0.088613	0.21254	0.479863	0.428135	0.36051	0.422617	0.490133	0.394458	0.126984	0.0633259	0.0784568	0.627949	0.0178849	0.355203	0.0563632	0.120654	0.0548364	0.149216	0.11792	0.199742	0.0851391	0.0659652	0.0313455	0.196712	0.135663	0.171688	0.115175	0.0454415	0.10399	0.00316542	0.153439	0.0468129	0.0774974	0.0135279	0.123307	0.146703	0.00149777	0.0512011	0.25096	0.315984	0.143544	0.0453296	0.203279
k__Bacteria|p__Bacteroidota|c__Bacteroidia|o__Bacteroidales|f__Prevotellaceae	0.0724133	0.0754763	0.0461738	0.181385	0.0505974	0.307869	0.415198	0.0275428	0.0513221	0.107248	0.0341047	0.141814	0.0191169	0.196472	0.0301055	0.207342	0.222996	0.110741	0.00205997	0.470149	0.084213	0.181389	0.353506	0.449175	0.475897	0.0487849	0.334861	0.0568462	0.0576978	0.0780515	0.0601918	0.345152	0.30767	0.0344809	0.29878	0.00326614	0.474923	0.187157	0.0169171	0.0234878	0.141765	0.0241108	0.0112101	0.0680859	0.100234	0.104486	0.311101	0.177932	0.327574
k__Bacteria|p__Proteobacteria|c__Gammaproteobacteria|o__Enterobacterales|f__Enterobacteriaceae	0.0254068	0.0723085	0.000633631	0.107874	0.0158789	0.00993554	0.021831	0.0907816	0.000970005	0.000697113	0.0149811	0.0098578	0.00794945	0.0119485	0.129153	0.145248	0.0213709	0.00976211	0.767019	0.0115625	0.184142	0.0922209	0.100672	0.0228492	0.0950646	0.0306742	0.0334688	0.224621	0.338774	0.14315	0.0292083	0.0267925	0.00167024	0.105083	0.155305	0.118718	0.0268499	0.0519907	0.497607	0.0169944	0.102286	0.387169	0.0133873	0.0139694	0.0482491	0.00919101	0.0408563	0.00823107	0.00175298
k__Bacteria|p__Firmicutes|c__Negativicutes|o__Veillonellales-Selenomonadales|f__Veillonellaceae	0.0574609	0.05317	0.0464825	0.0657679	0.0421029	0.119476	0.0698782	0.0431187	0.100818	0.0889266	0.011642	0.0225055	0.0149438	0.0300919	0.0625213	0.0200956	0.0839842	0.0635458	0.00485662	0.086632	0.0353541	0.225086	0.157925	0.110023	0.0489355	0.0983494	0.107483	0.043757	0.0267482	0.0436883	0.0292538	0.238409	0.191905	0.0930697	0.0519428	0.218587	0.111165	0.224206	0.0714242	0.0105856	0.112161	0.0264763	0.0168152	0.029594	0.0947692	0.0557929	0.105567	0.0512472	0.0860296
k__Bacteria|p__Bacteroidota|c__Bacteroidia|o__Bacteroidales|f__Porphyromonadaceae	0.28078	0.052884	0.0690658	0.0131384	0.017888	0.00857314	0.0144597	0.0234223	0.185976	0.264224	0.00767802	0.225495	0.27325	0.157947	0.0553209	0.0159587	0.0389375	0.0453109	0.000341055	0.00107774	0.021702	0	0	0.0800759	0.00770626	0.00704637	0.0134785	0.0118406	0.014056	0.10401	0.0685674	0.0070619	0.106651	0.012997	0.00786695	0.000273377	0.00698974	0.00328636	0.0328648	0.00860713	0.147033	0.0146489	0.00375214	0.0301862	0.0213626	0.20136	0.00938629	0.0192114	0.0346923
k__Bacteria|p__Bacteroidota|c__Bacteroidia|o__Bacteroidales|f__Bacteroidaceae	0.0101013	0.13309	0.011844	0.023027	0.00620352	0.0199541	0.0327701	0.0422566	0.0139328	0.00450442	0.0236412	0.0103482	0.00859599	0.0246536	0.0130825	0.00949219	0.0235863	0.00852945	0.000845816	0.0103783	0.243542	0.00118915	0.0322657	0.0241828	0.0209635	0.213805	0.0589823	0.100196	0.0369328	0.0556676	0.158256	0.0113605	0.0112597	0.145918	0.0438964	0.531014	0.0114404	0.0995839	0.0178864	0.00744035	0.0317203	0.0146916	0.0063771	0.168711	0.0178168	0.0183519	0.105999	0.0217428	0.00347257
k__Bacteria|p__Firmicutes|c__Clostridia|o__Lachnospirales|f__Lachnospiraceae	0.0110071	0.0405869	0.0156133	0.0149917	0.0133587	0.028411	0.0542554	0.0872748	0.0463083	0.00471892	0.162774	0.0214572	0.0248622	0.0312899	0.0849019	0.190553	0.0215723	0.0257867	0.00451557	0.000106444	0.142743	0.0785013	0.0203206	0.00963163	0.0176143	0.0764456	0.0442642	0.0754489	0.0102285	0.0668507	0.106879	0.0259782	0.0130596	0.157535	0.0546798	0.00972648	0.0101125	0.0734348	0.031941	0.0404992	0.0143435	0.0215316	0.0179578	0.0518084	0.0253333	0.0184723	0.0294977	0.0559747	0.0146749
k__Bacteria|p__Firmicutes|c__Bacilli|o__Lactobacillales|f__Enterococcaceae	0.00271722	0.00945928	0	0.00307196	0.396021	0.014787	0.0111749	0.0044273	0	0.000196622	0.000482108	0.000557989	0.000382044	0.000630527	0.0100068	0.00860857	0.00268534	0.000425056	0.00103681	0.00109105	0.00940614	0.00133113	0.0018751	0.000103725	0.000496178	0.00032983	0.000298128	0.000392817	0.000373947	0.00291963	0.000303463	8.00972e-05	0	0	0.00231821	0.00746752	0.00140087	0.0195054	0.00981402	0.415679	0.00237491	0.0224863	0.49905	0.00157916	0.00114286	0.000436235	0.00204425	0.000469389	0
k__Bacteria|p__Bacteroidota|c__Bacteroidia|o__Bacteroidales|f__Muribaculaceae	0.0146761	0.0237362	0.00490658	0.00966018	0.0120722	0.0134412	0.0180118	0.00783179	0.00760887	0.0257217	0	0.00742294	0.0109764	0	0.00883037	0.0150349	0.050395	0	9.54953e-05	0	0.0150675	0.00312372	0.00440302	0.00643096	0.0130092	0.0160717	0.0325744	0.00481201	0.014144	0.0262236	0.0299669	0.000614078	0.0128868	0.001025	0.0114415	0.00166904	0.0340002	0.01986	0.0145544	0.10545	0.0877069	0.0496181	0.00557417	0.115901	0.0599707	0.0594332	0.0299008	0.222943	0.00355605
k__Bacteria|p__Actinobacteriota|c__Actinobacteria|o__Bifidobacteriales|f__Bifidobacteriaceae	0.00673933	0.00855735	0.00355808	0.00258959	0.00322512	0.0086396	0.02411	0.0556554	0.000466106	0.00060774	0.00814228	0.00358465	0.00361472	0.00250634	0.0902455	0.0462694	0.00454271	0.00296122	0.0719216	0.0118419	0.00232942	0.0293914	0.000680593	0.00483063	0.00959794	0.0182006	0.0500228	0.00646745	0.347309	0.0345224	0.0115771	0.0013216	0.00904235	0.00169466	0.042999	0.0634235	0.00154679	0.00728201	0.119056	0.0282902	0.0425602	0.0640817	0.0064543	0.00253576	0.00332601	0.00112819	0.00961663	0.000888487	0.000417376
k__Bacteria|p__Firmicutes|c__Bacilli|o__Lactobacillales|f__Streptococcaceae	0.010086	0.0672929	0.0254102	0.0254389	0.0624053	0.159268	0.0436306	0.0174462	0.0116779	0.00514791	0.0132491	0.0200538	0.00152818	0.00375164	0.0023387	0.00436453	0.00416228	0.0123124	0.031418	0.00686563	0.00521908	0.00999237	0.000666704	0.0367632	0.0236305	0.032953	0.0258273	0.00169753	0.0181034	0.0112892	0.00490092	0.00814321	0.00031677	0.000642331	0.00481589	0.00385606	0.00577858	0.0538349	0.0172048	0.00243502	0.00724229	0.00142499	0.233235	0.0189954	0.0139194	0.00893529	0.00132445	0.0151378	0.110087
k__Bacteria|p__Firmicutes|c__Clostridia|o__Oscillospirales|f__Ruminococcaceae	0.00775253	0.0620133	0.0345898	0.0135446	0.00858271	0.055958	0.0115521	0.0663218	0.00123455	0.00130485	0.214985	0.0204596	0.0130336	0.0299343	0.096156	0.01304	0.0124197	0.0159963	0.000368339	0	0.0092882	0.00033722	0.000152786	0.00508254	0.00721008	0.0262515	0.034473	0.0100028	0.00431139	0.0459178	0.0467636	0.0133362	0.00503952	0.0750434	0.00996081	0.00546755	0.00140087	9.45716e-05	0.000969286	0.0228791	0.00246896	0.00545771	3.08818e-05	0.0137417	0.0150037	0.000947682	0.00205865	0.00486153	0.0206685
k__Bacteria|p__Firmicutes|c__Bacilli|o__Lactobacillales|f__Lactobacillaceae	0.00354621	0.0109332	0.00108855	0.00429059	0.0127419	0.0158836	0.00770138	0.00550856	0.00953629	0.00747162	0	0.0159619	0.00803762	0.0131307	0.000992176	0.00753752	0.0182603	0.00128934	0.0276254	0	0.0120894	0.00658467	0.00452803	0.00622351	0.0033337	0.0335977	0.0101834	0.00154321	0.00239766	0.0181902	0.0152642	0.00121481	0.000835121	0.00128466	0.00717897	0.000690638	0.0169709	0.0367411	0.0196432	0.069246	0.0342598	0.0548336	0.0266819	0.067357	0.0617143	0.00782214	0.0276694	0.114414	0.00108518
k__Bacteria|p__Campilobacterota|c__Campylobacteria|o__Campylobacterales|f__Campylobacteraceae	0.0173933	0.00228783	0.00282697	0.0249819	0.00213246	0.00172792	0.00180747	0.00289309	0.034114	0.00691751	0.00107135	0.0168073	0.00526045	0.000662053	0.000581132	0.000870229	0.000984626	0.00579492	8.18532e-05	0.00264779	0.00527806	0.00248478	0.182177	0.0315176	0.00409347	0.00130433	0.0015691	0.00157127	0.00147379	0.00207028	0.0199527	0.0275534	0.178025	0.00210466	0.00239299	0.000158271	0.017146	0.00118214	0.00080269	0	0.0065839	0.00280723	0.000123527	0.0158827	0.129612	0.14671	0.00292242	0.00347013	0.00487495
k__Bacteria|p__Firmicutes|c__Bacilli|o__Erysipelotrichales|f__Erysipelotrichaceae	0.000291679	0.0012539	0.000341186	0.000596621	0.00172712	0.00217651	0.00155599	0.00530399	0.00715536	0.000321745	0.00366045	0.00409192	0.00493718	0.00215955	0.00884454	0.0502189	0.0664623	0.00123266	0.00055933	0.00125072	0.0119715	0.00152637	0.00350019	0.00394156	0.00694649	0.00530727	0.0019143	0.00260943	0.00849079	0.0162261	0.0193154	0.000507282	0.000115189	0.00161266	0.0185157	0.000201436	0.00895971	0.0204747	0.00972315	0.085192	0.0234434	0.0182114	0.0137733	0.0411947	0.0339194	0.0106351	0.0206009	0.115537	0.000434071
k__Bacteria|p__Firmicutes|c__Clostridia|o__Oscillospirales|f__Oscillospiraceae	0.0073841	0.0251001	0.00597888	0.0104218	0.0121779	0.011165	0.0120864	0.165388	0.000932213	0.000321745	0.0166238	0.00424409	0.00599515	0.0106717	0.0346695	0.0535793	0.0130463	0.00507233	0.00150064	5.32219e-05	0.00496845	0.0153879	0.00115284	0.00635687	0.0066829	0.00842566	0.00949303	0.0412177	0.0042234	0.0163676	0.0688405	0.00953156	0.00283653	0.0195023	0.00948222	0.00256111	0.00358972	0.00456308	0.00149936	0.0177554	0.00474981	0.00473096	0.000988219	0.0044186	0.00489377	0.00171485	0.00433324	0.0112318	0.00492504
k__Bacteria|p__Bacteroidota|c__Bacteroidia|o__Bacteroidales|f__Tannerellaceae	0.00319312	0.0172687	0.000113729	0.0381457	0.00207959	0.0027248	0.00576817	0.0143193	0.00123455	0.00182322	0.000499964	0.000371992	0.000749394	0.000520185	0.000382696	0.000160658	0.00176785	0.000453393	8.18532e-05	0.000292721	0.000176918	0.124186	0.00587533	0.00358593	0.00291505	0.0301795	0.0043307	0.274116	0.00481732	0.00562692	0.0141414	0.00600729	0.00475155	0.0277432	0.0019443	0	0.000977688	0.000543787	0.000151451	0.00164026	0.00618416	0.00165299	6.17637e-05	0.0103708	0.00199267	0.00570113	0.000431885	0.00913632	0.000601022
k__Bacteria|p__Fusobacteriota|c__Fusobacteriia|o__Fusobacteriales|f__Fusobacteriaceae	0.000859687	0.00886533	0.000779854	0.00181525	0.00826548	0.00332292	0.0122279	0.0030392	0.000629874	0.0117973	0.00157132	0.00233341	0.000896334	0.000740869	0.000708697	0.0335373	0.190883	0.00342878	0.000463835	0.00199582	0.00342042	0.0500328	0.0465443	0.00755712	0.0521917	0.00797589	0.000878693	0.00319865	0.00151778	0.00138019	0.000895214	0.00178884	0.000244777	0.000491998	0.000927283	2.87766e-05	0.00566184	0.013902	0.00190828	8.45494e-05	0.00484387	0.00102599	0.00132792	0.133363	0.00266667	0.000616745	0.00168435	0.00107289	0.00320545
k__Bacteria|p__Verrucomicrobiota|c__Verrucomicrobiae|o__Verrucomicrobiales|f__Akkermansiaceae	0.00142769	0.0232082	0	0.00115516	0.00248493	0.00255865	0.00325344	0.0031561	0.00165027	0.00346769	0.00555317	0.00201214	0.00177797	0.0233295	0.187011	0.00192789	0.00228254	0.0017569	9.54953e-05	0	0.00524857	0	0.000527807	0.0015707	0.000263594	0.000314838	0.0013808	0.000322671	0.000483931	0.000530842	0.00898249	0.000480583	0.000143986	0.183761	0.0245281	0	0.000715026	0.00409022	0.000605804	0.0251619	0.00296275	0.000954742	0.000555873	0.000956604	0.00131868	0.00154938	0.0676619	0.00730906	0
k__Bacteria|p__Firmicutes|c__Clostridia|o__Peptostreptococcales-Tissierellales|f__Peptostreptococcaceae	0.00310101	0.0025958	0.00235581	0.0042779	0.00167424	0.00230943	0.0110334	0.00450036	0.0103425	0.00178747	0.014499	0.0060026	0.00454045	0.00985198	0.00711532	0.0194262	0.00749659	0.00664504	0.00612534	6.65274e-05	0.117135	0.0103473	0.0104867	0.00401565	0.0117067	0.0275108	0.00833189	0.00402637	0.00347551	0.0218707	0.00433951	0.00189563	0.000748729	0.00319799	0.0312285	2.87766e-05	0.00607042	0.000874787	0.000545223	0.00299305	0.00806527	0.0460129	0.000185291	0.00510189	0.00997802	0.00368543	0.0122655	0.00509622	0.00646098
k__Bacteria|p__Proteobacteria|c__Gammaproteobacteria|o__Pasteurellales|f__Pasteurellaceae	0.00825913	0.0576796	0.0228595	0.0243853	0.0466674	0.0174952	0.0349234	0.0225748	0.00326275	0.0016266	8.92793e-05	0.000490354	0	0	0.000141739	0.000187434	0.00407277	0.000127517	0.00290579	0.000758412	0.000162175	0.025824	0.00113895	0.00585307	0.0151179	0.00319336	0.00171031	0.000939955	0.00602714	0.00155714	0.000303463	0.00136165	0.000403162	0.00321165	0.000493554	0.000129495	0.00357513	0.0327454	0.00089356	0	0.00940557	0.00123974	0.00767413	0.0356221	0.00118681	0.000571618	0.000604638	0.00367129	0.0453771
k__Bacteria|p__Firmicutes|c__Clostridia|o__Clostridia_UCG-014|f__Clostridia_UCG-014	0.00339269	4.39967e-05	0.00492283	0.000190411	0.000176236	0.000664584	0.000141454	0.000219173	0.0009952	3.57494e-05	0.011642	0.00123434	0.0129748	0.00362553	0.00296235	0.0140977	0.0118603	0.00290455	0.00193719	2.6611e-05	0.000589727	8.87422e-05	4.1669e-05	0.0020745	0.00443459	0.00649166	0.0301266	0.00411055	0.00224368	0.0171285	0.0456863	0.00485923	0.00289413	0.0119583	0.00659567	0.00139566	0.00499059	0.00288443	0.00287757	0.0147623	0.00651336	0.0179976	0.00151321	0.0143946	0.0136117	0.00321911	0.00940069	0.0189767	0.00772981
k__Bacteria|p__Actinobacteriota|c__Actinobacteria|o__Corynebacteriales|f__Corynebacteriaceae	0.00460547	0.00358573	0.00581641	0.00304657	0.0559374	0.00878913	0.0024833	0.00282003	0.0025069	0.0031817	0.000392829	0.000321266	0.00255676	0.000488658	0.000963828	0.000307927	0.00203639	0.000580909	0.000600256	0.022606	0.000751902	0.000248478	0.00381966	0.000726077	0.0106213	0.00805085	0.000721784	0.00182379	0.00112184	0.00373359	0.000667618	0.00275	0.000287973	0.000286999	0.00924292	0	0.0567351	0.00451579	0.00392258	0.000693305	0.00752445	0.0109582	0.0390655	0.00267242	0.00249084	0.00168477	0.00574407	0.001207	0.000300511
k__Bacteria|p__Proteobacteria|c__Gammaproteobacteria|o__Burkholderiales|f__Neisseriaceae	0.00959472	0.0597695	0.0281722	0.00865735	0.0587572	0.0151691	0.0172259	0.00770029	0.00176365	0.00302082	0	0	0	0	0	0	4.47557e-05	0	0.00529317	0.000931384	0	0	0	0.00109652	0.00130247	0.00409289	0.000266746	0.00117845	0.00116583	0	0	0.00104126	0.000302371	0.000956663	0	0.000748191	0.00055451	0.0094808	0.00516448	0	0.00103461	0	0.0148696	0	0	0	0	0.00308456	0.0308191
k__Bacteria|p__Bacteroidota|c__Bacteroidia|o__Bacteroidales|f__Rikenellaceae	0.00130488	0.00730344	0.00758733	0.000710867	0.000863558	0.000631355	0.000817289	0.00144654	0.00185183	0.000840111	0.0176416	0.00300976	0.00265961	0.00510727	0.0226925	0.00307927	0.00695952	0.00218195	4.09266e-05	0	0.00178392	0.000159736	0.000222235	0.00084462	0.00148853	0.00301345	0.00389136	0.0213664	0.00129782	0.00985596	0.0153552	0.0198641	0.00488114	0.0275792	0.00349975	0.00313665	0.00194078	0.00349915	0.00360453	0.0148976	0.00474981	0.00756669	0.00143601	0.00504115	0.0025641	0.00246698	0.00368542	0.00923691	0.00662793
k__Bacteria|p__Firmicutes|c__Bacilli|o__|f__	0.000997851	0.00310176	0	0.000913972	0.00296077	0.00418688	0.00213752	0.00130043	0.00331314	0.00135848	0	0.00414264	0.00207185	0.000851211	0	0.0025973	0.00874975	9.91796e-05	0.00256473	0	0.00252108	0.0034077	0.00122229	0.00109652	0.000744267	0.00350819	0.00257332	0	0.000153978	0.00187564	0.00256426	0.000480583	0	0	0.000553379	0	0.00557428	0.0139257	0.00599746	0.0184656	0.0089588	0.0103739	0.010052	0.0128155	0.0109744	0.00294834	0.00567208	0.0162945	0.000283816
k__Bacteria|p__Proteobacteria|c__Gammaproteobacteria|o__Burkholderiales|f__Sutterellaceae	0.000767578	0.00629152	0.00149472	0.00151059	0.00155088	0.00453579	0.000911591	0.00635603	0.000428314	0.000804361	0.000874938	0.00197832	0.00058776	0.00105613	0.00274974	0.0159453	0.00147694	0.000949291	0	0	0.00100254	0	0	0.00189669	0.00395392	0.052383	0.00301266	0.000729517	0.00380546	0.00854655	0.00433951	0.00125486	0.000863918	0.00602698	0.0155245	0.000143883	0.000963096	0.00089843	0.000363482	0.00201228	0.00340952	0.00170999	0.00050955	0.0191017	0.0072674	0.001414	0.00182831	0.00417421	0.00200341
k__Bacteria|p__Firmicutes|c__Clostridia|o__Oscillospirales|f__Eubacterium_coprostanoligenes_group	0.0122198	0.00972326	0.00190089	0.00383361	0.00542808	0.00508407	0.00476228	0.00970207	0.000428314	0.0059344	0.0205878	0.00104834	0.00321799	0.00214379	0.00138905	0.00168691	0.0023273	0.00114765	0.0013915	0	0.000869847	8.87422e-05	0	0.00133361	0.00282201	0.00356816	0.00594687	0.00116442	0.0021337	0.00631702	0.0351106	0.00352428	0.00063354	0.001353	0.00358948	0	0.000335624	0.000803859	0.00377113	0.000828584	0.000329195	0.000712494	0.000432346	0.000440341	0.00152381	0.000165468	0.000316715	0.00234695	0.000634412
k__Bacteria|p__Firmicutes|c__Clostridia|o__Clostridiales|f__Clostridiaceae	3.07031e-05	0.000219983	0.000454915	0	5.28709e-05	0.000116302	0.00011002	0	0.0024943	0.000375369	0.000874938	0.000473445	0.000352656	0.00064629	0.00120479	0.0103089	0.000716092	0.00048173	0.000341055	0	0.000383323	0.000940667	0.000125007	0.000829802	0.00120943	0.00314838	0.00557029	0.000491021	0.00125382	0.01159	0.00169939	0.000373787	0	0.00092933	0.0247973	0.00136689	0.00278714	0.00397201	0.00342279	0.00160644	0.00444413	0.0226003	0.00152865	0.00452489	0.00309158	0.0016246	0.0225156	0.00410715	0.00136899
k__Bacteria|p__|c__|o__|f__	0.000521953	0.0106692	0.00121852	0.00132018	0.0213422	0.0144547	0.0061611	0.00322915	0.000365327	0.000232371	0.00187487	0.000794711	0.00051429	0.00424029	0.000340175	0.0011246	0.0189988	0.00150186	0.00365611	0	0.00190187	0.000283975	0.00520862	0.00331921	0.00406246	0.000974498	0.00128666	0.000154321	0.00607114	0.00030081	0.000440021	0	2.87973e-05	0.00165366	0.00862971	0.00234529	0.00141546	0.00191507	0.00086327	0.00300996	0.00143435	0.000170999	0.000972778	0.000273315	5.86081e-05	0	0.00162677	0.00388922	0.0110521
k__Bacteria|p__Firmicutes|c__Negativicutes|o__Veillonellales-Selenomonadales|f__Selenomonadaceae	0.0020264	0.00580756	0.00129976	0.0021326	0.000634451	0.000913803	0.000738703	0.000423735	0	0	0	0	0	0	0	2.67763e-05	0	0	5.45688e-05	0	0	0	0	0.000607533	0.00196921	0.00229382	0.0516703	0	0.00459735	0.00304349	0.00138075	5.33981e-05	0	0	0.00203404	8.63297e-05	0.000758803	0.000425572	0.000454353	0	0.00213977	0.00108299	7.72046e-05	0.0452792	0.00181685	0.000496405	0.00093575	0	0.000500851
k__Bacteria|p__Proteobacteria|c__Gammaproteobacteria|o__Pseudomonadales|f__Pseudomonadaceae	0	0	0	0	0	0.000814116	0	7.30578e-05	0	0	0.00442826	0	0	0	0	0	0.000290912	2.8337e-05	5.45688e-05	0.000133055	0	0	0	0.0052159	0.0112725	0.0120988	0.0108895	0.000224467	0.0165197	0.0213398	0.010606	0.000120146	0.000878317	0.000177666	0.0142532	0	0	0	0	0.00246884	7.05418e-05	0	0.000231614	0	0.0222564	0	7.19808e-05	0	0
k__Bacteria|p__Actinobacteriota|c__Actinobacteria|o__Micrococcales|f__Micrococcaceae	0.00102855	0.00723745	0.00243704	0.00148521	0.0147686	0.00636339	0.0140825	0.00514327	0.00113377	0.00352132	0	0	0	3.15263e-05	4.25218e-05	0	4.47557e-05	0.000127517	0.00575701	0.000851551	2.94863e-05	0	0	0.000370447	0.00130247	0.000749614	0.00238502	0.000603255	0.00314555	0.000283116	0.000136558	0.00126821	0.00021598	0.000409998	0.000224343	0.000158271	0.00102147	0.0127672	0.00174169	5.07297e-05	0.000681904	0	0.0314531	0	0.000263736	0	0	0.000787903	0.00318875
k__Bacteria|p__Firmicutes|c__Bacilli|o__Erysipelotrichales|f__Erysipelatoclostridiaceae	0.000307031	0.00101192	0.000406174	0.000241187	0.000810687	0.0012461	0.00086444	0.00790485	0.00172585	8.93735e-05	0.0010535	0.000693258	0.00058776	0.0010719	0.000864611	0.0280348	0.00429655	0.000878448	9.54953e-05	0.000186277	0.000899334	0.0090162	0.000361131	0.000162997	0.000852806	0.00143926	0.00376583	0.00183782	0.000175975	0.000707789	0.0014111	0.00823666	0.000460757	0.01312	0.000388861	0.0113524	0.00148842	0.00442122	0.00271097	0.000372018	0.000587848	0.000911993	0.00243966	0.00112363	0.000761905	0.000120341	0.000230338	0.000586736	0.000383986
k__Bacteria|p__Firmicutes|c__Clostridia|o__Clostridia|f__Hungateiclostridiaceae	0.0340958	0.00255181	0.00734362	0.00118055	0.0022382	0.0020436	0.0012888	0.00211868	0.00020156	0	0.00199986	0.0103143	0.0329586	0.00203345	0.00106305	0.00119154	0.00281961	0.00121849	0	0	0.0018429	0	5.55586e-05	0	0	5.99691e-05	0	0	0	0	0.000257943	0	0	5.46665e-05	0	0	0	0	0.0066184	0	0	2.84998e-05	0	0	0	0	0	0	0.000417376
k__Bacteria|p__Actinobacteriota|c__Actinobacteria|o__Actinomycetales|f__Actinomycetaceae	0.00104391	0.00325575	0.00571893	0.00600429	0.00257305	0.00707782	0.00595678	0.00236707	0.00316197	0.00561266	0.0010535	0.000574897	0.0105944	0.000882738	0.00291983	0.000481973	0.000716092	0.00834526	0.00274208	0.00130394	0.000678186	0.000301723	0.000722262	0.00413419	0.000775278	0.00065966	0.000376583	0.000210438	0.000307956	0.00157483	0.000288289	0.000360437	0.00305251	5.46665e-05	0.000463642	0	0.00307899	0.001986	0.000908705	0.000625666	0.00216328	0.00289273	0.000787487	0.000607367	0.00754579	0.0023316	0.000619035	0.00124053	0.00328892
k__Bacteria|p__Firmicutes|c__Clostridia|o__Peptostreptococcales-Tissierellales|f__Anaerovoracaceae	0.00228738	0.00162788	0.0042892	0.00114247	0.000881181	0.00156177	0.00141454	0.00251319	0.00159988	0.000285995	0.00691022	0.00451463	0.020072	0.00542253	0.00310409	0.00206177	0.00443082	0.00488814	4.09266e-05	0.00082494	0.00305184	0	0	0.000963163	0.00102337	0.00124436	0.000925766	0.000476992	0.000813884	0.00440599	0.00171456	0.000186893	0.000172784	0.000696997	0.00140588	0.000158271	0.000423179	0.000922073	0.00089356	0.00135279	0.00228085	0.00132524	0	0.000607367	0.00269597	0.002828	0.00138203	0.00179374	0.000901533
k__Bacteria|p__Actinobacteriota|c__Coriobacteriia|o__Coriobacteriales|f__Eggerthellaceae	0.00119742	0.00228783	0.000454915	0.000990137	0.00218533	0.00212667	0.00342633	0.0205	0.000970005	0.00142998	0.000249982	0.000253631	0.000793476	0.000662053	0.00053861	0.00184756	0.0017231	0.000538404	0.00114594	0.000199582	0.00092882	0.000141987	0.00041669	0.000118543	0.000868311	0.00113941	0.00144357	0.00150112	0.00035195	0.00274268	0.00364155	0.000747574	0.000287973	0.000710664	0.003754	2.87766e-05	0.00124035	0.00146586	0.000817835	0.00248575	0.00211625	0.00259348	0.000725723	0.00285463	0.00347253	0.000330937	0.003743	0.00694025	0.000367291
k__Bacteria|p__Proteobacteria|c__Gammaproteobacteria|o__Pseudomonadales|f__Moraxellaceae	9.21093e-05	0.000285978	0.00711617	0.000152329	0.0273166	0.000299063	0.000220039	0.000146116	8.81823e-05	0	0.00785658	0	0	0	0	0	0	7.08426e-05	0.000218275	2.6611e-05	0.000147432	0.000550201	0	0.000222268	0.000527189	0.000959506	0.00098853	0	0.000571919	0.000955515	0.000333809	0	4.31959e-05	0	0.000463642	0	0	9.45716e-05	9.08705e-05	0.00634121	0	0	0.0125226	0	0.00131868	0	0	0.000201167	0.00534242
k__Bacteria|p__Actinobacteriota|c__Coriobacteriia|o__Coriobacteriales|f__Atopobiaceae	0.000445195	0.00112191	0.00753859	0.00130749	0.000652074	0.00242573	0.000958743	0.000482181	0.00214157	0.000232371	0.000321406	0.00013527	0.00029388	0.0013714	0.000198435	0.000307927	0.000827981	0.00372632	0.0012278	0.00891467	0.000117945	0	0	0.000237086	0.000496178	0.000554714	0.000235364	0.000533109	0.00109984	0.00097321	0.000470367	0.00169539	0.00565867	0.000765331	0.00776226	0	0.000160516	0.00191507	0.000348337	0.000828584	0.00112867	0.000142499	0.00050955	0.000227763	0.000556777	0.000210596	0.00172754	0.00105613	0.00632742
k__Bacteria|p__Firmicutes|c__Clostridia|o__Clostridia_vadinBB60_group|f__Clostridia_vadinBB60_group	0	0.00013199	0.00672624	0	0	6.64584e-05	3.14342e-05	4.38347e-05	6.29874e-05	7.14988e-05	0	3.38175e-05	0.00014694	0.000315263	2.83479e-05	0.000401644	0.000335668	0.000198359	0	0	2.94863e-05	0	0	0.000192633	0.000155056	0.000284853	4.70729e-05	0.00307239	0	0.000743179	0.000455194	0.007142	0.00217419	0.00530265	0.000418773	0.00438843	0.000189701	0.0001655	7.57254e-05	0.000913134	0.000399737	0.000498746	4.63227e-05	0.00018221	7.32601e-05	6.01703e-05	0.000489469	0.000821431	0.0142743
k__Bacteria|p__Firmicutes|c__Bacilli|o__Lactobacillales|f__	0.00112066	0.00387171	0.00245329	0.00184064	0.00294315	0.00559912	0.00539096	0.00127121	0.000251949	0.000554116	0	0	0	0	0	0	0	0	0.00673924	0.000226193	0.000147432	0	0	0	0	0.000119938	0.000125528	0	0	0	0	0.000106796	0.000143986	0	0	0.000575531	0	0.00917344	0.00127219	0	0.000141084	0	0.00106542	0	0	0	0	0.000134111	0.00495843
k__Bacteria|p__Firmicutes|c__Bacilli|o__Staphylococcales|f__Gemellaceae	0.000429843	0.00338774	0.000893582	0.00074895	0.00560431	0.00588157	0.00963458	0.00111048	0.000390522	0.000482617	0	0.000152179	4.4082e-05	0	0	0	0	7.08426e-05	0.00562058	0.000119749	0	0	0	5.92716e-05	0	5.99691e-05	0	0	0.000329953	7.07789e-05	0.000121385	0.000253641	0.000748729	0.000136666	0.000373904	0.00033093	0.000131331	0.00314451	0.000636094	0	0.000376223	0.000156749	0.00290289	0	0.00238828	0	0.000172754	0.000502917	0.00207019
k__Bacteria|p__Campilobacterota|c__Campylobacteria|o__Campylobacterales|f__Helicobacteraceae	0.000828984	0.00140789	0.00235581	0.00112977	0.00112791	0.00107995	0.000738703	0.00125659	0.000239352	0.00196622	0	0.000473445	0.000337962	0	0	0.000736347	0.00120841	0	0	0	0.0006487	0.000159736	0.000111117	0.000222268	0	0	0.00229088	0.00109428	8.79875e-05	0.000247726	0.00391467	4.00486e-05	0.000518351	5.46665e-05	8.97371e-05	0.000388484	0.0011528	0.000425572	0.000620949	0.00160644	0.00261005	0.00170999	0.000324259	0.00156397	0.00186081	0.00192545	0.0014972	0.00274928	0.00146916
k__Bacteria|p__Desulfobacterota|c__Desulfovibrionia|o__Desulfovibrionales|f__Desulfovibrionaceae	0.000184219	0.00233182	4.87409e-05	7.61644e-05	0.000528709	0.000365521	7.85855e-05	0.00046757	0.000113377	0	0.00108921	0.00027054	0.00022041	0.000204921	0.001304	0.000267763	0.00062658	0.000396719	0.000109138	0.000691885	0.000383323	0.000195233	2.77793e-05	0.00151142	0.0002791	0.000689645	0.000768857	0.000182379	0.00131981	0.00261882	0.00418778	0.000146845	0.000287973	0.000833664	0.000553379	0	0.000379401	0.000189143	6.05804e-05	0.00152189	0.00279816	0.000584245	0	0.000941419	0.000864469	0.00144409	0.000489469	0.00420774	0.000116865
k__Bacteria|p__Fusobacteriota|c__Fusobacteriia|o__Fusobacteriales|f__Leptotrichiaceae	0.000460547	0.0091513	0.000682372	0.000774338	0.00433541	0.00347245	0.00833006	0.00178261	0.000856628	0.000178747	0	0	0	0	0	0	0	0	0.000668467	0.000106444	0	0	0	5.92716e-05	0.000263594	0	0	0.000154321	0.000483931	0	0	0.000133495	0	0	0	4.31648e-05	0.000160516	0.00331001	3.02902e-05	0	0.000917043	0	0.000818369	0	0	0	0	0	0.00215366
k__Bacteria|p__Proteobacteria|c__Gammaproteobacteria|o__Enterobacterales|f__Morganellaceae	0	0	3.24939e-05	0	5.28709e-05	0.000947033	0	4.38347e-05	0	0	0.000196415	8.45437e-05	0.000161634	7.88159e-05	0.000127565	0.00156641	0.0125316	9.91796e-05	0	0.000199582	0.00060447	0.000780931	0.00176399	0	0.00269797	0	0.000125528	0.000434905	4.39938e-05	0	0	0.000200243	0	0	0.00107684	0	0.00701893	9.45716e-05	0	0	0.0015284	0.000940492	0	0.000425157	0.000659341	0.000240681	0.00404532	0	0
k__Bacteria|p__Firmicutes|c__Clostridia|o__Christensenellales|f__Christensenellaceae	0.00391465	0.00178186	0.00095857	0.000152329	0.000317225	0.00021599	0.000298625	0.000569851	0.000352729	5.36241e-05	0.000232126	0.000253631	0.000573066	0.00193887	0.000566958	0.000401644	0.000134267	0.00066592	0	0	0.000132689	0	0	0.000577898	0.00133348	0.000419784	0.000957148	0.000617284	0.000175975	0.000778568	0.00650927	0.00106796	7.19932e-05	0.000751664	0.000523466	0.000115106	0.00116739	4.72858e-05	0.0013782	0.000946954	0.00065839	0.000370497	0.000216173	0.000288499	0.0003663	0.000270766	0.000259131	0.00350365	0.000350596
k__Bacteria|p__Actinobacteriota|c__Coriobacteriia|o__Coriobacteriales|f__Coriobacteriaceae	0.000322383	0.00175987	0.000129976	0.000203105	0.000317225	0.000348907	0.0068055	0.00046757	0.000604679	0.00146573	5.35676e-05	0.00226577	0.000793476	0.000173395	0.000255131	0	0.000134267	8.50111e-05	0	0	0	0.000319472	0	0.000222268	0.0002791	0.000554714	0.000298128	0	0.00358549	0.000937821	0.000955907	0.000680826	0	0.000437332	0.00363435	0	5.83694e-05	0	0	6.76395e-05	0.000517306	8.54993e-05	0	0.000121473	0.00460073	0	0.000287923	8.38195e-05	0.000183646
k__Bacteria|p__Proteobacteria|c__Gammaproteobacteria|o__Burkholderiales|f__Burkholderiaceae	0.000184219	0.00153988	0.00146223	0.000304657	0.001639	0.00390443	0.00075442	0.00200178	0	0.000196622	0	0	0	0	0.000141739	2.67763e-05	0	8.50111e-05	0.0089902	3.99164e-05	2.94863e-05	0	0	2.96358e-05	0.000108539	0.000134931	0	0.000112233	0.000109984	0	0	2.66991e-05	8.63918e-05	5.46665e-05	0	0	7.29618e-05	0.00118214	3.02902e-05	0.00246884	9.40557e-05	0	0.000957337	0	0	0	0	0.000234695	0.003723
k__Bacteria|p__Synergistota|c__Synergistia|o__Synergistales|f__Synergistaceae	0.0101474	0.000989925	0.00113729	0.000761644	0.000845934	0.000847345	0.000880157	0.00536244	0.000239352	0.000107248	8.92793e-05	6.7635e-05	0	0.000141869	7.08697e-05	0	0.00031329	0	0	3.99164e-05	0	0	0	0.000103725	7.75278e-05	0.000104946	0	0.000182379	0	8.84737e-05	0.00139593	0.000106796	0.000115189	0	0.000149562	0.000230213	0	0	0.00151451	0	0.000164597	0	0	0	0	0	0	3.35278e-05	0.000367291
k__Bacteria|p__Firmicutes|c__Clostridia|o__Oscillospirales|f__Butyricicoccaceae	0.000184219	0.00118791	0.000406174	6.34703e-05	0.000176236	0.000149531	0.000880157	0.000277619	3.77924e-05	0.000107248	0.00201771	0.000253631	0.000279186	0.00203345	0.000566958	0.000200822	0.00031329	0.000736763	6.8211e-05	0	0.00028012	0	0	0.000311176	0.000310111	0.000719629	0.000407965	0.00206229	0.000219969	0.000424674	0.000606925	0.000520632	0.000431959	0.00138033	0	4.31648e-05	0.000408586	0.000212786	0	0.000760945	0.000305681	0.000370497	0.000108086	0.000394789	0.0003663	0.000165468	0.000143962	0.00174345	0.00212027
k__Bacteria|p__Firmicutes|c__Bacilli|o__Staphylococcales|f__Staphylococcaceae	9.21093e-05	0.00217783	0.00016247	0.00187872	0.000528709	0.00225959	0.000440079	0.000569851	6.29874e-05	0.000321745	0.000142847	0.000202905	0.000249798	0.000599001	0.000155913	0.000267763	0.000447557	0.000368382	0.000381981	0	0.00147432	0.00136663	0.000319462	0.000103725	0.000232583	0.000209892	0.000266746	0	0	0.000159253	0	5.33981e-05	0	0	0.00070294	0	0.000773395	0.000614715	0.000181741	0.00476859	0	0.000569995	0	0.000212579	0.00043956	0	0.000259131	0.000637028	0
k__Bacteria|p__Firmicutes|c__Clostridia|o__|f__	0.000107461	0.000549958	0.000893582	0.000215799	0.000246731	0.000448594	0.000251473	0.0018995	8.81823e-05	0.000125123	0.000142847	0	0.000117552	0.000677816	7.08697e-05	8.03288e-05	4.47557e-05	0.000113348	0.000163706	0	8.8459e-05	0	0	0.000222268	0.0002791	0.000344822	0.00290283	0.000266554	0.000109984	0.000583926	0.00236701	0.000667477	0.000273574	0.00101133	0.000358948	0.000230213	0.000510733	0	0	3.38198e-05	0.00115218	0.00135374	3.08818e-05	0.00113881	0.00133333	0.000361022	0.00100773	0.000720848	0.000784667
k__Bacteria|p__Bacteroidota|c__Bacteroidia|o__Bacteroidales|f__Marinifilaceae	6.14062e-05	0.000945928	0	0	0	0	4.71513e-05	0	0	0	0	0	0.000161634	0.000425606	0.000496088	5.35525e-05	0.000246157	9.91796e-05	0	0	5.89727e-05	0	0	0.00020745	0.000620222	0.000779599	0.000674711	0.000154321	0	0.0016633	0.00256426	0.000160194	0	0.00187233	0.00104693	0	0.000321032	0	0	0.00135279	0.000634876	0.000569995	0	0.001154	0.000937729	0	0.000633431	0.00308456	0
k__Bacteria|p__Proteobacteria|c__Gammaproteobacteria|o__Burkholderiales|f__Hydrogenophilaceae	0	0	0	0	0	0	0	0	0	0	0.00142847	0.00101452	0.00080817	0.0020965	0.000340175	0.000548914	0.00416228	0.00218195	0	0	0.00109099	0.000159736	0.000277793	0	0	0	0	0	0.00162777	0	0	0	0	0	0	0	0	0	0	0.000828584	0.00268059	0	0	0	0	0	0	0.000620264	0
k__Bacteria|p__Bacteroidota|c__Bacteroidia|o__Bacteroidales|f__Barnesiellaceae	0.000122812	0.00367372	0.00173842	0	0	0	0.00011002	0	0	0	0	0	0.000102858	0.000126105	2.83479e-05	0	0	8.50111e-05	0	0	4.42295e-05	0	0	0.000177815	0.000155056	0.000224884	0.000470729	0.00230079	0.000241966	0.000283116	0.00411192	0.000413835	0.00146866	8.19997e-05	0.000269211	0.000719414	2.91847e-05	0	0	0.000169099	9.40557e-05	0	0	0.00065292	0	0	0	0	0.00160272
k__Bacteria|p__Firmicutes|c__Clostridia|o__Monoglobales|f__Monoglobaceae	7.67578e-05	0.000285978	0	8.88584e-05	0	3.32292e-05	9.43026e-05	0.000160727	0	0.000125123	0.00132133	0.000236722	0.000323268	0.000662053	0.000722871	0.000602466	0.00062658	0.000538404	0.00268751	0	0.000235891	3.54969e-05	0	0.000103725	0.000108539	0.000449768	0.000486419	5.61167e-05	0	0.00063701	0.000955907	0.000200243	8.63918e-05	0.000273332	0.000613203	0	0.000116739	4.72858e-05	4.54353e-05	0.00123442	0.000282167	0.000270748	0	0.000683288	0.000512821	6.01703e-05	0.000475073	0.00115671	0.000200341
k__Bacteria|p__Firmicutes|c__Negativicutes|o__Acidaminococcales|f__Acidaminococcaceae	9.21093e-05	0.00052796	0.00095857	0.000139635	0.000123365	0.000199375	0.00253045	0.000116892	0.000239352	0	0.00605314	0.000625624	0.00029388	0.000236448	0.000141739	0.000227598	0.000469935	0.000127517	0	0.000133055	0.000235891	0	0	0.000400083	9.30334e-05	0.000164915	3.13819e-05	0.000729517	4.39938e-05	0.000212337	0.000591752	0.000133495	0.000230378	0.000819997	0	0.000446037	0	0	0	0	0	0	0	0	0.000468864	0	0	3.35278e-05	0.000484156
k__Bacteria|p__Bacteroidota|c__Bacteroidia|o__Flavobacteriales|f__Weeksellaceae	0.000260976	0.000769941	0.00300569	0.00352895	0.00324275	0.000348907	0.000235756	0.00018995	0	0	3.57117e-05	0	0	0	0	0	0	0	0	0.00014636	0	0	0	7.40894e-05	0	8.99537e-05	0.0001726	0	0	0.000141558	0	0	0	0	0.000134606	0	0	0.000307358	0.000287757	0	0	0	0.00138968	0	0.000483516	0	0	0	0.00352266
k__Bacteria|p__Proteobacteria|c__Alphaproteobacteria|o__Rhodospirillales|f__	3.07031e-05	0	0.000178716	0	0	0	0	0	0.000251949	0	0	0	5.8776e-05	0	0	4.01644e-05	0.000268534	0	0	0	0	0	2.77793e-05	0.000192633	0.000387639	0.000149923	0.00119251	0	0.000197972	0.000530842	0.00760174	0.000720875	4.31959e-05	0	0.00031408	0	7.29618e-05	0.000827501	0.000363482	0.000270558	4.70278e-05	0.000142499	0.0006794	0.000334052	0.000131868	0.000120341	0.000100773	0.000704084	0
k__Bacteria|p__Proteobacteria|c__Gammaproteobacteria|o__Burkholderiales|f__Rhodocyclaceae	0	0	0	0	0	0	0	0	0	0	0.00021427	0.000338175	0.000205716	0.00152903	0.000666175	0.000200822	0.00469935	0.00048173	6.8211e-05	0	0.000825618	3.54969e-05	0.000194455	0	0	0	0	0	0.00107785	0	0	0	0	0	0	0	0	0	0	0.0012006	0.00126975	0	0	0	0	0	0	0.000821431	0
k__Bacteria|p__Actinobacteriota|c__Actinobacteria|o__Micrococcales|f__	0	0	3.24939e-05	0	0	0	0	0	0	0	0	0	0	0	0	0	0	0	0	0	0	0	0	0	0	0	0	0.003367	0	3.53895e-05	0	0.010159	5.75946e-05	9.56663e-05	4.48685e-05	0	0	0	0	0	0	0	0	0	0	0	0	0	0
k__Bacteria|p__Bacteroidota|c__Bacteroidia|o__Flavobacteriales|f__Flavobacteriaceae	0.000383789	0.00109992	0.000146223	0.000482374	0.00148038	0.00126271	0.00114735	0.000248396	0.000176365	7.14988e-05	0.000160703	0	0	0	0	0	0	0	0	0	5.89727e-05	0	0	0	6.20222e-05	0	0	0	0.00035195	0	0	0.000320389	0	0	0	0	0	0.00357008	0	0	0.000164597	0	0.000216173	0	4.3956e-05	0	0	0	0.00016695
k__Bacteria|p__Firmicutes|c__Bacilli|o__Bacillales|f__Bacillaceae	0	0	0.000259951	0	0.000158613	0.00106333	4.71513e-05	0	0	0	0	0	0	3.15263e-05	0	0	0	0	9.54953e-05	0	0	0	0	0	0	0	0	0.00175365	0	0	0	0.00161529	0.00598983	0	2.99124e-05	0	0	0	0.000166596	6.76395e-05	0	0	6.17637e-05	0	0	0	0	0	0
k__Bacteria|p__Proteobacteria|c__Alphaproteobacteria|o__Rhodobacterales|f__Rhodobacteraceae	0	0	0	0	0.000123365	0.000182761	0	0	0	0	5.35676e-05	5.07262e-05	0	0.000126105	0	0	0.000179023	8.50111e-05	0	0	2.94863e-05	0	0	0	0	0	0	0.0026936	4.39938e-05	0	0	0.0069818	0	4.09998e-05	0	0	0	0	0	3.38198e-05	0	0	0	0	4.3956e-05	0	0	0	0
k__Bacteria|p__Firmicutes|c__Clostridia|o__Peptococcales|f__Peptococcaceae	0.000138164	0.000109992	0.000113729	0.000101552	0.000211484	3.32292e-05	0.000157171	5.84462e-05	0.000163767	0	5.35676e-05	0	0.000117552	0.000189158	0	0	0	0.000495898	0	0.000119749	0.000103202	0	0	0.000414901	0.0002791	5.99691e-05	4.70729e-05	0	0	0	0.00048554	0	0	2.73332e-05	0.000284167	0	0.000189701	9.45716e-05	4.54353e-05	0.000456567	0.000611362	0.000384747	0	0.000227763	0.000468864	0.00120341	0.000417488	0.0018105	5.00851e-05
k__Bacteria|p__Proteobacteria|c__Gammaproteobacteria|o__Vibrionales|f__Vibrionaceae	3.07031e-05	0	0	0	0.000528709	0.00382136	3.14342e-05	0.000160727	2.51949e-05	7.14988e-05	0	0	0	0	0	0	0	0	0.000818532	3.99164e-05	0	5.32453e-05	5.55586e-05	4.44537e-05	0	4.49768e-05	7.84548e-05	0	6.59906e-05	7.07789e-05	4.55194e-05	0.000240292	0	5.46665e-05	0.000104693	0	0	0.000260072	0.000272612	0.000541116	7.05418e-05	5.69995e-05	0.00182203	0.000136658	0.000380952	0	2.87923e-05	0	0
k__Bacteria|p__Firmicutes|c__Clostridia|o__Oscillospirales|f__UCG-010	0	0	0.00095857	0	0	0	3.14342e-05	0.000116892	3.77924e-05	0	0	5.07262e-05	0.000235104	0.000126105	0	4.01644e-05	0.000290912	5.66741e-05	0	0	2.94863e-05	0	0	0.000118543	0.00041865	0.000164915	0.000643329	0.000308642	0.000153978	0.000194642	0.00189664	0.000720875	0.000143986	0.000273332	0.00019443	0.000129495	0.00024807	0	6.05804e-05	0.000135279	0.000493792	0.000156749	0	4.55526e-05	0.000205128	0.000135383	0.000158358	0.000134111	0.000400681
k__Bacteria|p__Bacteroidota|c__Bacteroidia|o__Bacteroidales|f__	0	0	6.49878e-05	2.53881e-05	0	6.64584e-05	0	0	0	0	0	0	0.000161634	0.000709343	0	0	0.000156645	0.000240865	0	0	2.94863e-05	0	9.72276e-05	0	7.75278e-05	0	3.13819e-05	0.000476992	4.39938e-05	0	3.03463e-05	0.000373787	0.00224619	0.000724331	4.48685e-05	0.000230213	7.29618e-05	0	0	0.000270558	0.000164597	0	0	0	0.00021978	0	0	0.000150875	0.00282146
k__Bacteria|p__Patescibacteria|c__Saccharimonadia|o__Saccharimonadales|f__Saccharimonadaceae	0.000982499	0.00039597	0.00021121	0.000152329	0.000317225	0.000249219	0.000314342	0.000233785	0	0	0	8.45437e-05	0	0	0	0.000736347	0	0	0	0	5.89727e-05	0	0	0	6.20222e-05	0	0.000109837	0	0.000263963	0.000141558	0.00024277	0	0	0	7.47809e-05	8.63297e-05	0	0.000614715	0	0.000879314	0.000611362	0.000199498	0.000185291	0	0	3.00851e-05	0	0.000469389	0.00013356
k__Bacteria|p__Proteobacteria|c__Gammaproteobacteria|o__Enterobacterales|f__Yersiniaceae	0	0	0	0	0	0	0	0	0	0	0.0054639	0	0	0	0	0	0	0	0	0	0	0	0	0	0	5.99691e-05	0	0	0	0	4.55194e-05	4.00486e-05	0	0	0	0	0	0	0	0.00270558	0	0	0	0	0	0	0	0	0
k__Bacteria|p__Proteobacteria|c__Gammaproteobacteria|o__Oceanospirillales|f__Halomonadaceae	0	0	0	0	0.000158613	0.00109656	0	0	0	0	0	0	0	3.15263e-05	0	0	0	0	0.00031377	0	0	0	0	2.96358e-05	0	0	0	0.00405443	0	8.84737e-05	0	0.00173544	0	0	0	0	0	4.72858e-05	0	6.76395e-05	0	2.84998e-05	0.000370582	0	0.000117216	0	4.31885e-05	0	3.33901e-05
k__Bacteria|p__Firmicutes|c__Bacilli|o__Lactobacillales|f__Carnobacteriaceae	0	0.00197985	0.000454915	0.000837808	0.000881181	0	0	0	0	0	0	0	2.9388e-05	0	0	0	0	0	0	0	0	0	0	0	0	0	0	0.000140292	0	0	0	0	0	0.000136666	0	0	0	0.00172593	0	0.000135279	0	0	0.000633078	0	0	0	0	8.38195e-05	0.000851447
k__Bacteria|p__Proteobacteria|c__Alphaproteobacteria|o__Sphingomonadales|f__Sphingomonadaceae	9.21093e-05	0.000285978	0	7.61644e-05	0.00507561	6.64584e-05	4.71513e-05	0.000219173	0	0	0.000107135	0	8.8164e-05	4.72895e-05	0	0	0.000179023	0.000141685	0	0	2.94863e-05	3.54969e-05	2.77793e-05	0	0	0	0	0	4.39938e-05	0	0	0	0	0	0	0	0	0	0	6.76395e-05	0	0	0.000864691	0	0	0	0	0	0
k__Bacteria|p__Firmicutes|c__Bacilli|o__Lactobacillales|f__Aerococcaceae	9.21093e-05	0.000725945	8.12348e-05	0.0017137	0.000440591	0.000531667	0.000157171	0.000160727	0.000163767	0	0	0	0	3.15263e-05	2.83479e-05	0	0	0	0.000600256	0	4.42295e-05	0.000266227	0	0	0	0	6.27638e-05	0	0	0	0	0	0	0	0	0	5.83694e-05	0.000662001	3.02902e-05	0.000591846	0	0	0.000108086	0	0	4.51277e-05	0	0	0.000651107
k__Bacteria|p__Firmicutes|c__Bacilli|o__RF39|f__RF39	0	0	9.74817e-05	0	0	3.32292e-05	0	0	0.000113377	0	0	0	5.8776e-05	0.000110342	7.08697e-05	0.000133881	0.000514691	0.000155854	0	0	0	0	0	0	0.000108539	5.99691e-05	0.000313819	0	0	0.000212337	0.000227597	0.000120146	2.87973e-05	0.000601331	0.000373904	2.87766e-05	8.75542e-05	0.000496501	0.000378627	0.000338198	0.000188111	0.000199498	0.000216173	0.000212579	0.000249084	3.00851e-05	0.000446281	0.000519681	5.00851e-05
k__Bacteria|p__Nitrospirota|c__Thermodesulfovibrionia|o__|f__	0	0	0	0	0	0	0	0	0	0	0.000374973	0.000287449	0.00022041	0.00108766	0.000212609	0.000133881	0.00154407	0.000340044	0	0	0.000383323	0.000124239	0.000166676	0	0	0	0	0	0.000461934	0	0	0	0	0	0	0	0	0	0	0.000186009	0.000893529	0	0	0	0	0	0	0.000268222	0
k__Bacteria|p__Patescibacteria|c__Saccharimonadia|o__Saccharimonadales|f__Saccharimonadales	0.000307031	0.000725945	6.49878e-05	0.000203105	0.000793063	0.000498438	0.000408644	0.0003799	0.000302339	0	0	0	0	0	0	0	0	2.8337e-05	2.72844e-05	0	0	0	0	0	0	0	0	0	0	0	0	0	0	0	0	0	8.75542e-05	0.00219879	0	0	0	0	0	0	0	0.000105298	0	0	0
k__Bacteria|p__Chloroflexi|c__Anaerolineae|o__Anaerolineales|f__Anaerolineaceae	0	0	0	0	0	0	0	0	0	0	0.000553532	0.000219814	0.000308574	0.00138716	9.92176e-05	0.000107105	0.00145456	0.000538404	0	0	0.000294863	0.000106491	6.94483e-05	0	0	0	0	0	0.000131981	0	0	0	0	0	0	0	0	0	0	0.000202919	0.000329195	0	0	0	0	0	0	0	0
k__Bacteria|p__Bacteroidota|c__Bacteroidia|o__Bacteroidales|f__Bacteroidetes_vadinHA17	0	0	0	0	0	0	0	0	0	0	0.000107135	0.000152179	8.8164e-05	0.000677816	8.50437e-05	0.000294539	0.000939871	0.000453393	0	0	0.000353836	0.000106491	0	0	0	0	0	0	0.000263963	0	0	0	0	0	0	0	0	0	0	0.000253648	0.00103461	0	0	0	0	0	0	0.000368806	0
k__Bacteria|p__Cyanobacteria|c__Vampirivibrionia|o__Gastranaerophilales|f__Gastranaerophilales	0	0	0.000471162	0	7.04945e-05	3.32292e-05	0	0	0.000289742	0	0	0	2.9388e-05	7.88159e-05	0	0	4.47557e-05	0	0	0	8.8459e-05	0	2.77793e-05	0	0	0	0.000203982	4.20875e-05	6.59906e-05	7.07789e-05	0.000121385	0	5.75946e-05	0	0	0	4.37771e-05	0.0014895	0.00104501	8.45494e-05	0	7.12494e-05	0.000555873	0	0	0.000195553	2.87923e-05	0.000100583	0.000116865
k__Bacteria|p__Desulfobacterota|c__Desulfobacteria|o__Desulfobacterales|f__Desulfosarcinaceae	0	0	0	0	0	0	0	0	0	0	0.000571388	0.00040581	7.347e-05	0.000535948	0	5.35525e-05	0.00129792	0.000736763	0	0	0.000368579	0	9.72276e-05	0	0	0	0	0	0.000439938	0	0	0	0	0	0	0	0	0	0	0.000169099	0.00054082	0	0	0	0	0	0	5.02917e-05	0
k__Archaea|p__|c__|o__|f__	0	0	3.24939e-05	0	0.000317225	0	6.28684e-05	0	0	0	0.000107135	0	0	4.72895e-05	0	6.69407e-05	4.47557e-05	0	0.000354697	0	0	3.54969e-05	0.000152786	8.89073e-05	0	0	0	0	4.39938e-05	0	0	0.000146845	0	0	7.47809e-05	0.000215824	0	0.000118214	0.00222633	0.000828584	0.000164597	0	3.08818e-05	3.03684e-05	0	0	0	0	0.00013356
k__Bacteria|p__Proteobacteria|c__Gammaproteobacteria|o__|f__	4.60547e-05	0	0	0	8.81181e-05	0	0	0	0	0	0.000446397	0	0.00014694	0.00034679	7.08697e-05	5.35525e-05	0.00156645	0.000722595	0	0	0.000132689	0	5.55586e-05	0	0	0	0	0	0.000219969	0	0	0	0	0	0	0	0	0	0	0.000270558	0.000964071	0	0	0	0	0	0	0	0
k__Bacteria|p__Firmicutes|c__Clostridia|o__Lachnospirales|f__Defluviitaleaceae	0	0.000219983	0	7.61644e-05	0.000105742	0	3.14342e-05	0.000496793	3.77924e-05	0	0	0	5.8776e-05	3.15263e-05	0.000411044	0.000187434	0.000134267	0	0	0	0	0	0	5.92716e-05	0	0.000104946	0	0.000280584	0	0.000212337	0.000515886	6.67477e-05	8.63918e-05	0.000273332	0	0	0	9.45716e-05	6.05804e-05	0.000236738	0	0.000142499	0	0.00018221	4.3956e-05	4.51277e-05	0.000115169	0.000167639	0.000267121
k__Bacteria|p__Firmicutes|c__Bacilli|o__Lactobacillales|f__Listeriaceae	0	0	0	0	0	3.32292e-05	0	0	0	0	0	0	0	0	0	0	0	0	0.00105045	0	0	0	0	0	0	0	0	0.000799663	0	0	0	0.000974516	0.000662337	0.000683331	0	0	0	0	0	0	0	0	0	0	0	0	0	0	0
k__Bacteria|p__Bacteroidota|c__Bacteroidia|o__Sphingobacteriales|f__Sphingobacteriaceae	0	0	0	0	0	0	0	0	0	0	0	0	0	0	0	0	0	0	0	0	0	0	0	0	0	0	0	0.000996072	0	0	0	0.00317719	0	0	0	0	0	0	0	0	0	0	0	0	0	0	0	0	0
k__Bacteria|p__Proteobacteria|c__Alphaproteobacteria|o__Kiloniellales|f__Fodinicurvataceae	0	0	0	0	0	0	0	0	0	0	0	0	0	0	0	0	0.000134267	0	0	0	0	0	0	0	0	0	0	0.00155724	0	0	0	0.00210923	0	0	2.99124e-05	0	0	0	0	0	0	0	0	0	0	0	0	0	0
k__Bacteria|p__Actinobacteriota|c__Actinobacteria|o__Micrococcales|f__Bogoriellaceae	0	0	0	0	0	0	0	0	0	0	0	0	0	6.30527e-05	0	0	0	0	0	0	0	0	2.77793e-05	0	0	0	0	0.000925926	6.59906e-05	0	0	0.00249636	0	5.46665e-05	0	0	0	0	0	0	0	0	0	0	0	0	0	0	0
k__Bacteria|p__Actinobacteriota|c__Actinobacteria|o__Micrococcales|f__Dermabacteraceae	0	0	0	0	0	0	0	0	0	0	0	0	0	0.000252211	0	0	0	0.000297539	0	7.98329e-05	0	0	0	0.000177815	0	0.000239876	0	0	0	0	3.03463e-05	0.0014551	0	0	2.99124e-05	0	0.000116739	0	0	0.000338198	9.40557e-05	0.000128249	0	0	8.79121e-05	7.52129e-05	0	0.000184403	0
k__Bacteria|p__Campilobacterota|c__Campylobacteria|o__Campylobacterales|f__Sulfurovaceae	0	0	0	0	0	0	0	0	0	0	0	0.000169087	0.00014694	0.0002995	0.000113392	0.000107105	0.000492313	0.000354213	0	0	0.000191661	7.09937e-05	0	0	0	0	0	0	0.000505928	0	0	0	0	0	0	0	0	0	0	0.000202919	0.000634876	0	0	0	0	0	0	0.000201167	0
k__Bacteria|p__Proteobacteria|c__Gammaproteobacteria|o__Ectothiorhodospirales|f__Thioalkalispiraceae	0	0	0	0	0	0	0	0	0	0	0.000160703	6.7635e-05	0.00014694	9.4579e-05	0	4.01644e-05	0.00127554	0.000453393	0	0	0.000176918	3.54969e-05	0	0	0	0	0	0	0.000307956	0	0	0	0	0	0	0	0	0	0	0.000152189	0.000376223	0	0	0	0	0	0	0.000217931	0
k__Bacteria|p__Bacteroidota|c__Ignavibacteria|o__Ignavibacteriales|f__Ignavibacteriaceae	0	0	0	0	0	0	0	0	0	0	0.000142847	0.000185996	0.000102858	0.000189158	8.50437e-05	4.01644e-05	0.00127554	0.000184191	0	0	5.89727e-05	0	0.000138897	0	0	0	0	0	0.000153978	0	0	0	0	0	0	0	0	0	0	8.45494e-05	0.000423251	0	0	0	0	0	0	0	0
k__Bacteria|p__Actinobacteriota|c__Acidimicrobiia|o__Actinomarinales|f__	0	0	0	0	0	0	0	0	0	0	0.000392829	0.000169087	0.000279186	0.00034679	0	5.35525e-05	0.001007	0.000198359	0	0	0.000117945	0	0	0	0	0	0	0	0.000153978	0	0	0	0	0	0	0	0	0	0	0.000118369	0.000282167	0	0	0	0	0	0	0	0
k__Bacteria|p__Proteobacteria|c__Gammaproteobacteria|o__Burkholderiales|f__Comamonadaceae	0	0	0	2.53881e-05	0.000493462	3.32292e-05	0.00011002	0	0	0	0.000124991	0.000101452	0	0.000110342	4.25218e-05	4.01644e-05	0.000268534	0.000198359	0.000300128	0	0.000147432	3.54969e-05	2.77793e-05	0	0	0	0	0	0.000329953	7.07789e-05	0	0	0	0	0	0	0	7.09287e-05	0	0.000101459	0.000352709	0	0	3.03684e-05	0	0	0	6.70556e-05	0
k__Bacteria|p__Proteobacteria|c__Gammaproteobacteria|o__Chromatiales|f__Chromatiaceae	0	0	0	0	0	0	0	0	0	0	0.000160703	0.00027054	0	0.000189158	0.000155913	5.35525e-05	0.000917493	0.000439224	0	0	7.37159e-05	0	6.94483e-05	0	0	0	0	0	0	0	0	0	0	0	0	0	0	0	0	0.000186009	0.000329195	0	0	0	0	0	0	0.000184403	0
k__Bacteria|p__Proteobacteria|c__Gammaproteobacteria|o__Steroidobacterales|f__Steroidobacteraceae	0	0	0	0	0	0	0	0	0	0	0.000196415	0.000169087	0	9.4579e-05	8.50437e-05	0	0.00105176	0.000198359	0	0	0	0	0	0	0	0	0	0	0.00035195	0	0	0	0	0	0	0	0	0	0	0.000169099	0.000493792	0	0	0	0	0	0	0.000100583	0
k__Bacteria|p__Proteobacteria|c__Gammaproteobacteria|o__Xanthomonadales|f__Xanthomonadaceae	0	0	0	0	0.00019386	0	0	0	0	0	0.000124991	0	2.9388e-05	4.72895e-05	2.83479e-05	0	0.000201401	7.08426e-05	0	0	0	0	0	0	0	0	0	0.0012486	0	0	0	0.00085437	0	5.46665e-05	0	0	0	0	0	0	7.05418e-05	0	0	0	5.86081e-05	0	0	0	0
k__Bacteria|p__Proteobacteria|c__Gammaproteobacteria|o__Aeromonadales|f__Aeromonadaceae	0	0	0	0	0	4.98438e-05	0	0	0	0	0	0	0	6.30527e-05	0	0	0	0	2.72844e-05	0	0	0	0	0	0.000325617	0.000239876	0.000188291	0	0.000241966	0.00030081	0.000166904	0	0	0	0.000239299	0	0	0	4.54353e-05	0	0	0	6.17637e-05	0	0.000820513	0	0	0	0
k__Bacteria|p__Desulfobacterota|c__Desulfobulbia|o__Desulfobulbales|f__Desulfobulbaceae	0	0	0	0	0	0	0	0	0	0	0.000160703	3.38175e-05	0	0.000409843	0.000127565	4.01644e-05	0.000648958	0.000552572	0	0	0.000191661	3.54969e-05	0	0	0	0	0	0	0	0	0	0	0	0	0	0	0	0	0	0.000202919	0.000329195	0	0	0	0	0	0	0	0
k__Bacteria|p__Spirochaetota|c__Spirochaetia|o__Spirochaetales|f__Spirochaetaceae	0.00132023	0	0	0	0	0.000149531	0	0	0	0	5.35676e-05	0	4.4082e-05	3.15263e-05	0	5.35525e-05	0.000358046	7.08426e-05	0	0	0	0	0	0	6.20222e-05	0	0	0	0	0	0	0	0	0	0	0	2.91847e-05	0	0.000106016	0	0.000188111	0	0	0	0	0	0	3.35278e-05	6.67802e-05
k__Bacteria|p__Actinobacteriota|c__Actinobacteria|o__Micrococcales|f__Brevibacteriaceae	0	0	0	0	0	0	0	0	0	0	0	0	0	0.000110342	0	0	0	7.08426e-05	0	0	0	0	0	0	0	0	0	8.41751e-05	0	0	0	0.00173544	0	2.73332e-05	0	0	4.37771e-05	0	0	0.000135279	0	0	0	0	0	3.00851e-05	0	6.70556e-05	0
k__Bacteria|p__Acidobacteriota|c__Aminicenantia|o__Aminicenantales|f__Aminicenantales	0	0	0	0	0	0	0	0	0	0	0.000285694	0.00013527	0	0.000378316	8.50437e-05	2.67763e-05	0.000380424	0.00028337	0	0	0.000132689	0	0	0	0	0	0	0	0.000197972	0	0	0	0	0	0	0	0	0	0	3.38198e-05	0.000164597	0	0	0	0	0	0	0	0
k__Bacteria|p__Zixibacteria|c__Zixibacteria|o__Zixibacteria|f__Zixibacteria	0	0	0	0	0	0	0	0	0	0	0.000160703	0.000202905	5.8776e-05	0.000283737	0	9.37169e-05	0.00062658	0.000255033	0	0	0.000117945	0	6.94483e-05	0	0	0	0	0	0.000131981	0	0	0	0	0	0	0	0	0	0	3.38198e-05	9.40557e-05	0	0	0	0	0	0	0	0
k__Bacteria|p__Chloroflexi|c__Anaerolineae|o__|f__	0	0	0	0	0	0	0	0	0	0	0.000107135	0.000152179	0	0.000157632	5.66958e-05	0.000107105	0.000246157	0.000127517	0	0	0.000103202	5.32453e-05	0	0	0	0	0	0	0.000329953	0	0	0	0	0	0	0	0	0	0	0	0.000470278	0	0	0	0	0	0	5.02917e-05	0
k__Bacteria|p__Bacteroidota|c__Bacteroidia|o__Sphingobacteriales|f__Lentimicrobiaceae	0.00049125	8.79933e-05	0	7.61644e-05	0	0	0	5.84462e-05	0.000415717	0.000142998	8.92793e-05	3.38175e-05	0	0.000141869	0	2.67763e-05	0.000223779	5.66741e-05	0	0	5.89727e-05	0	0	0	0	0	0	0	8.79875e-05	0	0	0	0	0	0	0	0	0	9.08705e-05	0	7.05418e-05	0	0	0	0	0	0	0	0
k__Bacteria|p__Firmicutes|c__Bacilli|o__Mycoplasmatales|f__Mycoplasmataceae	3.07031e-05	4.39967e-05	0.000178716	0	0	0.000116302	0	0	0	0	0	0	0	0	0	0	0.000783226	0	0	0	5.89727e-05	0	0	0	0	0	0.00015691	0	0	0	0	0	0	0	0	0	0	0	0	0.000152189	0.00011757	0	0	0	0	0	2.87923e-05	0.000150875	0.000333901
k__Bacteria|p__Proteobacteria|c__Gammaproteobacteria|o__1013-28-CG33|f__1013-28-CG33	0	0	0	0	0	0	0	0	0	0	0.000142847	0.000118361	0.000102858	0.000220684	0	0	0.000335668	0.000212528	0	0	4.42295e-05	0	0	0	0	0	0	0	0.000461934	0	0	0	0	0	0	0	0	0	0	0.000186009	0.000305681	0	0	0	0	0	0	0	0
k__Bacteria|p__Proteobacteria|c__Alphaproteobacteria|o__Rhizobiales|f__Rhizobiaceae	0	0	0	0	5.28709e-05	0	0	2.92231e-05	0	0	0.000178559	5.07262e-05	0	0	4.25218e-05	2.67763e-05	8.95115e-05	0	4.09266e-05	0	0	0	0	0	0	0.000134931	0	0.000392817	0	0	0	0.000707525	0	0	0	0	0	0	0	0	0	0	0	0	0	0	0	0	0
k__Bacteria|p__Acidobacteriota|c__Thermoanaerobaculia|o__Thermoanaerobaculales|f__Thermoanaerobaculaceae	0	0	0	0	0	0	0	0	0	0	0.000178559	0.000101452	0	7.88159e-05	5.66958e-05	0	0.000760848	0.000141685	0	0	0.000221148	0	0	0	0	0	0	0	0.000241966	0	0	0	0	0	0	0	0	0	0	8.45494e-05	9.40557e-05	0	0	0	0	0	0	0	0
k__Bacteria|p__Chloroflexi|c__Anaerolineae|o__SBR1031|f__SBR1031	0	0	0	0	0	0	0	0	0	0	0.00021427	5.07262e-05	5.8776e-05	0.0002995	9.92176e-05	0.000227598	0.000514691	0.000170022	0	0	0	8.87422e-05	8.3338e-05	0	0	0	0	0	8.79875e-05	0	0	0	0	0	0	0	0	0	0	0	4.70278e-05	0	0	0	0	0	0	0	0
k__Bacteria|p__Patescibacteria|c__Gracilibacteria|o__Absconditabacteriales_(SR1)|f__Absconditabacteriales_(SR1)	0.000230273	0.000439967	0	0	0.000334849	0.000232605	0.000188605	0.000131504	7.55848e-05	0	0	0	0	0	0	0	0	0	0	0	0	0	0	0	4.65167e-05	0	0	0	0	0	0	0	0	0	0	0	0	0	0.000121161	0	0	0	0	0	0	0	0	0.000150875	0
k__Archaea|p__Halobacterota|c__Methanosarcinia|o__Methanosarciniales|f__Methanosaetaceae	0	0	6.49878e-05	0	0	0	0	0	0	0	0	0.000202905	7.347e-05	0.000315263	0.000113392	8.03288e-05	6.71336e-05	0.000170022	0	0	8.8459e-05	0.000106491	0	0	0	0	0	0	0.000175975	0	0	0	0	0	0	0	0	0	0	0.000169099	0.000258653	0	0	0	0	0	0	0	0
k__Bacteria|p__Nitrospirota|c__Nitrospiria|o__Nitrospirales|f__Nitrospiraceae	0	0	0	0	0	0	0	0	0	0	0	0	5.8776e-05	0.000110342	4.25218e-05	6.69407e-05	0.000290912	5.66741e-05	0	0	0.000132689	8.87422e-05	0	0	0	0	0	0	6.59906e-05	0	0	4.00486e-05	0	0	0	0	0	0	0	0.000118369	0.000564334	0	0	0	0	0	0	8.38195e-05	0
k__Bacteria|p__Desulfobacterota|c__Desulfobacteria|o__Desulfobacterales|f__	0	0	0	0	0	0	0	0	0	0	3.57117e-05	0.000101452	5.8776e-05	6.30527e-05	0	8.03288e-05	0.000604203	0.000297539	0	0	8.8459e-05	0	0	0	0	0	0	0	0.000197972	0	0	0	0	0	0	0	0	0	0	0	9.40557e-05	0	0	0	0	0	0	0	0
k__Bacteria|p__Proteobacteria|c__Alphaproteobacteria|o__Caulobacterales|f__Caulobacteraceae	0	0	0	0	0.000793063	0	4.71513e-05	0	0	0	0	0	0	0	0	0	0.000134267	0	8.18532e-05	0	0	0	0	0	0	0	0	0	0.000131981	0	0	0	0	0	0	0	0	0	0	0	0.000211625	0	0.000200732	0	0	0	0	0	0
k__Bacteria|p__Desulfobacterota|c__Desulfobacteria|o__Desulfatiglandales|f__Desulfatiglandaceae	0	0	0	0	0	0	0	0	0	0	0.000107135	8.45437e-05	2.9388e-05	9.4579e-05	0	6.69407e-05	0.000581825	0.000226696	0	0	5.89727e-05	0	4.1669e-05	0	0	0	0	0	0.000197972	0	0	0	0	0	0	0	0	0	0	0	9.40557e-05	0	0	0	0	0	0	0	0
k__Archaea|p__Aenigmarchaeota|c__Deep_Sea_Euryarchaeotic_Group(DSEG)|o__Deep_Sea_Euryarchaeotic_Group(DSEG)|f__Deep_Sea_Euryarchaeotic_Group(DSEG)	0	0	0	0	5.28709e-05	0	0	0	0	0	0	3.38175e-05	0	0	0	0	0	0	0	0	0	0	0	0	0	0	0	0	0	0	0	0	0	0	0	0.000345319	2.91847e-05	9.45716e-05	0.000636094	0.000135279	0	0	0	0.00018221	0	0	4.31885e-05	0	0
k__Bacteria|p__Proteobacteria|c__Magnetococcia|o__Magnetococcales|f__Magnetococcaceae	0	0	0	0	0	0	0	0	0	0	0	6.7635e-05	0.000132246	0.000189158	0	6.69407e-05	0.00102938	2.8337e-05	0	0	0	0	0	0	0	0	0	0	0	0	0	0	0	0	0	0	0	0	0	0	0	0	0	0	0	0	0	0	0
k__Bacteria|p__Actinobacteriota|c__Actinobacteria|o__Corynebacteriales|f__Dietziaceae	0	0	0	0	0	0	0	0	0	0	0	0	0	6.30527e-05	0	0	0	0	0.00012278	0	0	0	0	0	0	4.49768e-05	0	0	0	0	0	0.00116141	0	5.46665e-05	0	0	0	0	0	0	0	0	0	0	0	0	0	0	0
k__Bacteria|p__Proteobacteria|c__Gammaproteobacteria|o__Burkholderiales|f__Nitrosomonadaceae	0	0	0	0	0	3.32292e-05	0	0	0	0	3.57117e-05	0	0	9.4579e-05	0	0	0.000492313	4.25056e-05	0	0	5.89727e-05	0	0	0	0	5.99691e-05	0	0	0.000263963	0	0	0	0	0	0	0	0	0	0	0.000118369	0.000164597	0	0	0	0	0	0	5.02917e-05	0
k__Bacteria|p__Actinobacteriota|c__Coriobacteriia|o__Coriobacteriales|f__	9.21093e-05	0	0	0	0	0	0	0	0.000138572	0	5.35676e-05	0	8.8164e-05	0	7.08697e-05	0	0	0.00038255	0.000204633	0	4.42295e-05	0	0	0	3.10111e-05	0	0	0	0	5.30842e-05	0	0	0	9.56663e-05	0	0	0	0	0	0	0	0	0	0	0	0	0	3.35278e-05	0
k__Bacteria|p__Proteobacteria|c__Alphaproteobacteria|o__|f__	0	0	0	0	0	0	0	0	0	0	8.92793e-05	6.7635e-05	0	0.000110342	2.83479e-05	0.000267763	0.000223779	2.8337e-05	0	0	5.89727e-05	0	0	0	0	0	0	0	0	3.53895e-05	0	4.00486e-05	0	0	0	0	0	0	0	5.07297e-05	0.000188111	0	0	0	2.9304e-05	0	0	0	0
k__Bacteria|p__Desulfobacterota|c__Syntrophia|o__Syntrophales|f__	0	0	0	0	0	0	0	0	0	0	3.57117e-05	0.000185996	5.8776e-05	6.30527e-05	0	0	0.000358046	0.000240865	0	0	2.94863e-05	0	0	0	0	0	0	0	0.000175975	0	0	0	0	0	0	0	0	0	0	0	0	0	0	0	0	0	0	0.000100583	0
k__Bacteria|p__Proteobacteria|c__Gammaproteobacteria|o__Methylococcales|f__Methylomonadaceae	0	0	0	0	0	0	0	0	0	0	0	0.000118361	0	0.000220684	0	0	0.00042518	4.25056e-05	0	0	0.000103202	5.32453e-05	8.3338e-05	0	0	0	0	0	0.000131981	0	0	0	0	0	0	0	0	0	0	0	0	0	0	0	0	0	0	0	0
k__Bacteria|p__Firmicutes|c__Clostridia|o__Eubacteriales|f__Anaerofustaceae	0	0	0	0	0	3.32292e-05	0	0	0	0	0	0	7.347e-05	4.72895e-05	0.000127565	4.01644e-05	6.71336e-05	0	0	0	0	0	0	0	6.20222e-05	0	0.000125528	0	0	0	0	0	0	0	8.97371e-05	0	0	0	0	0.000169099	0	7.12494e-05	0	0.000121473	0	0	8.63769e-05	6.70556e-05	0
k__Bacteria|p__Acidobacteriota|c__Acidobacteriae|o__|f__	0	0	0	0	0	0	0	0	0	0	5.35676e-05	6.7635e-05	0	7.88159e-05	7.08697e-05	4.01644e-05	0.00031329	0	0	0	7.37159e-05	0	0	0	0	0	0	0	6.59906e-05	0	0	0	0	0	0	0	0	0	0	3.38198e-05	0.000305681	0	0	0	0	0	0	5.02917e-05	0
k__Bacteria|p__Sva0485|c__Sva0485|o__Sva0485|f__Sva0485	0	0	0	0	0	0	0	0	0	0	0.000107135	0.000118361	5.8776e-05	0	0	0	0.000290912	0.000212528	0	0	0	0	0	0	0	0	0	0	0	0	0	0	0	0	0	0	0	0	0	5.07297e-05	0.000235139	0	0	0	0	0	0	6.70556e-05	0
k__Bacteria|p__Bacteroidota|c__Ignavibacteria|o__Ignavibacteriales|f__PHOS-HE36	0	0	0	0	0	0	0	0	0	0	0.000124991	0	0	0.000157632	8.50437e-05	4.01644e-05	0.000246157	9.91796e-05	0	0	5.89727e-05	0	0	0	0	0	0	0	4.39938e-05	0	0	0	0	0	0	0	0	0	0	0.000118369	0.00011757	0	0	0	0	0	0	0	0
k__Bacteria|p__Actinobacteriota|c__Actinobacteria|o__Micrococcales|f__Microbacteriaceae	0	0	0	0	0.000105742	0	0	0	0	0	0	0	0	0	0	0	0	0	0.00031377	0	0	0	0	0	0	0	0	0	0	3.53895e-05	0	0.000173544	0	0	0	0	0	0	9.08705e-05	3.38198e-05	0	0	0.00016985	0	0	0	0	0	0
k__Bacteria|p__Actinobacteriota|c__Coriobacteriia|o__OPB41|f__OPB41	0	0	0	0	0	0	0	0	0	0	0.000178559	0	2.9388e-05	0	0	0	0.000223779	0.000170022	0	0	0	0	0	0	0	0	0	0	0.000109984	0	0	0	0	0	0	0	0	0	0	0	0.000282167	0	0	0	0	0	0	3.35278e-05	0
k__Archaea|p__Euryarchaeota|c__Methanobacteria|o__Methanobacteriales|f__Methanobacteriaceae	0	0	0	0	0	0	0	0	0	0	0	0	0.000205716	0.000378316	0	6.69407e-05	0	0.000155854	0	0	0	0	0	0	3.10111e-05	0	0	0	0	0	0	0	0	0	0	0	5.83694e-05	0	0	3.38198e-05	9.40557e-05	0	0	0	0	0	0	0	0
k__Bacteria|p__Proteobacteria|c__Gammaproteobacteria|o__Aeromonadales|f__Succinivibrionaceae	0	0	0.000991064	0	0	0	0	0	0	0	0	0	0	0	0	0	0	0	0	0	0	0	0	0	0	0	0	0	0	0	0	0	0	0	0	0	0	0	0	0	0	0	0	3.03684e-05	0	0	0	0	0
k__Bacteria|p__Proteobacteria|c__Gammaproteobacteria|o__Cardiobacteriales|f__Cardiobacteriaceae	0	0	0	0	7.04945e-05	0.000415365	6.28684e-05	0	0	0	0	0	0	0	0	0	0	0	0.000150064	0	0	0	0	0	0	2.99846e-05	0	0	0	0	0	0	0	0	0	0	0	0.0001655	0	0	0	0	0	0	0	0	0	0	6.67802e-05
k__Bacteria|p__Proteobacteria|c__Gammaproteobacteria|o__Burkholderiales|f__Alcaligenaceae	0	0	0	0	0	0	0	0	0	0	0	0	0	0	0	0	0	0	2.72844e-05	0	0	0	0	0	0	0	0	0.000294613	0	0	0	0.000266991	0.000287973	0	0	0	2.91847e-05	0	0	0	0	0	0	0	0	0	0	0	0
k__Bacteria|p__Desulfobacterota|c__Desulfovibrionia|o__Desulfovibrionales|f__Desulfomicrobiaceae	0	0	0	0	0	0	0	0	0	0	0	0	2.9388e-05	9.4579e-05	0	0	0.00031329	9.91796e-05	0	0	0	3.54969e-05	0	0	0	0	0	0	4.39938e-05	0	0	0	0	0	0	0	0	0	0	0	0.000211625	0	0	0	0	0	0	5.02917e-05	0
k__Bacteria|p__Firmicutes|c__Clostridia|o__Eubacteriales|f__Eubacteriaceae	0	0	0	0	0	0	0	0	0	0	0	0	0	0	0	0	0	0	0.000422908	0	0	0	0	0	0	0	0	0	0	7.07789e-05	0	0	0	0.000382665	0	0	0	0	0	0	0	0	0	0	0	0	0	0	0
k__Bacteria|p__Firmicutes|c__|o__DTU014|f__DTU014	0	0	0.000406174	0	0	0	0	0	0	0	0	0	0	0	0	0	0	4.25056e-05	0	0	0	0	0	0	0	0	0	0	0	0	0	9.34467e-05	0	9.56663e-05	0	0	0	0	0	0	0	0	0	0	0	0	0	0	0.000200341
k__Bacteria|p__Actinobacteriota|c__Actinobacteria|o__Propionibacteriales|f__Propionibacteriaceae	0	0	0	6.34703e-05	0	0.000465209	0	0.000146116	0	3.57494e-05	0	0	0	0	0	0	0	0	0.00012278	0	0	0	0	0	0	0	0	0	0	0	0	0	0	0	0	0	0	0	0	0	0	0	0	0	0	0	0	0	0
k__Bacteria|p__Campilobacterota|c__Campylobacteria|o__Campylobacterales|f__Sulfurimonadaceae	0	0	0	0	0	4.98438e-05	0	0	0	0	3.57117e-05	3.38175e-05	0	0	0	0	0.00031329	9.91796e-05	0	0	0	0	0	0	0	0	0	0	0	0	0	0	0	0	0	0	0	0	0	0	0.000235139	0	0	0	0	0	0	3.35278e-05	0
k__Bacteria|p__Actinobacteriota|c__Actinobacteria|o__Propionibacteriales|f__Nocardioidaceae	0	0	0	0	0	0	0	0	0	0	0	0	0	0	0	0	8.95115e-05	0	0	0	0	0	0	0	0	8.99537e-05	0	0	0	0	0	0.000120146	0	0	0	0	0	0	0	0	0	0	0	0	0	0	0	3.35278e-05	0
k__Bacteria|p__Proteobacteria|c__Alphaproteobacteria|o__Rhizobiales|f__Devosiaceae	0	0	0	0	0	0	0	0	0	0	0	0	0	0	0	0	4.47557e-05	0	0	0	0	5.32453e-05	0	0	0	0	0	0.000126263	0	0	0	0.000547331	0	0	0	0	0	0	0	0	0	0	0	0	0	0	0	0	0
k__Bacteria|p__Firmicutes|c__Bacilli|o__Acholeplasmatales|f__Acholeplasmataceae	0	0	0.000113729	0	0	0	0	0	0	0	0	0	0.000117552	0	5.66958e-05	0	0	0	0	0	0	0	0	0	0	0	0	0	0	0	0	0	0	0	0.000119649	0	5.83694e-05	0	0	6.76395e-05	0	0	0	0	0	0	0.000115169	5.02917e-05	0
k__Bacteria|p__Bacteroidota|c__Bacteroidia|o__Bacteroidales|f__Dysgonomonadaceae	0	0	0	0	0	4.98438e-05	0	0	0	0	0	0	0	0	0	0	8.95115e-05	0	0	0	0	0	0	2.96358e-05	0	0	0	2.80584e-05	4.39938e-05	0	0	0.000186893	0	6.83331e-05	0	0	0	0.000260072	0	0	0	0	0	0	0	0	0	0	0
k__Bacteria|p__Desulfobacterota|c__Desulfuromonadia|o__Desulfuromonadia|f__Desulfuromonadaceae	0	0	0	0	0	0	0	0	0	0	0	0	0	0.000126105	0	0	0.000179023	9.91796e-05	0	0	0.000176918	0	4.1669e-05	0	0	0	0	0	4.39938e-05	0	0	0	0	0	0	0	0	0	0	5.07297e-05	0	0	0	0	0	0	0	3.35278e-05	0
k__Bacteria|p__Latescibacterota|c__Latescibacteria|o__Latescibacterales|f__Latescibacteraceae	0	0	0	0	0	0	0	0	0	0	5.35676e-05	3.38175e-05	0	3.15263e-05	2.83479e-05	0	0.000268534	0.000155854	0	0	0	0	0	0	0	0	0	0	4.39938e-05	0	0	0	0	0	0	0	0	0	0	8.45494e-05	4.70278e-05	0	0	0	0	0	0	0	0
k__Bacteria|p__Firmicutes|c__TSAC18|o__TSAC18|f__TSAC18	0	0	0	0	0	0	0	0	0	0	0.000124991	0	0	7.88159e-05	0	2.67763e-05	8.95115e-05	0	0	0	2.94863e-05	0	0	0	0	0	0	0	0.000175975	0	0	0	0	0	0	0	0	0	0	0	0.000164597	0	0	0	0	0	0	0	0
k__Bacteria|p__Desulfobacterota|c__Syntrophorhabdia|o__Syntrophorhabdales|f__Syntrophorhabdaceae	0	0	0	0	0	0	0	0	0	0	3.57117e-05	0	0	6.30527e-05	0	4.01644e-05	0.000246157	7.08426e-05	0	0	4.42295e-05	0	0	0	0	0	0	0	0	0	0	0	0	0	0	0	0	0	0	0	0.000164597	0	0	0	0	0	0	0	0
k__Bacteria|p__Proteobacteria|c__Gammaproteobacteria|o__Run-SP154|f__Run-SP154	0	0	0	0	0	0	0	0	0	0	0	6.7635e-05	4.4082e-05	3.15263e-05	0	0	0.000201401	9.91796e-05	0	0	5.89727e-05	0	0	0	0	0	0	0	8.79875e-05	0	0	0	0	0	0	0	0	0	0	0	0	0	0	0	0	0	0	6.70556e-05	0
k__Bacteria|p__Deferribacterota|c__Deferribacteres|o__Deferribacterales|f__Deferribacteraceae	0	0	0	0	0	0	0	0	0	0	0	0	0	0	0	0	0	0	0	0	0	0	0	0	0	0	0	0	0	0	0	0	0	0	4.48685e-05	7.19414e-05	0	0	0	0	0	0	0	0	0	0	5.75846e-05	0	0.000333901
k__Bacteria|p__Bacteroidota|c__Bacteroidia|o__|f__	0	0	0.00016247	0	0	0	0	7.30578e-05	0	0	0	0	0	6.30527e-05	0	2.67763e-05	0	4.25056e-05	0	0	0	0	0	0	0	0	0	0	0	3.53895e-05	0	0	0	0	0	0	0	0	0	6.76395e-05	9.40557e-05	0	3.08818e-05	4.55526e-05	0	0	0	0	0
k__Bacteria|p__Actinobacteriota|c__Actinobacteria|o__Streptosporangiales|f__Nocardiopsaceae	0	0	0	0	0	0	0	0	0	0	0	0	0	0	0	0	0	0	0	0	0	0	0	0	0	0	0	0.000462963	0	0	0	0.000160194	0	0	0	0	0	0	0	0	0	0	0	0	0	0	0	0	0
k__Bacteria|p__Actinobacteriota|c__Actinobacteria|o__Kineosporiales|f__Kineosporiaceae	0	0	0	0	0	0	0	0	0	0	0	0	0	0	0	0	0	0	0	0	0	0	0	0	0	4.49768e-05	0	0	0	0	0	0	0	0	0	0	0	0	0	0	0	0	0	0	0	0	0	6.70556e-05	0
k__Bacteria|p__Proteobacteria|c__Gammaproteobacteria|o__Acidiferrobacterales|f__Acidiferrobacteraceae	0	0	0	0	0	0	0	0	0	0	0	0	0	4.72895e-05	5.66958e-05	0	0.000134267	4.25056e-05	0	0	0	0	0	0	0	0	0	0	4.39938e-05	0	0	0	0	0	0	0	0	0	0	0	0.000258653	0	0	0	0	0	0	0	0
k__Bacteria|p__Myxococcota|c__Myxococcia|o__Myxococcales|f__Myxococcaceae	0	0	0	0	0	0	0	0	0	0	0	3.38175e-05	0	0.000236448	0	0	0.000111889	0	0	0	0	5.32453e-05	0	0	0	0	0	0	0	0	0	0	0	0	0	0	0	0	0	3.38198e-05	0.000141084	0	0	0	0	0	0	0	0
k__Bacteria|p__Desulfobacterota|c__Desulfobacteria|o__Desulfobacterales|f__Desulfococcaceae	0	0	0	0	0	0	0	0	0	0	0.000142847	3.38175e-05	0	4.72895e-05	0	4.01644e-05	6.71336e-05	0.000127517	0	0	0	0	0	0	0	0	0	0	6.59906e-05	0	0	0	0	0	0	0	0	0	0	5.07297e-05	0	0	0	0	0	0	0	3.35278e-05	0
k__Bacteria|p__Firmicutes|c__Bacilli|o__Lactobacillales|f__Leuconostocaceae	0	0	0	0	0	0	0	0	0	0	0	0	0	0	0	0	0	0	6.8211e-05	0	0	0.000496956	0	0	0	0	0	0	0	0	0	0	0	0	0	0	4.37771e-05	0	0	0	0	0	0	0	0	0	0	0	0
k__Bacteria|p__Chloroflexi|c__Anaerolineae|o__SJA-15|f__SJA-15	0	0	0	0	0	0	0	0	0	0	0	0	0	0	0	0	0.000201401	0.000113348	0	0	2.94863e-05	0	0	0	0	0	0	0	8.79875e-05	0	0	0	0	0	0	0	0	0	0	0	0.000164597	0	0	0	0	0	0	0	0
k__Bacteria|p__Firmicutes|c__Clostridia|o__Oscillospirales|f__Oscillospirales	0	0	0	0	0	0	0	0	0	0	0	0	0	0	0	0	0	0	0	0	0	0	0	0	0	7.49614e-05	0	0	0	5.30842e-05	0.000151731	2.66991e-05	0	0.000123	2.99124e-05	0	0	0	0	0	0	0	0	0	0	0	0	5.02917e-05	6.67802e-05
k__Bacteria|p__Proteobacteria|c__Gammaproteobacteria|o__Enterobacterales|f__	0	0	0	0	0	0	0	0	0	0	0	0	0	0	0	0	8.95115e-05	0.000226696	0	0	0	0	0	0	0	0	0	0	0.000175975	0	0	0	0	0	0	0	0	0	0	0	0	0	0	0	7.32601e-05	0	0	0	0
k__Bacteria|p__Latescibacterota|c__Latescibacterota|o__Latescibacterota|f__Latescibacterota	0	0	0	0	0	0	0	0	0	0	0	5.07262e-05	0	4.72895e-05	0	0	0.00031329	2.8337e-05	0	0	2.94863e-05	0	0	0	0	0	0	2.80584e-05	0	0	0	0	0	0	0	0	0	0	0	0	4.70278e-05	0	0	0	0	0	0	0	0
k__Bacteria|p__Desulfobacterota|c__Desulfobulbia|o__Desulfobulbales|f__Desulfocapsaceae	0	0	0	0	0	0	0	0	0	0	7.14235e-05	3.38175e-05	0	4.72895e-05	7.08697e-05	5.35525e-05	0.000111889	8.50111e-05	0	0	0	0	0	0	0	0	0	0	0	0	0	0	0	0	0	0	0	0	0	0	4.70278e-05	0	0	0	0	0	0	0	0
k__Bacteria|p__Actinobacteriota|c__Actinobacteria|o__Streptomycetales|f__Streptomycetaceae	0	0	0	0	0	0	0	0	0	0	0	0	0	0	0	0	0	0	0	0	0	0	0	0	0	4.49768e-05	0	0	0	0	0	0	0	9.56663e-05	0	0	0	0	0	0	0	0	0	0	0	0	0	0	0
k__Bacteria|p__Actinobacteriota|c__Thermoleophilia|o__Gaiellales|f__	0	0	0	0	0	0	0	0	0	0	0	5.07262e-05	0	0	0	0	0	9.91796e-05	0	0	0	0	4.1669e-05	0	0	0	0	0	8.79875e-05	0	0	0	0	0	0	0	0	0	0	0	0.00011757	0	0	0	0	0	0	5.02917e-05	0
k__Bacteria|p__Proteobacteria|c__Gammaproteobacteria|o__Immundisolibacterales|f__Immundisolibacteraceae	0	0	0	0	0	0	0	0	0	0	0	0	0	0	0	0	0.000290912	4.25056e-05	0	0	7.37159e-05	0	0	0	0	0	0	0	0	0	0	0	0	0	0	0	0	0	0	0	9.40557e-05	0	0	0	0	0	0	0	0
k__Bacteria|p__Gemmatimonadota|c__BD2-11_terrestrial_group|o__BD2-11_terrestrial_group|f__BD2-11_terrestrial_group	0	0	0	0	0	0	0	0	0	0	0.000124991	5.07262e-05	0	0	4.25218e-05	0	8.95115e-05	2.8337e-05	0	0	4.42295e-05	0	0	0	0	0	0	0	0	0	0	0	0	0	0	0	0	0	0	0	0.00011757	0	0	0	0	0	0	0	0
k__Bacteria|p__Proteobacteria|c__Alphaproteobacteria|o__Rhizobiales|f__Xanthobacteraceae	0	0	0	0	0	0	0	0	0	0	3.57117e-05	0	0	0	0	0	0	0.000170022	0	0	0	0	0	0	0	0	0	0	4.39938e-05	0	0	0	4.31959e-05	0	0	0	0	0	0	0	0	0	0	0	0	0	0	0	0
k__Bacteria|p__Myxococcota|c__Polyangia|o__Polyangiales|f__Sandaracinaceae	0	0	0	0	0	0	0	0	0	0	0	5.07262e-05	2.9388e-05	0	0	0	0.000179023	8.50111e-05	0	0	2.94863e-05	0	0	0	0	0	0	0	4.39938e-05	0	0	0	0	0	0	0	0	0	0	0	4.70278e-05	0	0	0	0	0	0	0	0
k__Bacteria|p__Chloroflexi|c__Dehalococcoidia|o__MSBL5|f__MSBL5	0	0	0	0	0	0	0	0	0	0	5.35676e-05	6.7635e-05	0	0	0	4.01644e-05	0	0.000170022	0	0	2.94863e-05	0	0	0	0	0	0	0	0	0	0	0	0	0	0	0	0	0	0	5.07297e-05	4.70278e-05	0	0	0	0	0	0	0	0
k__Bacteria|p__Proteobacteria|c__Gammaproteobacteria|o__Thiotrichales|f__Thiotrichaceae	0	0	0	0	0	0	0	0	0	0	0	0	0	0.000126105	0	0	0.000179023	0	0	0	5.89727e-05	0	0	0	0	0	0	0	0	0	0	0	0	0	0	0	0	0	0	0	9.40557e-05	0	0	0	0	0	0	0	0
k__Bacteria|p__Spirochaetota|c__Leptospirae|o__Leptospirales|f__Leptospiraceae	0	0	0	0	0	0	0	0	0	0	0	0	0	9.4579e-05	0	4.01644e-05	0.000134267	0.000113348	0	0	0	0	0	0	0	0	0	0	6.59906e-05	0	0	0	0	0	0	0	0	0	0	0	0	0	0	0	0	0	0	0	0
k__Bacteria|p__Proteobacteria|c__Alphaproteobacteria|o__Rhodospirillales|f__Magnetospiraceae	0	0	0	0	0	0	0	0	0	0	0	0	0	0	0	0	0.000268534	0	0	0	0	0	0	0	0	0	0	0	0.000175975	0	0	0	0	0	0	0	0	0	0	0	0	0	0	0	0	0	0	0	0
k__Bacteria|p__MBNT15|c__MBNT15|o__MBNT15|f__MBNT15	0	0	0	0	0	0	0	0	0	0	0	0	5.8776e-05	0	0	2.67763e-05	0.000268534	5.66741e-05	0	0	0	0	0	0	0	0	0	0	0	0	0	0	0	0	0	0	0	0	0	0	0	0	0	0	0	0	0	3.35278e-05	0
k__Bacteria|p__Actinobacteriota|c__Acidimicrobiia|o__Microtrichales|f__Ilumatobacteraceae	0	0	0	0	0	0	0	0	0	0	0	8.45437e-05	0	0	0	0	4.47557e-05	0.000113348	0	0	0	0	0	0	0	0	0	0	0	0	0	0	0	0	0	0	0	0	0	6.76395e-05	0.00011757	0	0	0	0	0	0	0	0
k__Bacteria|p__Proteobacteria|c__Alphaproteobacteria|o__Caulobacterales|f__Hyphomonadaceae	0	0	0	0	0	0	0	0	0	0	3.57117e-05	5.07262e-05	0	0	0	2.67763e-05	0.000179023	0	0	0	0	0	0	0	0	0	0	0	4.39938e-05	0	0	0	0	2.73332e-05	0	0	0	0	0	0	0	0	0	0	0	0	0	0	0
k__Bacteria|p__Bacteroidota|c__Bacteroidia|o__Chitinophagales|f__Saprospiraceae	0	0	0	0	0	0	0	0	0	0	0	0	0	4.72895e-05	0	6.69407e-05	0.000111889	0	0	0	8.8459e-05	0	5.55586e-05	0	0	0	0	0	0	0	0	0	0	0	0	0	0	0	0	0	0	0	0	0	0	0	0	0	0
k__Bacteria|p__Gemmatimonadota|c__Gemmatimonadetes|o__Gemmatimonadales|f__Gemmatimonadaceae	3.07031e-05	0	0	0	0	0	0	0	0	0	0	0	0	0	0	0	0.000156645	0	0	0	2.94863e-05	0	0	0	0	0	0	0	0	0	0	2.66991e-05	0	0	0	0	0	0	0	0	0	0	0	0	0	4.51277e-05	0	0	0
k__Bacteria|p__Firmicutes|c__Bacilli|o__Lactobacillales|f__P5D1-392	0	0	0	0	0	0	7.85855e-05	0	0	0	0	0	0	0	0	0	0	0	0	5.32219e-05	0	0	0	0	0	0	0	0	0	0	0	0	0	0	0	0	2.91847e-05	0.000236429	0	0	0	0	0	0	0	0	0	0	0
k__Bacteria|p__Myxococcota|c__Polyangia|o__UASB-TL25|f__UASB-TL25	0	0	0	0	0	0	0	0	0	0	0	5.07262e-05	4.4082e-05	3.15263e-05	0	0	0.000268534	0	0	0	0	0	0	0	0	0	0	0	0	0	0	0	0	0	0	0	0	0	0	0	0	0	0	0	0	0	0	0	0
k__Bacteria|p__Bacteroidota|c__Bacteroidia|o__Cytophagales|f__Cyclobacteriaceae	0	0	0	0	0	0	0	0	0	0	3.57117e-05	0.000101452	0	0	0	4.01644e-05	0	2.8337e-05	0	0	0	0	0	0	0	0	0	0	0	0	0	0.000146845	0	0	0	0	0	0	0	0	0	0	0	0	0	0	0	3.35278e-05	0
k__Bacteria|p__Firmicutes|c__|o__|f__	0	4.39967e-05	0	0	0	0	0	0	0	0	0	0	0	0	0	0	6.71336e-05	9.91796e-05	0	0	2.94863e-05	0	0	0	0	0	4.70729e-05	0	0	0	0	0	0	0	0	0	0	0	0	0	9.40557e-05	0	0	0	0	0	0	0	0
k__Bacteria|p__Firmicutes|c__Clostridia|o__Peptostreptococcales-Tissierellales|f__Acidaminobacteraceae	0	0	0	0	0	0	0	0	0	0	0	0	0	0	5.66958e-05	0	0.000134267	5.66741e-05	0	0	8.8459e-05	0	4.1669e-05	0	0	0	0	0	0	0	0	0	0	0	0	0	0	0	0	0	0	0	0	0	0	0	0	0	0
k__Bacteria|p__Actinobacteriota|c__Actinobacteria|o__Micromonosporales|f__Micromonosporaceae	0	0	0	0	0	0	0	0	0	0	0	0	0	0	0	0	0	0	0	0	0	0	0	0	0	0	0	0	0	0	0	0	0	0	0	0	0	0	0	0	0	0	0	0	0	0	0	0	0
k__Bacteria|p__Proteobacteria|c__Alphaproteobacteria|o__Dongiales|f__Dongiaceae	0	0	0	0	0	0	0	0	0	0	7.14235e-05	0	0	0	0	0	6.71336e-05	0	0	0	2.94863e-05	0	0	0	0	0	0	0	6.59906e-05	0	0	0	0	0	0	0	0	0	0	0	9.40557e-05	0	0	0	0	0	0	0	0
k__Bacteria|p__Chloroflexi|c__Dehalococcoidia|o__GIF9|f__AB-539-J10	0	0	0	0	0	0	0	0	0	0	0	0	0	0	0	2.67763e-05	0	5.66741e-05	0	0	5.89727e-05	0	2.77793e-05	0	0	0	0	0	0.000109984	0	0	0	0	0	0	0	0	0	0	0	9.40557e-05	0	0	0	0	0	0	0	0
k__Bacteria|p__Proteobacteria|c__Gammaproteobacteria|o__Burkholderiales|f__Gallionellaceae	0	0	0	0	0	0	0	0	0	0	0	0	0	7.88159e-05	0	0	0.000134267	0	0	0	0	0	0	0	0	0	0	0	0	0	0	0	0	0	0	0	0	0	0	8.45494e-05	7.05418e-05	0	0	0	0	0	0	0	0
k__Bacteria|p__Verrucomicrobiota|c__Verrucomicrobiae|o__Pedosphaerales|f__Pedosphaeraceae	0	0	0	0	0	0	0	0	0	0	0	0	0	7.88159e-05	0	0	4.47557e-05	7.08426e-05	0	0	2.94863e-05	0	0	0	0	0	0	0	0	0	0	0	0	0	0	0	0	0	0	0	4.70278e-05	0	0	0	0	0	0	8.38195e-05	0
k__Bacteria|p__Dependentiae|c__Babeliae|o__Babeliales|f__Babeliales	0	0	0	0	0	0	0	0	0	0	0	0	5.8776e-05	0	0	0	4.47557e-05	9.91796e-05	0	0	4.42295e-05	0	0	0	0	0	0	0	4.39938e-05	0	0	0	0	0	0	0	0	0	0	0	0	0	0	0	0	0	0	0	0
k__Bacteria|p__Firmicutes|c__Clostridia|o__Oscillospirales|f__	0	0	0.000129976	0	0	0	0	0	0	0	0	0	0	0	0	0	0	0	0	0	0	0	0	2.96358e-05	0	0	0	4.20875e-05	0	0	0	0	0	6.83331e-05	0	0	0	0	0	0	0	0	0	0	0	0	0	3.35278e-05	3.33901e-05
k__Archaea|p__Halobacterota|c__Methanomicrobia|o__Methanomicrobiales|f__Methanocorpusculaceae	0	0	0.000324939	0	0	0	0	0	0	0	0	0	0	0	0	0	0	0	0	0	0	0	0	0	0	0	0	0	0	0	0	0	0	0	0	0	0	0	0	0	0	0	0	0	0	0	0	0	0
k__Bacteria|p__Chloroflexi|c__Anaerolineae|o__Ardenticatenales|f__	0	0	0	0	0	0	0	0	0	0	0	6.7635e-05	0	0	0	0	0.000156645	7.08426e-05	0	0	2.94863e-05	0	0	0	0	0	0	0	0	0	0	0	0	0	0	0	0	0	0	0	0	0	0	0	0	0	0	0	0
k__Bacteria|p__Firmicutes|c__Clostridia|o__Oscillospirales|f__Ethanoligenenaceae	0	0	0	0	0	0	0	5.84462e-05	0	0	0.000107135	0	0	0	0	0	0	0	0.000150064	0	0	0	0	0	0	0	0	0	0	0	0	0	0	0	0	0	0	0	0	0	0	0	0	0	0	0	0	0	0
k__Bacteria|p__Actinobacteriota|c__Actinobacteria|o__Micrococcales|f__Intrasporangiaceae	0	0	0	0	0	0	0	0	0	0	0	0	0	0	0	0	0	0	0	0	0	0	0	0	0	4.49768e-05	0	0	0	0	0	0	0	0	0	0	0	0	0	0	0	0	0	0	2.9304e-05	0	0	0	0
k__Bacteria|p__Bacteroidota|c__Kryptonia|o__Kryptoniales|f__BSV26	0	0	0	0	0	0	0	0	0	0	0	6.7635e-05	4.4082e-05	3.15263e-05	0	0	8.95115e-05	0	0	0	0	7.09937e-05	0	0	0	0	0	0	0	0	0	0	0	0	0	0	0	0	0	0	0	0	0	0	0	0	0	0	0
k__Bacteria|p__Proteobacteria|c__Alphaproteobacteria|o__Kiloniellales|f__Kiloniellaceae	0	0	0	0	0	0	0	0	0	0	5.35676e-05	0	0	0	0	0	8.95115e-05	7.08426e-05	0	0	4.42295e-05	0	0	0	0	0	0	0	4.39938e-05	0	0	0	0	0	0	0	0	0	0	0	0	0	0	0	0	0	0	0	0
k__Bacteria|p__Proteobacteria|c__Gammaproteobacteria|o__Cellvibrionales|f__Halieaceae	0	0	0	0	0	0	0	0	0	0	0	5.07262e-05	0	4.72895e-05	0	0	0	9.91796e-05	0	0	0.000103202	0	0	0	0	0	0	0	0	0	0	0	0	0	0	0	0	0	0	0	0	0	0	0	0	0	0	0	0
k__Bacteria|p__Desulfobacterota|c__Syntrophia|o__Syntrophales|f__Smithellaceae	0	0	0	0	0	0	0	0	0	0	0	0	0	0.000141869	0	0	0	4.25056e-05	0	0	0	0	0	0	0	0	0	0	6.59906e-05	0	0	0	0	0	0	0	0	0	0	0	4.70278e-05	0	0	0	0	0	0	0	0
k__Archaea|p__Halobacterota|c__Methanomicrobia|o__Methanomicrobiales|f__Methanoregulaceae	0	0	0	0	0	0	0	0	0	0	0	3.38175e-05	0	0	0	0	0.000111889	7.08426e-05	0	0	0	3.54969e-05	2.77793e-05	0	0	0	0	0	0	0	0	0	0	0	0	0	0	0	0	0	0	0	0	0	0	0	0	0	0
k__Bacteria|p__Firmicutes|c__Clostridia|o__Oscillospirales|f__Clostridium_methylpentosum_group	0	0	0	0	0	0	0	0	0	0	0	0	0	0	0	0	8.95115e-05	0	0	0	0	0	0	0	0	0	0	0	0	0	0	0	0	0.000123	2.99124e-05	0	2.91847e-05	0	0	0	0	0	0	0	0	0	0	0	0
k__Bacteria|p__Firmicutes|c__Clostridia|o__Peptostreptococcales-Tissierellales|f__	0.000214922	0	0	0	0	0	0	0	0	0	0	0	0	0	0	0	0	0	0	0	0	0	0	0	0	0	0	0	0	0	0	0	0	0	0	0	0	0	4.54353e-05	0	0	0	0	0	0	0	0	0	0
k__Bacteria|p__Proteobacteria|c__Gammaproteobacteria|o__PLTA13|f__PLTA13	0	0	0	0	0	0	0	0	0	0	0	0	0	3.15263e-05	0	0	6.71336e-05	0	0	0	0	0	0	0	0	0	0	0	0.000153978	0	0	0	0	0	0	0	0	0	0	0	0	0	0	0	0	0	0	0	0
k__Bacteria|p__Acidobacteriota|c__Vicinamibacteria|o__Subgroup_17|f__Subgroup_17	0	0	0	0	0	0	0	0	0	0	0	0	0	0	0	0	8.95115e-05	0	0	0	0	0	0	0	0	0	0	0	8.79875e-05	0	0	0	0	0	0	0	0	0	0	0	7.05418e-05	0	0	0	0	0	0	0	0
k__Bacteria|p__Chloroflexi|c__Dehalococcoidia|o__FS117-23B-02|f__FS117-23B-02	0	0	0	0	0	0	0	0	0	0	0	0	0	7.88159e-05	0	2.67763e-05	0	0	0	0	0	0	0	0	0	0	0	0	8.79875e-05	0	0	0	0	0	0	0	0	0	0	0	4.70278e-05	0	0	0	0	0	0	0	0
k__Bacteria|p__LCP-89|c__LCP-89|o__LCP-89|f__LCP-89	0	0	0	0	0	0	0	0	0	0	3.57117e-05	0	0	0	0	0	0	7.08426e-05	0	0	0	0	2.77793e-05	0	0	0	0	0	0	0	0	0	0	0	0	0	0	0	0	3.38198e-05	7.05418e-05	0	0	0	0	0	0	0	0
k__Bacteria|p__Proteobacteria|c__Alphaproteobacteria|o__Caulobacterales|f__Parvularculaceae	0	0	0	0	0	0	0	0	0	0	0	0	0	0	0	0	0.000156645	0	0	0	2.94863e-05	0	0	0	0	0	0	0	0	0	0	0	0	0	0	0	0	0	0	0	4.70278e-05	0	0	0	0	0	0	0	0
k__Bacteria|p__Bacteroidota|c__Bacteroidia|o__Bacteroidales|f__Prolixibacteraceae	0	0	0	0	0	0	0	0	0	0	5.35676e-05	0	0	0	0	0	0	8.50111e-05	0	0	0	0	0	0	0	0	0	0	0	0	0	0	0	0	0	0	0	0	0	0	4.70278e-05	0	0	0	0	0	0	0	0
k__Bacteria|p__Actinobacteriota|c__Actinobacteria|o__Corynebacteriales|f__Nocardiaceae	0	0	0	0	0	0	0	0	0	0	0	0	0	0	0	0	0	0	0	0	0	0	0	0	3.10111e-05	0	0	0	0	0	0	0.000106796	0	0	0	0	0	0	0	0	0	0	9.26455e-05	0	0	0	0	0	0
k__Bacteria|p__Actinobacteriota|c__Actinobacteria|o__Micrococcales|f__Dermacoccaceae	0	0	0	0	0	0	0	0	0	0	0	0	0	0	0	0	0	0	9.54953e-05	0	0	0	0	0	0	0	0	0	0	0	0	0.000133495	0	0	0	0	0	0	0	0	0	0	0	0	0	0	0	0	0
k__Bacteria|p__Proteobacteria|c__Alphaproteobacteria|o__Rhizobiales|f__	0	0	0	0	0	3.32292e-05	0	0	0	0	0	0	0	0	0	4.01644e-05	0	0	2.72844e-05	0	2.94863e-05	0	0	0	0	0	0	0	0	0	0	0	0	0	0	0	0	0	0	0	4.70278e-05	0	0	0	0	0	0	0	0
k__Bacteria|p__Proteobacteria|c__Gammaproteobacteria|o__Oceanospirillales|f__P13-46	0	0	0	0	0	0	0	0	0	0	0	0	5.8776e-05	0	0	2.67763e-05	0	9.91796e-05	0	0	0	0	0	0	0	0	0	0	0	0	0	0	0	0	0	0	0	0	0	0	0	0	0	0	0	0	0	3.35278e-05	0
k__Bacteria|p__Acidobacteriota|c__Acidobacteriae|o__Acidobacteriales|f__	0	0	0	0	0	0	0	0	0	0	0	0	0	0	0	0	0	0	0	0	0	0	0	0	0	0	0	0	0	0	0	4.00486e-05	0	0.000177666	0	0	0	0	0	0	0	0	0	0	0	0	0	0	0
k__Archaea|p__Aenigmarchaeota|c__|o__|f__	0	0.000153988	0	0	0	0	0	5.84462e-05	0	0	0	0	0	0	0	0	0	0	0	0	0	0	0	0	0	0	0	0	0	0	0	0	0	0	0	0	0	0	0	0	0	0	0	0	0	0	0	0	0
k__Bacteria|p__Actinobacteriota|c__Actinobacteria|o__Frankiales|f__Geodermatophilaceae	0	0	0	0	0	0	0	0	0	0	0	0	0	0	0	0	0	0	0	0	0	0	0	0	0	0	0	0	0	0	0	5.33981e-05	0	0	0	0	0	0	0	0	0	0	0	0	0	0	0	0	0
k__Bacteria|p__Proteobacteria|c__Alphaproteobacteria|o__Rhizobiales|f__Hyphomicrobiaceae	0	0	0	0	0	0	0	0	0	0	8.92793e-05	0	0	0	0	0	4.47557e-05	0	0	0	0	0	2.77793e-05	0	0	0	0	0	0	0	0	0	0	0	0	0	0	0	0	0	4.70278e-05	0	0	0	0	0	0	0	0
k__Bacteria|p__Desulfobacterota|c__Desulfomonilia|o__Desulfomonilales|f__Desulfomonilaceae	0	0	0	0	0	0	0	0	0	0	3.57117e-05	0	0	0	0	0	6.71336e-05	4.25056e-05	0	0	2.94863e-05	0	0	0	0	0	0	0	0	0	0	0	0	0	0	0	0	0	0	3.38198e-05	0	0	0	0	0	0	0	0	0
k__Bacteria|p__Bacteroidota|c__Bacteroidia|o__Cytophagales|f__Microscillaceae	0	0	0	0	0	0	0	0	0	0	0	0	0	0	0	0	0.000134267	0	0	0	0	0	0	0	0	0	0	0	0	0	0	0	0	0	0	0	0	0	0	0	7.05418e-05	0	0	0	0	0	0	0	0
k__Bacteria|p__Chloroflexi|c__Chloroflexia|o__Thermomicrobiales|f__JG30-KF-CM45	0	0	0	0	0	0	0	0	0	0	0	0	0	0	0	0	0	0	0	0	0	0	0	0	0	0	0	0	0	0	0	0.000200243	0	0	0	0	0	0	0	0	0	0	0	0	0	0	0	0	0
k__Bacteria|p__Deinococcota|c__Deinococci|o__Deinococcales|f__Deinococcaceae	0	0	0	0	0	0	0	0	0	0	0	0	0	0	0	0	0	0	0	0	0	0	0	0	0	0	0	0	0	0	0	0.000200243	0	0	0	0	0	0	0	0	0	0	0	0	0	0	0	0	0
k__Bacteria|p__Proteobacteria|c__Alphaproteobacteria|o__Rickettsiales|f__SM2D12	0	0	0	0	0	0	0	0	0	0	0	0	0	0	0	0	0	0	0	0	0	5.32453e-05	0	0	0	0	0	0	4.39938e-05	0	0	0	0	0	0	0	0	0	0	0	0	0	0	0	0	0	0	5.02917e-05	0
k__Bacteria|p__Desulfobacterota|c__Desulfobulbia|o__Desulfobulbales|f__Desulfurivibrionaceae	0	0	0	0	0	0	0	0	0	0	0	0	5.8776e-05	3.15263e-05	0	0	4.47557e-05	5.66741e-05	0	0	0	0	0	0	0	0	0	0	0	0	0	0	0	0	0	0	0	0	0	0	0	0	0	0	0	0	0	0	0
k__Bacteria|p__Proteobacteria|c__Gammaproteobacteria|o__Steroidobacterales|f__Woeseiaceae	0	0	0	0	0	0	0	0	0	0	0	0	0	0	0	0	0.000134267	5.66741e-05	0	0	0	0	0	0	0	0	0	0	0	0	0	0	0	0	0	0	0	0	0	0	0	0	0	0	0	0	0	0	0
k__Bacteria|p__Proteobacteria|c__Gammaproteobacteria|o__CCM19a|f__CCM19a	0	0	0	0	0	0	0	0	0	0	5.35676e-05	0	0	0	0	0	8.95115e-05	0	0	0	0	0	0	0	0	0	0	0	0	0	0	0	0	0	0	0	0	0	0	0	4.70278e-05	0	0	0	0	0	0	0	0
k__Bacteria|p__Actinobacteriota|c__Actinobacteria|o__Streptosporangiales|f__Streptosporangiaceae	0	0	0	0	0	0	0	0	0	0	0	0	0	0	0	0	0	0	0	0	0	0	0	0	0	0	0	0	0	0	0	0	0	0	0	0	0	0	0	0	0	0	0	0	0	0	0	0	0
k__Bacteria|p__Chloroflexi|c__Anaerolineae|o__Caldilineales|f__Caldilineaceae	0	0	0	0	0	0	0	0	0	0	0	0	0	0	4.25218e-05	0	0	0	0	0	2.94863e-05	0	0	0	0	0	0	0	4.39938e-05	0	0	0	0	0	0	0	0	0	0	6.76395e-05	0	0	0	0	0	0	0	0	0
k__Bacteria|p__Proteobacteria|c__Alphaproteobacteria|o__Acetobacterales|f__Acetobacteraceae	0	0	0	0	0	0	0	0	0	0	0	0	0	0	0	0	6.71336e-05	7.08426e-05	0	0	0	0	0	0	0	0	0	0	0	0	0	0	0	0	0	0	0	0	0	0	0	0	0	4.55526e-05	0	0	0	0	0
k__Bacteria|p__Desulfobacterota|c__Desulfobulbia|o__Desulfobulbales|f__	0	0	0	0	0	0	0	0	0	0	0	0	0	0	4.25218e-05	0	0	0	0	0	0	0	0	0	0	0	0	0	0	0	0	0	0	0	0	0	0	0	0	0	7.05418e-05	0	0	0	0	0	0	6.70556e-05	0
k__Bacteria|p__Desulfobacterota|c__|o__|f__	0	0	0	0	0	0	0	0	0	0	0	0	0	4.72895e-05	0	4.01644e-05	0	4.25056e-05	0	0	4.42295e-05	0	0	0	0	0	0	0	0	0	0	0	0	0	0	0	0	0	0	0	0	0	0	0	0	0	0	0	0
k__Bacteria|p__Bacteroidota|c__SJA-28|o__SJA-28|f__SJA-28	0	0	0	0	0	0	0	0	0	0	0	3.38175e-05	0	4.72895e-05	0	0	8.95115e-05	0	0	0	0	0	0	0	0	0	0	0	0	0	0	0	0	0	0	0	0	0	0	0	0	0	0	0	0	0	0	0	0
k__Bacteria|p__Proteobacteria|c__Gammaproteobacteria|o__Burkholderiales|f__TRA3-20	0	0	0	0	0	0	0	0	0	0	0	0	0	0	0	0	8.95115e-05	0	0	0	0	0	0	0	0	0	0	0	0	0	0	0	0	0	0	0	0	0	0	0	4.70278e-05	0	0	0	0	0	0	0	0
k__Bacteria|p__TA06|c__TA06|o__TA06|f__TA06	0	0	0	0	0	0	0	0	0	0	0	0	4.4082e-05	0	0	0	8.95115e-05	0	0	0	0	0	0	0	0	0	0	0	0	0	0	0	0	0	0	0	0	0	0	3.38198e-05	0	0	0	0	0	0	0	0	0
k__Bacteria|p__Acidobacteriota|c__Acidobacteriae|o__Bryobacterales|f__Bryobacteraceae	0	0	0	0	3.52473e-05	0	0	0	0	0	0	0	0	0	0	0	0	0	0	0	0	0	0	0	0	0	0	0	0	0	0	8.00972e-05	0	0	0	0	0	0	0	0	4.70278e-05	0	0	0	0	0	0	0	0
k__Bacteria|p__Firmicutes|c__Bacilli|o__Paenibacillales|f__Paenibacillaceae	0	0	0	0	0	0	0	0	0	0	0	0	0	0	0	0	0	0	0	0	0	0	0	0	0	0	0	0	0	0	0	0.000160194	0	0	0	0	0	0	0	0	0	0	0	0	0	0	0	0	0
k__Bacteria|p__Proteobacteria|c__Gammaproteobacteria|o__Xanthomonadales|f__Rhodanobacteraceae	0	0	0	0	0	0	0	0	0	0	0	0	0	0	0	0	0	0	0	0	0	0	0	0	0	0	0	4.20875e-05	0	0	0	4.00486e-05	4.31959e-05	0	0	0	0	0	0	3.38198e-05	0	0	0	0	0	0	0	0	0
k__Bacteria|p__Firmicutes|c__Limnochordia|o__M55-D21|f__M55-D21	0	0	0	0	0	0	0	0	0	0	0	0	0	0	0	0	0	0	0	0	0	0	0	0	0	0	0	0	0	0	0	0	0.000158385	0	0	0	0	0	0	0	0	0	0	0	0	0	0	0	0
k__Bacteria|p__Acidobacteriota|c__Vicinamibacteria|o__Vicinamibacterales|f__Vicinamibacteraceae	0	0	0	0	0	0	0	0	0	0	0	5.07262e-05	0	3.15263e-05	0	0	0	0	0	0	0	0	0	0	0	0	0	0	0	0	0	0	0	0	0	2.87766e-05	0	0	0	0	0	0	0	0	0	0	0	0	0
k__Bacteria|p__Bacteroidota|c__Bacteroidia|o__Bacteroidales|f__Paludibacteraceae	0	0	0	0	0	0	0	0	6.29874e-05	0	0	0	0	0	0	0	0	0	0	2.6611e-05	0	0	0	0	0	0	0	0	0	0	0	0	0	0	0	0	0	0	0	0	0	0	0	0	0	0	0	6.70556e-05	0
k__Bacteria|p__Chloroflexi|c__|o__|f__	0	0	0	0	0	0	0	0	0	0	0	0	0	0	0	2.67763e-05	6.71336e-05	2.8337e-05	0	0	0	0	0	0	0	0	0	0	0	0	0	0	0	0	0	0	0	0	0	3.38198e-05	0	0	0	0	0	0	0	0	0
k__Bacteria|p__Myxococcota|c__Polyangia|o__Haliangiales|f__Haliangiaceae	0	0	0	0	0	0	0	0	0	0	0	0	0	0	0	0	0	2.8337e-05	0	0	0	0	0	0	0	0	0	0	0	0	0	0	0	0	0	0	0	0	0	0	9.40557e-05	0	0	0	0	0	0	0	0
k__Bacteria|p__Proteobacteria|c__Gammaproteobacteria|o__Burkholderiales|f__Methylophilaceae	0	0	0	0	0	0	0	0	0	0	3.57117e-05	0	0	0	0	0	8.95115e-05	2.8337e-05	0	0	0	0	0	0	0	0	0	0	0	0	0	0	0	0	0	0	0	0	0	0	0	0	0	0	0	0	0	0	0
k__Bacteria|p__Bacteroidota|c__Bacteroidia|o__Bacteroidales|f__SB-5	0	0	0	0	0	0	0	0	0	0	8.92793e-05	0	0	3.15263e-05	2.83479e-05	0	0	0	0	0	0	0	0	0	0	0	0	0	0	0	0	0	0	0	0	0	0	0	0	0	0	0	0	0	0	0	0	0	0
k__Bacteria|p__Hydrogenedentes|c__Hydrogenedentia|o__Hydrogenedentiales|f__Hydrogenedensaceae	0	0	0	0	0	0	0	0	0	0	0	0	0	4.72895e-05	0	0	0	0	0	0	0	0	5.55586e-05	0	0	0	0	0	4.39938e-05	0	0	0	0	0	0	0	0	0	0	0	0	0	0	0	0	0	0	0	0
k__Bacteria|p__Desulfobacterota|c__Desulfobaccia|o__Desulfobaccales|f__Desulfobaccaceae	0	0	0	0	0	0	0	0	0	0	0	3.38175e-05	0	0	0	0	0	0	0	0	0	0	4.1669e-05	0	0	0	0	0	0	0	0	0	0	0	0	0	0	0	0	0	7.05418e-05	0	0	0	0	0	0	0	0
k__Bacteria|p__Chloroflexi|c__KD4-96|o__KD4-96|f__KD4-96	0	0	0	0	0	0	0	0	0	0	0	0	0	7.88159e-05	0	0	0	0	0	0	0	0	0	0	0	0	0	0	0	0	0	0	0	0	0	0	0	0	0	0	0	0	0	0	0	0	0	6.70556e-05	0
k__Bacteria|p__Desulfobacterota|c__Syntrophia|o__Syntrophales|f__Syntrophaceae	0	0	4.87409e-05	0	0	0	0	0	0	0	0	0	0	0	0	0	0	0	0	0	0	0	0	0	0	0	0	0	0	0	0	0	0	0	0	0	0	0	0	0	9.40557e-05	0	0	0	0	0	0	0	0
k__Bacteria|p__Acidobacteriota|c__Acidobacteriae|o__Subgroup_2|f__Subgroup_2	0	0	0	0	0	0	0	2.92231e-05	0	0	0	0	0	0	0	0	0	0	0	0	0	0	0	0	0	0	0	8.41751e-05	0	0	0	0	2.87973e-05	0	0	0	0	0	0	0	0	0	0	0	0	0	0	0	0
k__Bacteria|p__Bacteroidota|c__Rhodothermia|o__Balneolales|f__Balneolaceae	0	0	0	0	0	0	0	0	0	0	0	0	0	0	0	0	0	0	0	0	0	0	0	0	0	0	0	0.000140292	0	0	0	0	0	0	0	0	0	0	0	0	0	0	0	0	0	0	0	0	0
k__Bacteria|p__Actinobacteriota|c__Actinobacteria|o__Frankiales|f__	0	0	0	0	0	0	0	0	0	0	0	0	0	0	0	0	0	0	0	0	0	0	0	0	0	2.99846e-05	0	0	0	0	0	0	0	0	0	0	0	0	0	0	0	0	0	0	0	0	0	0	0
k__Bacteria|p__WPS-2|c__WPS-2|o__WPS-2|f__WPS-2	0	0	0	0	0	0	0	0	0	0	0	0	0	0	0	0	4.47557e-05	0	0	0	0	0	0	0	0	0	0	0	0	0	0	0	0	2.73332e-05	0	0	0	0	0	6.76395e-05	0	0	0	0	0	0	0	0	0
k__Bacteria|p__Chloroflexi|c__Anaerolineae|o__RBG-13-54-9|f__RBG-13-54-9	0	0	0	0	0	0	0	0	0	0	0	0	0	0	0	2.67763e-05	0.000111889	0	0	0	0	0	0	0	0	0	0	0	0	0	0	0	0	0	0	0	0	0	0	0	0	0	0	0	0	0	0	0	0
k__Bacteria|p__Acidobacteriota|c__Acidobacteriae|o__Elev-16S-1166|f__Elev-16S-1166	0	0	0	0	0	0	0	0	0	0	0	0	0	0	2.83479e-05	0	0	0	0	0	0	0	0	0	0	0	0	0	0.000109984	0	0	0	0	0	0	0	0	0	0	0	0	0	0	0	0	0	0	0	0
k__Bacteria|p__Proteobacteria|c__Gammaproteobacteria|o__Burkholderiales|f__Oxalobacteraceae	0	0	0	0	0	4.98438e-05	0	0	0	0	0	0	0	0	0	0	0	0	0	0	0	0	0	0	0	2.99846e-05	0	0	0	0	3.03463e-05	0	0	2.73332e-05	0	0	0	0	0	0	0	0	0	0	0	0	0	0	0
k__Bacteria|p__Proteobacteria|c__Alphaproteobacteria|o__Reyranellales|f__Reyranellaceae	0	0	0	0	0	0	0	0	0	0	0	0	0	0	0	0	6.71336e-05	0	0	0	0	0	6.94483e-05	0	0	0	0	0	0	0	0	0	0	0	0	0	0	0	0	0	0	0	0	0	0	0	0	0	0
k__Bacteria|p__Chloroflexi|c__Dehalococcoidia|o__|f__	0	0	0	0	0	0	0	0	0	0	0	0	0	0	0	0	4.47557e-05	0	0	0	0	0	0	0	0	0	0	0	4.39938e-05	0	0	0	0	0	0	0	0	0	0	0	4.70278e-05	0	0	0	0	0	0	0	0
k__Bacteria|p__Myxococcota|c__Polyangia|o__|f__	0	0	0	0	0	0	0	0	0	0	0	0	0	0	0	5.35525e-05	0	0	0	0	2.94863e-05	0	0	0	0	0	0	0	0	0	0	0	0	0	0	0	0	0	0	5.07297e-05	0	0	0	0	0	0	0	0	0
k__Bacteria|p__Myxococcota|c__Polyangia|o__Polyangiales|f__Phaselicystidaceae	0	0	0	0	0	0	0	0	0	0	0	0	0	6.30527e-05	0	0	0	0	0	0	0	0	0	0	0	0	0	0	0	0	0	0	0	0	0	0	0	0	0	0	7.05418e-05	0	0	0	0	0	0	0	0
k__Bacteria|p__Acidobacteriota|c__Acidobacteriae|o__Acidobacteriae|f__Acidobacteriae	0	0	0	0	0	0	0	0	0	0	0	0	0	0	0	0	0	0	0	0	0	0	0	0	0	0	0	0	0.000131981	0	0	0	0	0	0	0	0	0	0	0	0	0	0	0	0	0	0	0	0
k__Bacteria|p__Proteobacteria|c__Gammaproteobacteria|o__Ectothiorhodospirales|f__Ectothiorhodospiraceae	0	0	0	0	0	0	0	0	0	0	0	0	0	0	0	0	0	0	0	0	0	0	0	0	0	0	0	0	0.000131981	0	0	0	0	0	0	0	0	0	0	0	0	0	0	0	0	0	0	0	0
k__Archaea|p__Halobacterota|c__Methanomicrobia|o__Methanomicrobiales|f__Methanomicrobiaceae	0	0	0	0	0	0	0	0	0	0	0	0	0	3.15263e-05	0	0	0	0	0	0	0	0	0	0	0	0	0	0	0	0	0	0	0	0	0	0	0	0	0	5.07297e-05	4.70278e-05	0	0	0	0	0	0	0	0
k__Bacteria|p__Acidobacteriota|c__c5LKS83|o__c5LKS83|f__c5LKS83	0	0	0	0	0	0	0	0	0	0	0	0	0	0	2.83479e-05	0	0	0	0	0	2.94863e-05	0	0	0	0	0	0	0	0	0	0	0	0	0	0	0	0	0	0	0	7.05418e-05	0	0	0	0	0	0	0	0
k__Bacteria|p__Actinobacteriota|c__Actinobacteria|o__Pseudonocardiales|f__Pseudonocardiaceae	0	0	0	0	0	0	0	0	0	0	0	0	0	0	0	0	0	0	2.72844e-05	0	0	0	0	0	0	0	0	0	0	0	0	0	0	0	0	0	0	0	0	0	0	0	0	0	0	0	0	0.000100583	0
k__Bacteria|p__Deinococcota|c__Deinococci|o__Deinococcales|f__Trueperaceae	0	0	0	0	0	0	0	0	0	0	0	0	0	0	2.83479e-05	0	0	0	0	0	0	0	0	0	0	0	0	0	0	0	0	0	0	0	0	0	0	0	0	0	9.40557e-05	0	0	0	0	0	0	0	0
k__Bacteria|p__Bdellovibrionota|c__Oligoflexia|o__0319-6G20|f__0319-6G20	0	0	0	0	0	0	0	0	0	0	0	0	0	3.15263e-05	0	0	8.95115e-05	0	0	0	0	0	0	0	0	0	0	0	0	0	0	0	0	0	0	0	0	0	0	0	0	0	0	0	0	0	0	0	0
k__Bacteria|p__Elusimicrobiota|c__Elusimicrobia|o__Lineage_IV|f__Lineage_IV	0	0	0	0	0	0	0	0	0	0	0	0	0	3.15263e-05	0	0	0	5.66741e-05	0	0	0	0	0	0	0	0	0	0	0	0	0	0	0	0	0	0	0	0	0	0	0	0	0	0	0	0	0	0	0
k__Bacteria|p__Acidobacteriota|c__Subgroup_21|o__Subgroup_21|f__Subgroup_21	0	0	0	0	0	0	0	0	0	0	3.57117e-05	0	0	0	0	0	4.47557e-05	0	0	0	0	0	0	0	0	0	0	0	0	0	0	0	0	0	0	0	0	0	0	3.38198e-05	0	0	0	0	0	0	0	0	0
k__Bacteria|p__Myxococcota|c__Polyangia|o__Blfdi19|f__Blfdi19	0	0	0	0	0	0	0	0	0	0	0	0	0	0	0	0	6.71336e-05	0	0	0	0	0	0	0	0	0	0	0	0	0	0	0	0	0	0	0	0	0	0	0	4.70278e-05	0	0	0	0	0	0	0	0
k__Bacteria|p__Proteobacteria|c__Alphaproteobacteria|o__Rhizobiales|f__Beijerinckiaceae	0	0	0	0	0	4.98438e-05	0	0	0	0	0	0	0	0	0	0	0	0	0	0	0	0	0	0	0	0	0	0	0	0	0	0	0	0	0	0	0	0	0	0	0	0	0	0	0	0	0	0	0
k__Bacteria|p__Acidobacteriota|c__Subgroup_18|o__Subgroup_18|f__Subgroup_18	0	0	0	0	0	0	0	0	0	0	0	5.07262e-05	0	3.15263e-05	0	0	0	2.8337e-05	0	0	0	0	0	0	0	0	0	0	0	0	0	0	0	0	0	0	0	0	0	0	0	0	0	0	0	0	0	0	0
k__Bacteria|p__Acidobacteriota|c__Acidobacteriae|o__Acidobacteriales|f__Acidobacteriaceae_(Subgroup_1)	0	0	0	0	0	0	0	0	0	0	5.35676e-05	0	0	0	0	0	0	5.66741e-05	0	0	0	0	0	0	0	0	0	0	0	0	0	0	0	0	0	0	0	0	0	0	0	0	0	0	0	0	0	0	0
k__Bacteria|p__Actinobacteriota|c__Actinobacteria|o__Micrococcales|f__Promicromonosporaceae	0	0	0	0	0	0	0	0	0	0	0	0	0	0	0	0	0	0	0	0	0	0	0	0	0	0	0	0	0	0	0	0	0	0	0	0	0	0	0	0	0	0	0	0	0	0	0	0	0
k__Bacteria|p__Sumerlaeota|c__Sumerlaeia|o__|f__	0	0	0	0	0	0	0	0	0	0	0	0	0	0	0	0	0	0	0	0	0	0	0	0	0	0	0	0	0.000109984	0	0	0	0	0	0	0	0	0	0	0	0	0	0	0	0	0	0	0	0
k__Bacteria|p__Acidobacteriota|c__Acidobacteriae|o__PAUC26f|f__PAUC26f	0	0	0	0	0	0	0	0	0	0	0	0	0	0	0	0	6.71336e-05	0	0	0	0	0	0	0	0	0	0	4.20875e-05	0	0	0	0	0	0	0	0	0	0	0	0	0	0	0	0	0	0	0	0	0
k__Bacteria|p__Desulfobacterota|c__Syntrophobacteria|o__Syntrophobacterales|f__Syntrophobacteraceae	0	0	0	0	0	0	0	0	0	0	0	0	0	6.30527e-05	0	0	4.47557e-05	0	0	0	0	0	0	0	0	0	0	0	0	0	0	0	0	0	0	0	0	0	0	0	0	0	0	0	0	0	0	0	0
k__Bacteria|p__Actinobacteriota|c__Actinobacteria|o__Corynebacteriales|f__Mycobacteriaceae	0	0	0	0	0	0	0	0	0	0	0	0	0	0	0	0	4.47557e-05	0	0	0	0	0	0	0	0	0	0	0	0	0	0	0	0	0	0	0	0	0	0	0	0	0	0	0	0	0	0	0	0
k__Bacteria|p__Myxococcota|c__Polyangia|o__Nannocystales|f__Nannocystaceae	0	0	3.24939e-05	0	0	0	0	0	0	0	0	0	0	0	0	0	0	0	0	0	0	0	2.77793e-05	0	0	0	0	0	0	0	0	0	0	0	0	0	0	0	0	0	0	0	0	0	0	0	0	0	0
k__Bacteria|p__NKB15|c__NKB15|o__NKB15|f__NKB15	0	0	0	0	0	0	0	0	0	0	0	0	0	0	0	0	0	4.25056e-05	0	0	2.94863e-05	0	0	0	0	0	0	0	0	0	0	0	0	0	0	0	0	0	0	0	0	0	0	0	0	0	0	3.35278e-05	0
k__Bacteria|p__Myxococcota|c__Polyangia|o__Polyangiales|f__Eel-36e1D6	0	0	0	0	0	0	0	0	0	0	3.57117e-05	0	0	0	0	0	6.71336e-05	0	0	0	0	0	0	0	0	0	0	0	0	0	0	0	0	0	0	0	0	0	0	0	0	0	0	0	0	0	0	0	0
k__Bacteria|p__Verrucomicrobiota|c__Kiritimatiellae|o__WCHB1-41|f__WCHB1-41	0	0	0	0	0	0	0	0	0	0	0	0	0	0	0	0	4.47557e-05	5.66741e-05	0	0	0	0	0	0	0	0	0	0	0	0	0	0	0	0	0	0	0	0	0	0	0	0	0	0	0	0	0	0	0
k__Bacteria|p__Deferrisomatota|c__Defferrisomatia|o__Defferrisomatales|f__Defferrisomataceae	0	0	0	0	0	0	0	0	0	0	0	3.38175e-05	0	6.30527e-05	0	0	0	0	0	0	0	0	0	0	0	0	0	0	0	0	0	0	0	0	0	0	0	0	0	0	0	0	0	0	0	0	0	0	0
k__Bacteria|p__Proteobacteria|c__Gammaproteobacteria|o__Alteromonadales|f__Marinobacteraceae	0	0	0	0	0	0	0	0	0	0	0	0	0	0	0	4.01644e-05	0	5.66741e-05	0	0	0	0	0	0	0	0	0	0	0	0	0	0	0	0	0	0	0	0	0	0	0	0	0	0	0	0	0	0	0
k__Bacteria|p__Desulfobacterota|c__Desulfuromonadia|o__Desulfuromonadia|f__	0	0	0	0	0	0	0	0	0	0	0	0	0	0	0	0	6.71336e-05	2.8337e-05	0	0	0	0	0	0	0	0	0	0	0	0	0	0	0	0	0	0	0	0	0	0	0	0	0	0	0	0	0	0	0
k__Bacteria|p__WS4|c__WS4|o__WS4|f__WS4	0	0	0	0	0	0	0	0	0	0	0	0	0	0	0	0	0	0	0	0	0	0	0	0	0	0	0	0	0	0	0	0	0	0	0	0	0	0	0	0	0	0	0	0	0	0	0	0	0
k__Bacteria|p__Proteobacteria|c__Gammaproteobacteria|o__Alteromonadales|f__Shewanellaceae	0	0	0	0	0	4.98438e-05	0	0	0	0	0	0	0	0	0	0	0	0	0	0	0	0	0	0	0	0	0	4.20875e-05	0	0	0	0	0	0	0	0	0	0	0	0	0	0	0	0	0	0	0	0	0
k__Bacteria|p__Fibrobacterota|c__Fibrobacteria|o__Fibrobacterales|f__B5-096	0	0	0	0	0	0	0	0	0	0	0	0	0	0	4.25218e-05	0	0	0	0	0	0	0	0	0	0	0	0	0	0	0	0	0	0	0	0	0	0	0	0	0	4.70278e-05	0	0	0	0	0	0	0	0
k__Bacteria|p__Fibrobacterota|c__Fibrobacteria|o__Fibrobacterales|f__TG3	0	0	0	0	0	0	0	0	0	0	0	0	0	0	0	0	8.95115e-05	0	0	0	0	0	0	0	0	0	0	0	0	0	0	0	0	0	0	0	0	0	0	0	0	0	0	0	0	0	0	0	0
k__Bacteria|p__Calditrichota|c__Calditrichia|o__Calditrichales|f__Calditrichaceae	0	0	0	0	0	0	0	0	0	0	0	0	0	3.15263e-05	2.83479e-05	0	0	0	0	0	2.94863e-05	0	0	0	0	0	0	0	0	0	0	0	0	0	0	0	0	0	0	0	0	0	0	0	0	0	0	0	0
k__Bacteria|p__Caldatribacteriota|c__JS1|o__JS1|f__JS1	0	0	0	0	0	0	0	0	0	0	0	0	0	0	0	0	4.47557e-05	0	0	0	4.42295e-05	0	0	0	0	0	0	0	0	0	0	0	0	0	0	0	0	0	0	0	0	0	0	0	0	0	0	0	0
k__Bacteria|p__Desulfobacterota|c__Desulfuromonadia|o__Desulfuromonadia|f__Geothermobacteraceae	0	0	0	0	0	0	0	0	0	0	0	0	0	0	0	0	4.47557e-05	0	0	0	0	0	0	0	0	0	0	0	4.39938e-05	0	0	0	0	0	0	0	0	0	0	0	0	0	0	0	0	0	0	0	0
k__Bacteria|p__Bacteroidota|c__Bacteroidia|o__Sphingobacteriales|f__env.OPS_17	0	0	0	0	0	0	0	0	0	0	0	0	0	0	0	0	0	0	0	0	0	0	0	0	0	0	0	0	8.79875e-05	0	0	0	0	0	0	0	0	0	0	0	0	0	0	0	0	0	0	0	0
k__Bacteria|p__Verrucomicrobiota|c__Lentisphaeria|o__Oligosphaerales|f__Lenti-02	0	0	0	0	0	0	0	0	0	0	0	0	0	0	0	0	0	0	0	0	0	0	0	0	0	0	0	0	0	0	0	0	0	0	0	0	0	0	0	0	0	0	0	0	0	0	0	8.38195e-05	0
k__Bacteria|p__Firmicutes|c__Thermoanaerobacteria|o__Thermoanaerobacterales|f__Thermoanaerobacteraceae	0	0	0	0	0	0	0	0	0	0	0	0	0	0	0	0	0	0	0	0	0	0	0	0	0	0	0	0	0	0	0	0	0	0	0	0	0	0	0	0	0	0	0	0	0	0	0	0	8.34752e-05
k__Bacteria|p__Proteobacteria|c__Gammaproteobacteria|o__Burkholderiales|f__	0	0	0	0	0	0	0	0	0	0	0	0	0	4.72895e-05	0	0	0	0	0	0	0	0	0	0	0	0	0	0	0	0	0	0	0	0	0	0	0	0	0	3.38198e-05	0	0	0	0	0	0	0	0	0
k__Bacteria|p__Chloroflexi|c__Anaerolineae|o__SBR1031|f__A4b	0	0	0	0	0	0	0	0	0	0	3.57117e-05	0	0	0	0	0	4.47557e-05	0	0	0	0	0	0	0	0	0	0	0	0	0	0	0	0	0	0	0	0	0	0	0	0	0	0	0	0	0	0	0	0
k__Bacteria|p__Bacteroidota|c__Kapabacteria|o__Kapabacteriales|f__Kapabacteriales	0	0	0	0	0	0	0	0	0	0	0	5.07262e-05	0	0	0	0	0	0	0	0	2.94863e-05	0	0	0	0	0	0	0	0	0	0	0	0	0	0	0	0	0	0	0	0	0	0	0	0	0	0	0	0
k__Bacteria|p__Actinobacteriota|c__Actinobacteria|o__Streptosporangiales|f__Thermomonosporaceae	0	0	0	0	0	0	0	0	0	0	0	0	0	0	0	0	0	0	0	0	0	0	0	0	0	0	0	0	0	0	0	0	0	0	0	0	0	0	0	0	0	0	0	0	0	0	0	0	0
k__Bacteria|p__Fibrobacterota|c__Fibrobacteria|o__Fibrobacterales|f__B122	0	0	0	0	0	0	0	0	0	0	0	3.38175e-05	0	0	0	0	4.47557e-05	0	0	0	0	0	0	0	0	0	0	0	0	0	0	0	0	0	0	0	0	0	0	0	0	0	0	0	0	0	0	0	0
k__Bacteria|p__Firmicutes|c__Bacilli|o__Erysipelotrichales|f__	0	0	0	0	0	0	0	0	0	0	0	0	0	0	0	0	0	0	0	0	0	0	0	0	0	0	0	2.80584e-05	0	0	0	0	0	0	0	0	0	0	0	0	0	0	0	0	0	0	0	0	5.00851e-05
k__Bacteria|p__Myxococcota|c__Polyangia|o__MidBa8|f__MidBa8	0	0	0	0	0	0	0	0	0	0	0	3.38175e-05	4.4082e-05	0	0	0	0	0	0	0	0	0	0	0	0	0	0	0	0	0	0	0	0	0	0	0	0	0	0	0	0	0	0	0	0	0	0	0	0
k__Bacteria|p__Actinobacteriota|c__MB-A2-108|o__MB-A2-108|f__MB-A2-108	0	0	4.87409e-05	0	0	0	0	0	0	0	0	0	0	0	0	0	0	0	0	0	0	0	0	0	0	0	0	2.80584e-05	0	0	0	0	0	0	0	0	0	0	0	0	0	0	0	0	0	0	0	0	0
k__Bacteria|p__Planctomycetota|c__Phycisphaerae|o__Phycisphaerales|f__Phycisphaeraceae	0	0	0	0	0	0	0	0	0	0	0	3.38175e-05	0	0	0	0	0	4.25056e-05	0	0	0	0	0	0	0	0	0	0	0	0	0	0	0	0	0	0	0	0	0	0	0	0	0	0	0	0	0	0	0
k__Bacteria|p__Actinobacteriota|c__Acidimicrobiia|o__|f__	0	0	0	0	0	0	0	0	0	0	0	0	0	0	0	0	4.47557e-05	0	0	0	0	0	0	0	0	0	0	0	0	0	0	0	0	0	0	0	0	0	0	0	0	0	0	0	0	0	0	0	0
k__Bacteria|p__Proteobacteria|c__Gammaproteobacteria|o__Coxiellales|f__Coxiellaceae	0	0	0	0	0	0	0	0	0	0	0	0	4.4082e-05	3.15263e-05	0	0	0	0	0	0	0	0	0	0	0	0	0	0	0	0	0	0	0	0	0	0	0	0	0	0	0	0	0	0	0	0	0	0	0
k__Bacteria|p__Acidobacteriota|c__Vicinamibacteria|o__Vicinamibacterales|f__	0	0	0	0	0	0	0	0	0	0	0	0	0	0	2.83479e-05	0	0	0	0	0	0	0	0	0	0	0	0	0	0	0	0	0	0	0	0	0	0	0	0	0	4.70278e-05	0	0	0	0	0	0	0	0
k__Bacteria|p__Bacteroidota|c__Bacteroidia|o__Chitinophagales|f__Chitinophagaceae	0	0	0	0	0	0	0	0	0	0	0	0	0	0	2.83479e-05	0	0	0	0	0	0	0	0	0	0	0	0	0	0	0	0	0	0	0	0	0	0	0	0	0	4.70278e-05	0	0	0	0	0	0	0	0
k__Bacteria|p__Proteobacteria|c__Gammaproteobacteria|o__Burkholderiales|f__Sulfuricellaceae	0	0	0	0	0	0	0	0	0	0	0	0	2.9388e-05	0	0	0	4.47557e-05	0	0	0	0	0	0	0	0	0	0	0	0	0	0	0	0	0	0	0	0	0	0	0	0	0	0	0	0	0	0	0	0
k__Bacteria|p__Firmicutes|c__Desulfotomaculia|o__Desulfotomaculales|f__Desulfotomaculales	0	0	0	0	0	0	0	0	0	0	0	0	0	0	0	0	0	0	0	0	0	0	0	0	0	0	0	4.20875e-05	0	0	0	0	0	0	0	0	0	0	0	0	0	0	0	3.03684e-05	0	0	0	0	0
k__Bacteria|p__Actinobacteriota|c__Actinobacteria|o__PeM15|f__PeM15	0	0	0	0	0	0	0	0	0	0	0	0	0	0	0	2.67763e-05	4.47557e-05	0	0	0	0	0	0	0	0	0	0	0	0	0	0	0	0	0	0	0	0	0	0	0	0	0	0	0	0	0	0	0	0
k__Bacteria|p__Desulfobacterota|c__Desulfovibrionia|o__Desulfovibrionales|f__	0	0	0	0	0	0	0	0	0	0	0	0	0	0	0	2.67763e-05	4.47557e-05	0	0	0	0	0	0	0	0	0	0	0	0	0	0	0	0	0	0	0	0	0	0	0	0	0	0	0	0	0	0	0	0
k__Bacteria|p__Margulisbacteria|c__Margulisbacteria|o__Margulisbacteria|f__Margulisbacteria	0	0	0	0	0	0	0	0	0	0	7.14235e-05	0	0	0	0	0	0	0	0	0	0	0	0	0	0	0	0	0	0	0	0	0	0	0	0	0	0	0	0	0	0	0	0	0	0	0	0	0	0
k__Bacteria|p__Desulfobacterota|c__Desulfuromonadia|o__|f__	0	0	0	0	0	0	0	0	0	0	0	0	0	0	0	0	0	0	0	0	2.94863e-05	0	4.1669e-05	0	0	0	0	0	0	0	0	0	0	0	0	0	0	0	0	0	0	0	0	0	0	0	0	0	0
k__Bacteria|p__Bacteroidota|c__Rhodothermia|o__Rhodothermales|f__Rhodothermaceae	0	0	0	0	0	0	0	0	0	0	0	0	0	0	0	0	0	7.08426e-05	0	0	0	0	0	0	0	0	0	0	0	0	0	0	0	0	0	0	0	0	0	0	0	0	0	0	0	0	0	0	0
k__Archaea|p__Crenarchaeota|c__Bathyarchaeia|o__Bathyarchaeia|f__Bathyarchaeia	0	0	0	0	0	0	0	0	0	0	0	0	0	0	0	0	0	0	0	0	0	0	0	0	0	0	0	0	0	0	0	0	0	0	0	0	0	0	0	0	7.05418e-05	0	0	0	0	0	0	0	0
k__Archaea|p__Halobacterota|c__Methanomicrobia|o__Methanomicrobiales|f__Methanomicrobiales	0	0	0	0	0	0	0	0	0	0	0	0	0	0	0	0	0	0	0	0	0	0	0	0	0	0	0	0	0	0	0	0	0	0	0	0	0	0	0	0	7.05418e-05	0	0	0	0	0	0	0	0
k__Bacteria|p__Dependentiae|c__Babeliae|o__Babeliales|f__	0	0	0	0	0	0	0	0	0	0	0	0	0	0	0	0	0	0	0	0	0	0	0	0	0	0	0	0	0	0	0	0	0	0	0	0	0	0	0	0	7.05418e-05	0	0	0	0	0	0	0	0
k__Bacteria|p__Myxococcota|c__Myxococcia|o__Myxococcales|f__Anaeromyxobacteraceae	0	0	0	0	0	0	0	0	0	0	0	0	0	0	0	0	0	0	0	0	0	0	0	0	0	0	0	0	0	0	0	0	0	0	0	0	0	0	0	0	7.05418e-05	0	0	0	0	0	0	0	0
k__Bacteria|p__Actinobacteriota|c__Acidimicrobiia|o__IMCC26256|f__IMCC26256	0	0	0	0	0	0	0	0	0	0	0	0	0	0	0	0	0	2.8337e-05	0	0	0	0	0	0	0	0	0	0	0	0	0	4.00486e-05	0	0	0	0	0	0	0	0	0	0	0	0	0	0	0	0	0
k__Bacteria|p__Proteobacteria|c__Gammaproteobacteria|o__Burkholderiales|f__T34	0	0	0	0	0	0	0	0	0	0	0	0	0	0	0	0	0	0	6.8211e-05	0	0	0	0	0	0	0	0	0	0	0	0	0	0	0	0	0	0	0	0	0	0	0	0	0	0	0	0	0	0
k__Bacteria|p__Bacteroidota|c__Bacteroidia|o__Bacteroidales|f__Bacteroidetes_BD2-2	0	0	0	0	0	0	0	0	0	0	0	3.38175e-05	0	0	0	0	0	0	0	0	0	0	0	0	0	0	0	0	0	0	0	0	0	0	0	0	0	0	0	3.38198e-05	0	0	0	0	0	0	0	0	0
k__Bacteria|p__Actinobacteriota|c__Actinobacteria|o__Frankiales|f__Frankiales	0	0	0	0	0	0	0	0	0	0	0	3.38175e-05	0	0	0	0	0	0	0	0	0	0	0	0	0	0	0	0	0	0	0	0	0	0	0	0	0	0	0	0	0	0	0	0	0	0	0	3.35278e-05	0
k__Bacteria|p__Actinobacteriota|c__Acidimicrobiia|o__Microtrichales|f__Microtrichaceae	0	0	0	0	0	0	0	0	0	0	0	0	0	0	0	0	6.71336e-05	0	0	0	0	0	0	0	0	0	0	0	0	0	0	0	0	0	0	0	0	0	0	0	0	0	0	0	0	0	0	0	0
k__Bacteria|p__Actinobacteriota|c__Actinobacteria|o__Micrococcales|f__Sanguibacteraceae	0	0	0	0	0	0	0	0	0	0	0	0	0	0	0	0	6.71336e-05	0	0	0	0	0	0	0	0	0	0	0	0	0	0	0	0	0	0	0	0	0	0	0	0	0	0	0	0	0	0	0	0
k__Bacteria|p__Bacteroidota|c__Bacteroidia|o__Sphingobacteriales|f__	0	0	0	0	0	0	0	0	0	0	0	0	0	0	0	0	6.71336e-05	0	0	0	0	0	0	0	0	0	0	0	0	0	0	0	0	0	0	0	0	0	0	0	0	0	0	0	0	0	0	0	0
k__Bacteria|p__Chloroflexi|c__OLB14|o__OLB14|f__OLB14	0	0	0	0	0	0	0	0	0	0	0	0	0	0	0	0	6.71336e-05	0	0	0	0	0	0	0	0	0	0	0	0	0	0	0	0	0	0	0	0	0	0	0	0	0	0	0	0	0	0	0	0
k__Bacteria|p__DTB120|c__DTB120|o__DTB120|f__DTB120	0	0	0	0	0	0	0	0	0	0	0	0	0	0	0	0	6.71336e-05	0	0	0	0	0	0	0	0	0	0	0	0	0	0	0	0	0	0	0	0	0	0	0	0	0	0	0	0	0	0	0	0
k__Bacteria|p__Firmicutes|c__Syntrophomonadia|o__Syntrophomonadales|f__Syntrophomonadaceae	0	0	0	0	0	0	0	0	0	0	0	0	0	0	0	0	6.71336e-05	0	0	0	0	0	0	0	0	0	0	0	0	0	0	0	0	0	0	0	0	0	0	0	0	0	0	0	0	0	0	0	0
k__Bacteria|p__Proteobacteria|c__Alphaproteobacteria|o__Puniceispirillales|f__	0	0	0	0	0	0	0	0	0	0	0	0	0	0	0	0	6.71336e-05	0	0	0	0	0	0	0	0	0	0	0	0	0	0	0	0	0	0	0	0	0	0	0	0	0	0	0	0	0	0	0	0
k__Bacteria|p__Elusimicrobiota|c__Lineage_IIb|o__Lineage_IIb|f__Lineage_IIb	0	0	0	0	0	3.32292e-05	0	0	0	0	0	0	0	3.15263e-05	0	0	0	0	0	0	0	0	0	0	0	0	0	0	0	0	0	0	0	0	0	0	0	0	0	0	0	0	0	0	0	0	0	0	0
k__Bacteria|p__Bacteroidota|c__Ignavibacteria|o__Ignavibacteriales|f__Melioribacteraceae	0	0	0	0	0	0	0	0	0	0	0	0	0	0	0	0	0	0	0	0	2.94863e-05	0	0	0	0	0	0	0	0	0	0	0	0	0	0	0	0	0	0	3.38198e-05	0	0	0	0	0	0	0	0	0
k__Bacteria|p__Methylomirabilota|c__Methylomirabilia|o__Methylomirabilales|f__Methylomirabilaceae	0	0	0	0	0	0	0	0	0	0	0	0	0	0	0	0	0	0	0	0	2.94863e-05	0	0	0	0	0	0	0	0	0	0	0	0	0	0	0	0	0	0	3.38198e-05	0	0	0	0	0	0	0	0	0
k__Bacteria|p__Myxococcota|c__Polyangia|o__PS-B29|f__PS-B29	0	0	0	0	0	0	0	0	0	0	0	0	0	6.30527e-05	0	0	0	0	0	0	0	0	0	0	0	0	0	0	0	0	0	0	0	0	0	0	0	0	0	0	0	0	0	0	0	0	0	0	0
k__Bacteria|p__Bacteroidota|c__Bacteroidia|o__Chitinophagales|f__	3.07031e-05	0	0	0	0	0	0	0	0	0	0	0	0	3.15263e-05	0	0	0	0	0	0	0	0	0	0	0	0	0	0	0	0	0	0	0	0	0	0	0	0	0	0	0	0	0	0	0	0	0	0	0
k__Bacteria|p__Bacteroidota|c__Bacteroidia|o__Flavobacteriales|f__Crocinitomicaceae	0	0	0	0	0	0	0	0	0	0	0	0	0	3.15263e-05	0	0	0	0	0	0	2.94863e-05	0	0	0	0	0	0	0	0	0	0	0	0	0	0	0	0	0	0	0	0	0	0	0	0	0	0	0	0
k__Bacteria|p__Acidobacteriota|c__Subgroup_22|o__Subgroup_22|f__Subgroup_22	0	0	0	0	0	0	0	0	0	0	0	0	2.9388e-05	3.15263e-05	0	0	0	0	0	0	0	0	0	0	0	0	0	0	0	0	0	0	0	0	0	0	0	0	0	0	0	0	0	0	0	0	0	0	0
k__Bacteria|p__Bdellovibrionota|c__Bdellovibrionia|o__Bdellovibrionales|f__Bdellovibrionaceae	0	0	0	0	0	0	0	0	0	0	0	0	0	3.15263e-05	2.83479e-05	0	0	0	0	0	0	0	0	0	0	0	0	0	0	0	0	0	0	0	0	0	0	0	0	0	0	0	0	0	0	0	0	0	0
k__Bacteria|p__Acidobacteriota|c__Holophagae|o__Subgroup_7|f__Subgroup_7	0	0	0	0	0	0	0	0	0	0	0	0	2.9388e-05	0	0	0	0	2.8337e-05	0	0	0	0	0	0	0	0	0	0	0	0	0	0	0	0	0	0	0	0	0	0	0	0	0	0	0	0	0	0	0
k__Bacteria|p__Desulfobacterota|c__Desulfuromonadia|o__Desulfuromonadia|f__Geopsychrobacteraceae	0	0	0	0	0	0	0	0	0	0	0	0	0	0	0	0	0	5.66741e-05	0	0	0	0	0	0	0	0	0	0	0	0	0	0	0	0	0	0	0	0	0	0	0	0	0	0	0	0	0	0	0
k__Bacteria|p__Firmicutes|c__Bacilli|o__Alicyclobacillales|f__Alicyclobacillaceae	0	0	0	0	0	0	0	0	0	0	0	0	0	0	0	0	0	5.66741e-05	0	0	0	0	0	0	0	0	0	0	0	0	0	0	0	0	0	0	0	0	0	0	0	0	0	0	0	0	0	0	0
k__Bacteria|p__Sumerlaeota|c__Sumerlaeia|o__Sumerlaeales|f__Sumerlaeaceae	0	0	0	0	0	0	0	0	0	0	0	0	2.9388e-05	0	0	2.67763e-05	0	0	0	0	0	0	0	0	0	0	0	0	0	0	0	0	0	0	0	0	0	0	0	0	0	0	0	0	0	0	0	0	0
k__Bacteria|p__Bdellovibrionota|c__Bdellovibrionia|o__Bacteriovoracales|f__Bacteriovoracaceae	0	0	0	0	0	0	0	0	0	0	0	0	0	0	2.83479e-05	2.67763e-05	0	0	0	0	0	0	0	0	0	0	0	0	0	0	0	0	0	0	0	0	0	0	0	0	0	0	0	0	0	0	0	0	0
k__Bacteria|p__Firmicutes|c__Bacilli|o__Lactobacillales|f__Vagococcaceae	0	0	0	0	0	0	0	0	0	0	5.35676e-05	0	0	0	0	0	0	0	0	0	0	0	0	0	0	0	0	0	0	0	0	0	0	0	0	0	0	0	0	0	0	0	0	0	0	0	0	0	0
k__Bacteria|p__Proteobacteria|c__Alphaproteobacteria|o__Paracaedibacterales|f__Paracaedibacteraceae	0	0	0	0	0	0	0	0	0	0	0	0	0	0	0	5.35525e-05	0	0	0	0	0	0	0	0	0	0	0	0	0	0	0	0	0	0	0	0	0	0	0	0	0	0	0	0	0	0	0	0	0
k__Bacteria|p__Bacteroidota|c__Bacteroidia|o__Bacteroidales|f__Marinilabiliaceae	0	0	0	0	0	0	0	0	0	0	0	0	0	0	0	0	0	0	0	0	0	0	0	0	0	0	0	0	0	0	0	0	0	0	0	0	0	0	0	5.07297e-05	0	0	0	0	0	0	0	0	0
k__Bacteria|p__Chloroflexi|c__JG30-KF-CM66|o__JG30-KF-CM66|f__JG30-KF-CM66	0	0	0	0	0	0	0	0	0	0	0	0	0	0	0	0	0	0	0	0	0	0	0	0	0	0	0	0	0	0	0	0	0	0	0	0	0	0	0	5.07297e-05	0	0	0	0	0	0	0	0	0
k__Bacteria|p__Halanaerobiaeota|c__Halanaerobiia|o__Halanaerobiales|f__Halanaerobiaceae	0	0	0	0	0	0	0	0	0	0	0	0	0	0	0	0	0	0	0	0	0	0	0	0	0	0	0	0	0	0	0	0	0	0	0	0	0	0	0	5.07297e-05	0	0	0	0	0	0	0	0	0
k__Bacteria|p__Patescibacteria|c__Parcubacteria|o__Candidatus_Wolfebacteria|f__Candidatus_Wolfebacteria	0	0	0	0	0	0	0	0	0	0	0	0	0	0	0	0	0	0	0	0	0	0	0	0	0	0	0	0	0	0	0	0	0	0	0	0	0	0	0	5.07297e-05	0	0	0	0	0	0	0	0	0
k__Bacteria|p__Actinobacteriota|c__Acidimicrobiia|o__Microtrichales|f__Iamiaceae	0	0	0	0	0	0	0	0	0	0	0	0	0	0	0	0	0	0	0	0	0	0	0	0	0	0	0	0	0	0	0	0	0	0	0	0	0	0	0	0	0	0	0	0	0	0	0	5.02917e-05	0
k__Bacteria|p__SAR324_clade(Marine_group_B)|c__SAR324_clade(Marine_group_B)|o__SAR324_clade(Marine_group_B)|f__SAR324_clade(Marine_group_B)	0	0	0	0	0	0	0	0	0	0	0	0	0	0	0	0	0	0	0	0	0	0	0	0	0	0	0	0	0	0	0	0	0	0	0	0	0	0	0	0	0	0	0	0	0	0	0	5.02917e-05	0
k__Bacteria|p__Actinobacteriota|c__Actinobacteria|o__Catenulisporales|f__Actinospicaceae	0	0	0	0	0	4.98438e-05	0	0	0	0	0	0	0	0	0	0	0	0	0	0	0	0	0	0	0	0	0	0	0	0	0	0	0	0	0	0	0	0	0	0	0	0	0	0	0	0	0	0	0
k__Bacteria|p__Acetothermia|c__Acetothermiia|o__Acetothermiia|f__Acetothermiia	0	0	0	0	0	0	0	0	0	0	0	0	0	4.72895e-05	0	0	0	0	0	0	0	0	0	0	0	0	0	0	0	0	0	0	0	0	0	0	0	0	0	0	0	0	0	0	0	0	0	0	0
k__Archaea|p__Halobacterota|c__Methanosarcinia|o__Methanosarciniales|f__Methanosarcinaceae	0	0	0	0	0	0	0	0	0	0	0	0	0	0	0	0	0	0	0	0	0	0	0	0	0	0	0	0	0	0	0	0	0	0	0	0	0	0	0	0	0	0	0	0	0	0	0	0	0
k__Bacteria|p__Cyanobacteria|c__Sericytochromatia|o__Sericytochromatia|f__Sericytochromatia	0	0	0	0	0	0	0	0	0	0	0	0	0	0	0	0	0	0	0	0	0	0	0	0	0	0	0	0	0	0	0	0	0	0	0	0	0	0	0	0	4.70278e-05	0	0	0	0	0	0	0	0
k__Bacteria|p__Proteobacteria|c__Alphaproteobacteria|o__Rickettsiales|f__Rickettsiaceae	0	0	0	0	0	0	0	0	0	0	0	0	0	0	0	0	0	0	0	0	0	0	0	0	0	0	0	0	0	0	0	0	0	0	0	0	0	0	0	0	4.70278e-05	0	0	0	0	0	0	0	0
k__Bacteria|p__Verrucomicrobiota|c__Lentisphaeria|o__SS1-B-02-17|f__SS1-B-02-17	0	0	0	0	0	0	0	0	0	0	0	0	0	0	0	0	0	0	0	0	0	0	0	0	0	0	0	0	0	0	0	0	0	0	0	0	0	0	0	0	4.70278e-05	0	0	0	0	0	0	0	0
k__Bacteria|p__Firmicutes|c__Bacilli|o__Izemoplasmatales|f__Izemoplasmatales	0	0	0	0	0	0	0	0	0	0	0	0	0	0	0	0	0	0	0	0	0	0	0	0	0	0	0	0	0	0	0	0	0	0	0	0	0	0	0	0	0	0	0	4.55526e-05	0	0	0	0	0
k__Bacteria|p__Chloroflexi|c__Chloroflexia|o__Chloroflexales|f__Roseiflexaceae	0	0	0	0	0	0	0	0	0	0	0	0	0	0	0	0	0	0	0	0	0	0	0	0	0	0	0	0	0	0	0	0	0	0	0	0	0	0	0	0	0	0	0	0	0	4.51277e-05	0	0	0
k__Bacteria|p__Actinobacteriota|c__RBG-16-55-12|o__RBG-16-55-12|f__RBG-16-55-12	0	0	0	0	0	0	0	0	0	0	0	0	0	0	0	0	4.47557e-05	0	0	0	0	0	0	0	0	0	0	0	0	0	0	0	0	0	0	0	0	0	0	0	0	0	0	0	0	0	0	0	0
k__Bacteria|p__Chloroflexi|c__Anaerolineae|o__ADurb.Bin180|f__ADurb.Bin180	0	0	0	0	0	0	0	0	0	0	0	0	0	0	0	0	4.47557e-05	0	0	0	0	0	0	0	0	0	0	0	0	0	0	0	0	0	0	0	0	0	0	0	0	0	0	0	0	0	0	0	0
k__Bacteria|p__Desulfobacterota|c__Desulfuromonadia|o__Sva1033|f__Sva1033	0	0	0	0	0	0	0	0	0	0	0	0	0	0	0	0	4.47557e-05	0	0	0	0	0	0	0	0	0	0	0	0	0	0	0	0	0	0	0	0	0	0	0	0	0	0	0	0	0	0	0	0
k__Bacteria|p__Myxococcota|c__Polyangia|o__Polyangiales|f__Polyangiaceae	0	0	0	0	0	0	0	0	0	0	0	0	0	0	0	0	4.47557e-05	0	0	0	0	0	0	0	0	0	0	0	0	0	0	0	0	0	0	0	0	0	0	0	0	0	0	0	0	0	0	0	0
k__Bacteria|p__NB1-j|c__NB1-j|o__NB1-j|f__NB1-j	0	0	0	0	0	0	0	0	0	0	0	0	0	0	0	0	4.47557e-05	0	0	0	0	0	0	0	0	0	0	0	0	0	0	0	0	0	0	0	0	0	0	0	0	0	0	0	0	0	0	0	0
k__Bacteria|p__Proteobacteria|c__Gammaproteobacteria|o__SZB30|f__SZB30	0	0	0	0	0	0	0	0	0	0	0	0	0	0	0	0	4.47557e-05	0	0	0	0	0	0	0	0	0	0	0	0	0	0	0	0	0	0	0	0	0	0	0	0	0	0	0	0	0	0	0	0
k__Bacteria|p__Verrucomicrobiota|c__Omnitrophia|o__Omnitrophales|f__Omnitrophaceae	0	0	0	0	0	0	0	0	0	0	0	0	0	0	0	0	4.47557e-05	0	0	0	0	0	0	0	0	0	0	0	0	0	0	0	0	0	0	0	0	0	0	0	0	0	0	0	0	0	0	0	0
k__Bacteria|p__Verrucomicrobiota|c__Verrucomicrobiae|o__Chthoniobacterales|f__Chthoniobacteraceae	0	0	0	0	0	0	0	0	0	0	0	0	0	0	0	0	4.47557e-05	0	0	0	0	0	0	0	0	0	0	0	0	0	0	0	0	0	0	0	0	0	0	0	0	0	0	0	0	0	0	0	0
k__Bacteria|p__Actinobacteriota|c__WCHB1-81|o__WCHB1-81|f__WCHB1-81	0	0	0	0	0	0	0	0	0	0	0	0	0	0	0	0	0	0	0	0	4.42295e-05	0	0	0	0	0	0	0	0	0	0	0	0	0	0	0	0	0	0	0	0	0	0	0	0	0	0	0	0
k__Bacteria|p__Dependentiae|c__Babeliae|o__Babeliales|f__Vermiphilaceae	0	0	0	0	0	0	0	0	0	0	0	0	0	0	0	0	0	0	0	0	4.42295e-05	0	0	0	0	0	0	0	0	0	0	0	0	0	0	0	0	0	0	0	0	0	0	0	0	0	0	0	0
k__Bacteria|p__Patescibacteria|c__|o__|f__	0	0	0	0	0	0	0	0	0	0	0	0	0	0	0	0	0	0	0	0	4.42295e-05	0	0	0	0	0	0	0	0	0	0	0	0	0	0	0	0	0	0	0	0	0	0	0	0	0	0	0	0
k__Bacteria|p__Actinobacteriota|c__Actinobacteria|o__Frankiales|f__Acidothermaceae	0	4.39967e-05	0	0	0	0	0	0	0	0	0	0	0	0	0	0	0	0	0	0	0	0	0	0	0	0	0	0	0	0	0	0	0	0	0	0	0	0	0	0	0	0	0	0	0	0	0	0	0
k__Bacteria|p__Proteobacteria|c__Alphaproteobacteria|o__Zavarziniales|f__	0	0	0	0	0	0	0	0	0	0	0	0	0	0	0	0	0	0	0	0	0	0	0	0	0	0	0	0	4.39938e-05	0	0	0	0	0	0	0	0	0	0	0	0	0	0	0	0	0	0	0	0
k__Bacteria|p__Acidobacteriota|c__Acidobacteriae|o__Solibacterales|f__Solibacteraceae	0	0	0	0	0	0	0	0	0	0	0	0	0	0	0	0	0	0	0	0	0	0	0	0	0	0	0	0	0	0	0	0	4.31959e-05	0	0	0	0	0	0	0	0	0	0	0	0	0	0	0	0
k__Archaea|p__Thermoplasmatota|c__Thermoplasmata|o__Methanomassiliicoccales|f__	0	0	0	0	0	0	0	0	0	0	0	0	0	0	0	0	0	4.25056e-05	0	0	0	0	0	0	0	0	0	0	0	0	0	0	0	0	0	0	0	0	0	0	0	0	0	0	0	0	0	0	0
k__Bacteria|p__Gemmatimonadota|c__S0134_terrestrial_group|o__S0134_terrestrial_group|f__S0134_terrestrial_group	0	0	0	0	0	0	0	0	0	0	0	0	0	0	0	0	0	4.25056e-05	0	0	0	0	0	0	0	0	0	0	0	0	0	0	0	0	0	0	0	0	0	0	0	0	0	0	0	0	0	0	0
k__Bacteria|p__Proteobacteria|c__Gammaproteobacteria|o__Thiomicrospirales|f__Thiomicrospiraceae	0	0	0	0	0	0	0	0	0	0	0	0	0	0	0	4.01644e-05	0	0	0	0	0	0	0	0	0	0	0	0	0	0	0	0	0	0	0	0	0	0	0	0	0	0	0	0	0	0	0	0	0
k__Archaea|p__Nanoarchaeota|c__Nanoarchaeia|o__Woesearchaeales|f__GW2011_GWC1_47_15	0	0	0	0	0	0	0	0	0	0	3.57117e-05	0	0	0	0	0	0	0	0	0	0	0	0	0	0	0	0	0	0	0	0	0	0	0	0	0	0	0	0	0	0	0	0	0	0	0	0	0	0
k__Bacteria|p__Cyanobacteria|c__Vampirivibrionia|o__Vampirovibrionales|f__Vampirovibrionales	0	0	0	0	0	0	0	0	0	0	3.57117e-05	0	0	0	0	0	0	0	0	0	0	0	0	0	0	0	0	0	0	0	0	0	0	0	0	0	0	0	0	0	0	0	0	0	0	0	0	0	0
k__Bacteria|p__Firmicutes|c__Clostridia|o__Peptostreptococcales-Tissierellales|f__Dethiosulfatibacteraceae	0	0	0	0	0	0	0	0	0	0	3.57117e-05	0	0	0	0	0	0	0	0	0	0	0	0	0	0	0	0	0	0	0	0	0	0	0	0	0	0	0	0	0	0	0	0	0	0	0	0	0	0
k__Bacteria|p__Bdellovibrionota|c__Oligoflexia|o__Oligoflexales|f__	0	0	0	0	0	0	0	0	0	0	0	0	0	0	0	0	0	0	0	0	0	3.54969e-05	0	0	0	0	0	0	0	0	0	0	0	0	0	0	0	0	0	0	0	0	0	0	0	0	0	0	0
k__Bacteria|p__Firmicutes|c__Clostridia|o__Peptostreptococcales-Tissierellales|f__Proteiniboraceae	0	0	0	0	3.52473e-05	0	0	0	0	0	0	0	0	0	0	0	0	0	0	0	0	0	0	0	0	0	0	0	0	0	0	0	0	0	0	0	0	0	0	0	0	0	0	0	0	0	0	0	0
k__Archaea|p__Nanoarchaeota|c__Nanoarchaeia|o__Woesearchaeales|f__Woesearchaeales	0	0	0	0	0	0	0	0	0	0	0	0	0	0	0	0	0	0	0	0	0	0	0	0	0	0	0	0	0	0	0	0	0	0	0	0	0	0	0	3.38198e-05	0	0	0	0	0	0	0	0	0
k__Bacteria|p__Bacteroidota|c__Bacteroidia|o__Sphingobacteriales|f__NS11-12_marine_group	0	0	0	0	0	0	0	0	0	0	0	0	0	0	0	0	0	0	0	0	0	0	0	0	0	0	0	0	0	0	0	0	0	0	0	0	0	0	0	0	0	0	0	0	0	0	0	3.35278e-05	0
k__Bacteria|p__Cloacimonadota|c__Cloacimonadia|o__Cloacimonadales|f__PBS-18	0	0	0	0	0	0	0	0	0	0	0	0	0	0	0	0	0	0	0	0	0	0	0	0	0	0	0	0	0	0	0	0	0	0	0	0	0	0	0	0	0	0	0	0	0	0	0	3.35278e-05	0
k__Bacteria|p__Proteobacteria|c__Gammaproteobacteria|o__Aeromonadales|f__	0	0	0	0	0	3.32292e-05	0	0	0	0	0	0	0	0	0	0	0	0	0	0	0	0	0	0	0	0	0	0	0	0	0	0	0	0	0	0	0	0	0	0	0	0	0	0	0	0	0	0	0
k__Bacteria|p__Verrucomicrobiota|c__Omnitrophia|o__Omnitrophales|f__Omnitrophales	0	0	0	0	0	3.32292e-05	0	0	0	0	0	0	0	0	0	0	0	0	0	0	0	0	0	0	0	0	0	0	0	0	0	0	0	0	0	0	0	0	0	0	0	0	0	0	0	0	0	0	0
k__Archaea|p__Nanoarchaeota|c__Nanoarchaeia|o__Woesearchaeales|f__SCGC_AAA011-D5	0	0	0	0	0	0	0	0	0	0	0	0	0	3.15263e-05	0	0	0	0	0	0	0	0	0	0	0	0	0	0	0	0	0	0	0	0	0	0	0	0	0	0	0	0	0	0	0	0	0	0	0
k__Bacteria|p__Actinobacteriota|c__|o__|f__	0	0	0	0	0	0	0	0	0	0	0	0	0	3.15263e-05	0	0	0	0	0	0	0	0	0	0	0	0	0	0	0	0	0	0	0	0	0	0	0	0	0	0	0	0	0	0	0	0	0	0	0
k__Bacteria|p__Bacteroidota|c__Ignavibacteria|o__Ignavibacteriales|f__	0	0	0	0	0	0	0	0	0	0	0	0	0	3.15263e-05	0	0	0	0	0	0	0	0	0	0	0	0	0	0	0	0	0	0	0	0	0	0	0	0	0	0	0	0	0	0	0	0	0	0	0
k__Bacteria|p__Halanaerobiaeota|c__Halanaerobiia|o__Halanaerobiales|f__Halobacteroidaceae	0	0	0	0	0	0	0	0	0	0	0	0	0	3.15263e-05	0	0	0	0	0	0	0	0	0	0	0	0	0	0	0	0	0	0	0	0	0	0	0	0	0	0	0	0	0	0	0	0	0	0	0
k__Bacteria|p__Myxococcota|c__Polyangia|o__VHS-B3-70|f__VHS-B3-70	0	0	0	0	0	0	0	0	0	0	0	0	0	3.15263e-05	0	0	0	0	0	0	0	0	0	0	0	0	0	0	0	0	0	0	0	0	0	0	0	0	0	0	0	0	0	0	0	0	0	0	0
k__Bacteria|p__Patescibacteria|c__Dojkabacteria|o__Dojkabacteria|f__Dojkabacteria	0	0	0	0	0	0	0	0	0	0	0	0	0	3.15263e-05	0	0	0	0	0	0	0	0	0	0	0	0	0	0	0	0	0	0	0	0	0	0	0	0	0	0	0	0	0	0	0	0	0	0	0
k__Bacteria|p__Proteobacteria|c__Gammaproteobacteria|o__Tenderiales|f__Tenderiaceae	0	0	0	0	0	0	0	0	0	0	0	0	0	3.15263e-05	0	0	0	0	0	0	0	0	0	0	0	0	0	0	0	0	0	0	0	0	0	0	0	0	0	0	0	0	0	0	0	0	0	0	0
k__Bacteria|p__Actinobacteriota|c__Thermoleophilia|o__Gaiellales|f__Gaiellaceae	0	0	0	0	0	0	0	0	0	0	0	0	0	0	0	0	0	0	0	0	0	0	0	0	0	0	0	0	0	0	0	0	0	0	0	0	0	0	0	0	0	0	0	0	0	0	0	0	0
k__Bacteria|p__Dependentiae|c__Babeliae|o__Babeliales|f__Babeliaceae	0	0	0	0	0	0	0	0	0	0	0	0	0	0	0	0	0	0	0	0	0	0	0	0	0	0	0	0	0	0	0	0	0	0	0	0	0	0	0	0	0	0	0	0	0	0	0	0	0
k__Bacteria|p__Patescibacteria|c__Gracilibacteria|o__JGI_0000069-P22|f__JGI_0000069-P22	0	0	0	0	0	0	0	0	0	0	0	0	0	0	0	0	0	0	0	0	0	0	0	0	0	0	0	0	0	0	0	0	0	0	0	0	0	0	0	0	0	0	0	0	0	0	0	0	0
k__Bacteria|p__Planctomycetota|c__Pla4_lineage|o__Pla4_lineage|f__Pla4_lineage	0	0	0	0	0	0	0	0	0	0	0	0	0	0	0	0	0	0	0	0	0	0	0	0	0	0	0	0	0	0	0	0	0	0	0	0	0	0	0	0	0	0	0	0	0	0	0	0	0
k__Bacteria|p__Proteobacteria|c__Gammaproteobacteria|o__Oceanospirillales|f__Pseudohongiellaceae	0	0	0	0	0	0	0	0	0	0	0	0	0	0	0	0	0	0	0	0	0	0	0	0	0	0	0	0	0	0	0	0	0	0	0	0	0	0	0	0	0	0	0	0	0	0	0	0	0
k__Bacteria|p__Bacteroidota|c__Bacteroidia|o__Bacteroidales|f__p-251-o5	0	0	0	0	0	0	0	0	0	0	0	0	0	0	0	0	0	0	0	0	0	0	0	0	0	0	3.13819e-05	0	0	0	0	0	0	0	0	0	0	0	0	0	0	0	0	0	0	0	0	0	0
k__Bacteria|p__Bacteroidota|c__Bacteroidia|o__Cytophagales|f__Spirosomaceae	0	0	0	0	0	0	0	0	0	0	0	0	0	0	0	0	0	0	0	0	0	0	0	0	0	0	0	0	0	0	0	0	0	0	2.99124e-05	0	0	0	0	0	0	0	0	0	0	0	0	0	0
k__Bacteria|p__Chloroflexi|c__Anaerolineae|o__SBR1031|f__	0	0	0	0	0	0	0	0	0	0	0	0	0	0	0	0	0	0	0	0	2.94863e-05	0	0	0	0	0	0	0	0	0	0	0	0	0	0	0	0	0	0	0	0	0	0	0	0	0	0	0	0
k__Bacteria|p__Myxococcota|c__Polyangia|o__Polyangiales|f__	0	0	0	0	0	0	0	0	0	0	0	0	0	0	0	0	0	0	0	0	2.94863e-05	0	0	0	0	0	0	0	0	0	0	0	0	0	0	0	0	0	0	0	0	0	0	0	0	0	0	0	0
k__Bacteria|p__WOR-1|c__WOR-1|o__WOR-1|f__WOR-1	0	0	0	0	0	0	0	0	0	0	0	0	0	0	0	0	0	0	0	0	2.94863e-05	0	0	0	0	0	0	0	0	0	0	0	0	0	0	0	0	0	0	0	0	0	0	0	0	0	0	0	0
k__Bacteria|p__Desulfobacterota|c__Desulfuromonadia|o__Desulfuromonadia|f__Syntrophotaleaceae	0	0	0	0	0	0	0	0	0	0	0	0	2.9388e-05	0	0	0	0	0	0	0	0	0	0	0	0	0	0	0	0	0	0	0	0	0	0	0	0	0	0	0	0	0	0	0	0	0	0	0	0
k__Bacteria|p__Spirochaetota|c__MVP-15|o__MVP-15|f__MVP-15	0	0	0	0	0	0	0	0	0	0	0	0	2.9388e-05	0	0	0	0	0	0	0	0	0	0	0	0	0	0	0	0	0	0	0	0	0	0	0	0	0	0	0	0	0	0	0	0	0	0	0	0
k__Bacteria|p__Armatimonadota|c__Chthonomonadetes|o__Chthonomonadales|f__Chthonomonadales	0	0	0	0	0	0	0	0	0	0	0	0	0	0	0	0	0	2.8337e-05	0	0	0	0	0	0	0	0	0	0	0	0	0	0	0	0	0	0	0	0	0	0	0	0	0	0	0	0	0	0	0
k__Bacteria|p__Bacteroidota|c__OC31|o__OC31|f__OC31	0	0	0	0	0	0	0	0	0	0	0	0	0	0	0	0	0	2.8337e-05	0	0	0	0	0	0	0	0	0	0	0	0	0	0	0	0	0	0	0	0	0	0	0	0	0	0	0	0	0	0	0
k__Bacteria|p__Proteobacteria|c__Gammaproteobacteria|o__Xanthomonadales|f__	0	0	0	0	0	0	0	0	0	0	0	0	0	0	0	0	0	2.8337e-05	0	0	0	0	0	0	0	0	0	0	0	0	0	0	0	0	0	0	0	0	0	0	0	0	0	0	0	0	0	0	0
k__Bacteria|p__Verrucomicrobiota|c__Chlamydiae|o__Chlamydiales|f__Chlamydiaceae	0	0	0	0	0	0	0	0	0	0	0	0	0	0	0	0	0	2.8337e-05	0	0	0	0	0	0	0	0	0	0	0	0	0	0	0	0	0	0	0	0	0	0	0	0	0	0	0	0	0	0	0
k__Bacteria|p__Chloroflexi|c__Ktedonobacteria|o__C0119|f__C0119	0	0	0	0	0	0	0	0	0	0	0	0	0	0	0	0	0	0	0	0	0	0	0	0	0	0	0	2.80584e-05	0	0	0	0	0	0	0	0	0	0	0	0	0	0	0	0	0	0	0	0	0
k__Bacteria|p__Desulfobacterota|c__Desulfuromonadia|o__PB19|f__PB19	0	0	0	0	0	0	0	0	0	0	0	0	0	0	0	0	0	0	0	0	0	0	2.77793e-05	0	0	0	0	0	0	0	0	0	0	0	0	0	0	0	0	0	0	0	0	0	0	0	0	0	0
k__Bacteria|p__Proteobacteria|c__Gammaproteobacteria|o__Cardiobacteriales|f__Wohlfahrtiimonadaceae	0	0	0	0	0	0	0	0	0	0	0	0	0	0	0	0	0	0	2.72844e-05	0	0	0	0	0	0	0	0	0	0	0	0	0	0	0	0	0	0	0	0	0	0	0	0	0	0	0	0	0	0
k__Bacteria|p__Chloroflexi|c__AD3|o__AD3|f__AD3	0	0	0	0	0	0	0	0	0	0	0	0	0	0	0	0	0	0	0	0	0	0	0	0	0	0	0	0	0	0	0	2.66991e-05	0	0	0	0	0	0	0	0	0	0	0	0	0	0	0	0	0
k__Bacteria|p__Proteobacteria|c__Gammaproteobacteria|o__Burkholderiales|f__A21b	0	0	0	0	0	0	0	0	0	0	0	0	0	0	0	0	0	0	0	0	0	0	0	0	0	0	0	0	0	0	0	2.66991e-05	0	0	0	0	0	0	0	0	0	0	0	0	0	0	0	0	0
[truncated: 1 more columns]

## Sheet: Genus_abund
Genus	NEP1	NEP2	NEP3	NEP4	NEP5	NEP6	NEP8	NEP9	NEP10	NEP11	CEP1	CEP2	CEP3	CEP4	CEP5	CEP6	CEP7	CEP8	CEP9	CEP10	CEP11	CEP12	CEP13	CEP14	CEP15	CEP16	CEP17	REP1	REP2	REP3	REP4	REP5	REP6	REP7	REP8	REP9	REP10	REP11	REP12	REP13	REP14	REP15	REP16	REP17	REP18	REP19	REP20	REP21	REP22
k__Bacteria|p__Bacteroidota|c__Bacteroidia|o__Bacteroidales|f__Prevotellaceae|g__Prevotella	0.0420632	0.0644771	0.03987	0.174746	0.0439181	0.296205	0.401305	0.0230863	0.0470138	0.104245	0.0341047	0.140951	0.0141503	0.196472	0.0280786	0.197488	0.207152	0.110741	0.00205997	0.470149	0.0812791	0.180484	0.351964	0.424147	0.46819	0.0452767	0.306601	0.055275	0.0544643	0.0710443	0.0577034	0.344498	0.307397	0.0302306	0.296671	0.00309348	0.462563	0.172853	0.0109196	0.00351726	0.127634	0.0157889	0.00844618	0.0545871	0.0950183	0.0947381	0.304781	0.140834	0.323066
k__Bacteria|p__Proteobacteria|c__Gammaproteobacteria|o__Enterobacterales|f__Enterobacteriaceae|g__Escherichia-Shigella	0.0254068	0.0720665	0.000324939	0.107074	0.015544	0.00993554	0.021831	0.0907816	0.000881823	0.000661364	0.0125527	0.00820074	0.00645066	0.00982046	0.12731	0.055775	0.0178128	0.00803355	0.766896	0.0111766	0.177007	0.0787675	0.094033	0.0220194	0.03205	0.0270161	0.0289027	0.22326	0.315941	0.137753	0.0279186	0.0266857	0.00167024	0.104604	0.144252	0.116229	0.0229538	0.0296955	0.496486	0.0151343	0.0994639	0.383992	0.0127851	0.0136506	0.0476337	0.0091158	0.039028	0.00754375	0.00016695
k__Bacteria|p__Firmicutes|c__Clostridia|o__Peptostreptococcales-Tissierellales|f__Peptostreptococcales-Tissierellales|g__Fenollaria	0.0344642	0.0103392	0.40788	0.00802265	0.00801875	0.00870605	0.00773281	0.129882	0.138446	0.00908035	0.273213	0.16207	0.324605	0.035341	0.0924141	0.0221306	0.029315	0.358974	0	0.0983541	0.0232942	0.000408214	0	0.110393	0.00970648	0.0106145	0.00910075	0.00802469	0.00763292	0.0175001	0.0859709	0.0118811	0.0669249	0.0157439	0.0243337	0.000201436	0.0103314	0	0.00552796	0.0106194	0.0189522	0.0146346	3.08818e-05	0.0111452	0.0482784	0.22791	0.0440954	0.0309964	0.109353
k__Bacteria|p__Bacteroidota|c__Bacteroidia|o__Bacteroidales|f__Porphyromonadaceae|g__Porphyromonas	0.28078	0.052884	0.0690658	0.0131384	0.017888	0.00857314	0.0144597	0.0234223	0.185976	0.264224	0.00767802	0.225495	0.27325	0.157947	0.0553209	0.0159587	0.0389375	0.0453109	0.000341055	0.00107774	0.021702	0	0	0.0800759	0.00770626	0.00704637	0.0134785	0.0118406	0.014056	0.10401	0.0685674	0.0070619	0.106651	0.012997	0.00786695	0.000273377	0.00698974	0.00328636	0.0328648	0.00860713	0.147033	0.0146489	0.00375214	0.0301862	0.0213626	0.20136	0.00938629	0.0192114	0.0346923
k__Bacteria|p__Bacteroidota|c__Bacteroidia|o__Bacteroidales|f__Bacteroidaceae|g__Bacteroides	0.0101013	0.13309	0.011844	0.023027	0.00620352	0.0199541	0.0327701	0.0422566	0.0139328	0.00450442	0.0236412	0.0103482	0.00859599	0.0246536	0.0130825	0.00949219	0.0235863	0.00852945	0.000845816	0.0103783	0.243542	0.00118915	0.0322657	0.0241828	0.0209635	0.213805	0.0589823	0.100196	0.0369328	0.0556676	0.158256	0.0113605	0.0112597	0.145918	0.0438964	0.531014	0.0114404	0.0995839	0.0178864	0.00744035	0.0317203	0.0146916	0.0063771	0.168711	0.0178168	0.0183519	0.105999	0.0217428	0.00347257
k__Bacteria|p__Firmicutes|c__Clostridia|o__Peptostreptococcales-Tissierellales|f__Peptostreptococcales-Tissierellales|g__Peptoniphilus	0.165137	0.0350873	0.117482	0.293284	0.0226992	0.0351399	0.0307112	0.0461725	0.219939	0.0854232	0.0230698	0.0797924	0.0731908	0.119595	0.0144007	0.00686811	0.00892877	0.0905652	0	0.010192	0.0121336	0.0520029	0.0264181	0.0279614	0.0419735	0.0516934	0.0358538	0.0150253	0.00829282	0.0626217	0.0114861	0.0860644	0.0164864	0.0121633	0.029703	0.00109351	0.0833954	0.000685644	0.03132	0.00169099	0.0334603	0.0438611	0.000355141	0.0158067	0.0927033	0.0537922	0.056836	0.0106954	0.0556613
k__Bacteria|p__Firmicutes|c__Negativicutes|o__Veillonellales-Selenomonadales|f__Veillonellaceae|g__Dialister	0.033144	0.013661	0.0280585	0.0446196	0.00939339	0.079667	0.00803143	0.0205731	0.0892153	0.0860667	0.00828512	0.0175851	0.00302696	0.0214379	0.0597573	0.00759107	0.0227583	0.0533445	0	0.0661548	0.0134163	0.050512	0.114798	0.107356	0.0230568	0.0111393	0.090474	0.0141695	0.0145839	0.0343455	0.0267806	0.235846	0.180458	0.00881497	0.026263	0.000100718	0.00501977	0.000378286	0.00489186	0.0104334	0.081852	0.00545771	0	0.0179933	0.0722637	0.0470832	0.0429725	0.0448937	0.0624228
k__Bacteria|p__Firmicutes|c__Bacilli|o__Lactobacillales|f__Enterococcaceae|g__Enterococcus	0.00271722	0.00945928	0	0.00307196	0.396021	0.014787	0.0111749	0.0044273	0	0.000196622	0.000482108	0.000557989	0.000382044	0.000630527	0.0100068	0.00860857	0.00268534	0.000425056	0.00103681	0.00109105	0.00940614	0.00133113	0.0018751	0.000103725	0.000496178	0.00032983	0.000298128	0.000392817	0.000373947	0.00291963	0.000303463	8.00972e-05	0	0	0.00231821	0.00746752	0.00140087	0.0195054	0.00981402	0.415679	0.00237491	0.0224863	0.49905	0.00157916	0.00114286	0.000436235	0.00204425	0.000469389	0
k__Bacteria|p__Bacteroidota|c__Bacteroidia|o__Bacteroidales|f__Muribaculaceae|g__Muribaculaceae	0.0146761	0.0237362	0.00490658	0.00966018	0.0120722	0.0133914	0.0179018	0.00783179	0.00760887	0.0256144	0	0.0073553	0.0106678	0	0.00883037	0.0150349	0.0501936	0	9.54953e-05	0	0.0148611	0.00305273	0.00440302	0.00643096	0.0128541	0.0160717	0.0325744	0.00481201	0.0141	0.0260643	0.0287834	0.000614078	0.0128868	0.001025	0.0114415	0.00166904	0.0334749	0.01986	0.0145544	0.10496	0.0867899	0.0492476	0.00557417	0.113836	0.0592527	0.0588465	0.0296129	0.221233	0.00355605
k__Bacteria|p__Actinobacteriota|c__Actinobacteria|o__Bifidobacteriales|f__Bifidobacteriaceae|g__Bifidobacterium	0.00673933	0.00855735	0.00016247	0.00258959	0.00322512	0.0086396	0.02411	0.055597	0.000466106	0.00060774	0.00814228	0.00358465	0.00361472	0.00250634	0.0902455	0.0462694	0.00454271	0.00296122	0.0719216	0.0118419	0.00232942	0.0293914	0.000680593	0.00483063	0.00959794	0.0182006	0.0500228	0.00625701	0.347309	0.0345224	0.0115771	0.00108131	0.000230378	0.00138033	0.042999	0.0634235	0.00154679	0.00728201	0.119056	0.0282902	0.0425602	0.0640817	0.0064543	0.00250539	0.00332601	0.00112819	0.00961663	0.000888487	0.000183646
k__Bacteria|p__Firmicutes|c__Negativicutes|o__Veillonellales-Selenomonadales|f__Veillonellaceae|g__Veillonella	0.00552656	0.0336354	0.0143786	0.00864466	0.0279511	0.0180601	0.029831	0.0177676	0.00137312	0.00125123	0.00112492	0.00103143	0.000720006	0.00250634	0.00127565	0.0108578	0.05223	0.000850111	0.00283758	0.0128132	0.019343	0.119234	0.0272376	0.00142252	0.0164049	0.0701039	0.00389136	0.0233586	0.0105145	0.00656475	0.00139593	0.00182889	0.000806324	0.0822594	0.00921301	0.218486	0.0692116	0.13415	0.0339553	0	0.0213036	0.0186104	0.0141439	0.00692399	0.0118828	0.00154938	0.0326361	0.00038557	0.0206351
k__Bacteria|p__Firmicutes|c__Bacilli|o__Lactobacillales|f__Streptococcaceae|g__Streptococcus	0.010086	0.0672929	0.0254102	0.0254389	0.0622819	0.159135	0.0435206	0.0173877	0.0116779	0.00514791	0.0132491	0.0200538	0.00145471	0.00375164	0.0023387	0.00436453	0.00416228	0.0123124	0.0296308	0.00686563	0.00521908	0.00940667	0.000666704	0.0366002	0.0229637	0.0325033	0.025639	0.00169753	0.0179495	0.0108823	0.00424848	0.00814321	0.00031677	0.000642331	0.00453172	0.00385606	0.0055451	0.0533384	0.0170534	0.000422747	0.00717175	0.00126824	0.232818	0.0186006	0.0124689	0.00893529	0.00128126	0.0145678	0.110087
k__Bacteria|p__Firmicutes|c__Clostridia|o__Peptostreptococcales-Tissierellales|f__Peptostreptococcales-Tissierellales|g__Finegoldia	0.00505066	0.00415768	0.00183591	0.0211737	0.00241444	0.0142719	0.0305855	0.00524555	0.0170444	0.15887	0.0310692	0.00672968	0.00771435	0.0122007	0.00249461	0.0160925	0.0234744	0.0565182	0.0167253	0.18472	0.00790234	0.0421348	0.025182	0.00426755	0.0439738	0.0889042	0.0238659	0.0124579	0.00457535	0.0295148	0.00729827	0.0364175	0.00306691	0.00807697	0.0312135	0.00116545	0.0290388	0.0222243	0.00346823	0	0.00851204	0.0424932	0.000524991	0.00917125	0.023707	0.00684437	0.0134604	0.00150875	0.00115196
k__Bacteria|p__Firmicutes|c__Bacilli|o__Lactobacillales|f__Lactobacillaceae|g__Lactobacillus	0.00354621	0.0109332	0.00108855	0.00429059	0.0127419	0.0158836	0.00770138	0.00550856	0.00953629	0.00747162	0	0.0159619	0.00803762	0.0131307	0.000992176	0.00753752	0.0182603	0.00128934	0.0276254	0	0.0120894	0.00658467	0.00452803	0.00622351	0.0033337	0.0335977	0.0101834	0.00145903	0.00239766	0.0181902	0.0152642	0.00121481	0.000835121	0.00128466	0.00717897	0.000690638	0.0169709	0.0367411	0.0196432	0.069246	0.0342598	0.0548336	0.0266819	0.067357	0.0617143	0.00782214	0.0276694	0.114414	0.00108518
k__Bacteria|p__Firmicutes|c__Clostridia|o__Peptostreptococcales-Tissierellales|f__Peptostreptococcales-Tissierellales|g__Ezakiella	0.106079	0.0169607	0.0371405	0.0130622	0.00724331	0.0076261	0.00641257	0.014407	0.039027	0.0027527	0.0132669	0.137113	0.0302549	0.196488	0.00867445	0.00627904	0.00749659	0.00844444	0	0.00026611	0.00579407	0	0	0.00111134	0.00645031	0.00350819	0.00291852	0.00258137	0.00675304	0.0633294	0.0167208	0.00384466	0.0202013	0.00306132	0.00435225	5.75531e-05	0.0146945	7.09287e-05	0.0201581	0.000727125	0.0497319	0.00870668	0	0.00194358	0.0346374	0.0102891	0.00349827	0	0.00363952
k__Bacteria|p__Campilobacterota|c__Campylobacteria|o__Campylobacterales|f__Campylobacteraceae|g__Campylobacter	0.0173933	0.00228783	0.00282697	0.0249819	0.00213246	0.00172792	0.00180747	0.00289309	0.034114	0.00691751	0.00107135	0.0168073	0.00526045	0.000662053	0.000581132	0.000870229	0.000984626	0.00579492	8.18532e-05	0.00264779	0.00527806	0.00248478	0.182177	0.0315176	0.00409347	0.00130433	0.0015691	0.00157127	0.00147379	0.00207028	0.0199527	0.0275534	0.178025	0.00210466	0.00239299	0.000158271	0.017146	0.00118214	0.00080269	0	0.0065839	0.00280723	0.000123527	0.0158827	0.129612	0.14671	0.00292242	0.00347013	0.00487495
k__Bacteria|p__Firmicutes|c__Clostridia|o__Peptostreptococcales-Tissierellales|f__Peptostreptococcales-Tissierellales|g__Anaerococcus	0.0126036	0.013353	0.00984565	0.0390215	0.00433541	0.0105503	0.0109391	0.0120691	0.0112118	0.0323711	0.00924934	0.0159449	0.0295643	0.0253945	0.00447897	0.00824709	0.00420704	0.0457643	0.0008731	0.053182	0.00365631	0.0261079	0.00323629	0.00428237	0.0146838	0.0437475	0.0123331	0.00563973	0.00303557	0.0193226	0.00512852	0.0197306	0.00155505	0.00345765	0.0129371	0.000647473	0.0153658	0.0237138	0.0103744	0.000186009	0.011028	0.0357815	0.000586755	0.0114337	0.0143004	0.0115828	0.0249053	0.00191108	0.00766303
k__Bacteria|p__Bacteroidota|c__Bacteroidia|o__Bacteroidales|f__Tannerellaceae|g__Parabacteroides	0.00319312	0.0168067	0.000113729	0.0381457	0.00207959	0.00264172	0.00559528	0.0143193	0.00123455	0.00182322	0.000499964	0.000371992	0.000749394	0.000520185	0.000382696	0.000160658	0.00176785	0.000453393	8.18532e-05	0.000292721	0.000176918	0.124186	0.00587533	0.00358593	0.00291505	0.0301795	0.00429932	0.27406	0.00481732	0.00562692	0.0141414	0.00600729	0.00475155	0.0277432	0.0019443	0	0.000977688	0.000354643	0.000151451	0.00164026	0.00611362	0.00165299	6.17637e-05	0.0103708	0.00199267	0.00570113	0.000431885	0.00913632	0.000601022
k__Bacteria|p__Fusobacteriota|c__Fusobacteriia|o__Fusobacteriales|f__Fusobacteriaceae|g__Fusobacterium	0.000859687	0.00886533	0.000779854	0.00181525	0.00826548	0.00332292	0.0122279	0.0030392	0.000629874	0.0117973	0.00157132	0.00233341	0.000896334	0.000740869	0.000708697	0.0335373	0.190883	0.00342878	0.000463835	0.00199582	0.00342042	0.0500328	0.0465443	0.00755712	0.0521917	0.00797589	0.000878693	0.00319865	0.00151778	0.00138019	0.000895214	0.00178884	0.000244777	0.000491998	0.000927283	2.87766e-05	0.00566184	0.013902	0.00190828	0	0.00484387	0.00102599	0.00132792	0.133363	0.00266667	0.000616745	0.00168435	0.00107289	0.00320545
k__Bacteria|p__Verrucomicrobiota|c__Verrucomicrobiae|o__Verrucomicrobiales|f__Akkermansiaceae|g__Akkermansia	0.00142769	0.0232082	0	0.00115516	0.00248493	0.00255865	0.00325344	0.0031561	0.00165027	0.00346769	0.00555317	0.00201214	0.00177797	0.0233295	0.187011	0.00192789	0.00228254	0.0017569	9.54953e-05	0	0.00524857	0	0.000527807	0.0015707	0.000263594	0.000314838	0.0013808	0.000322671	0.000483931	0.000530842	0.00898249	0.000480583	0.000143986	0.183761	0.0245281	0	0.000715026	0.00409022	0.000605804	0.0251619	0.00296275	0.000954742	0.000555873	0.000956604	0.00131868	0.00154938	0.0676619	0.00730906	0
k__Bacteria|p__Firmicutes|c__Clostridia|o__Lachnospirales|f__Lachnospiraceae|g__Ruminococcus_gnavus_group	0.000521953	0.00092393	0	0.000736256	0.000599203	0.00220974	0.010279	0.0018995	0.00289742	0.000285995	0.0131241	0.00566443	0.00530453	0.00682545	0.00999263	0.14577	0.00530356	0.00704175	0.000190991	0	0.0741877	0.0147667	0.00329185	0.000622351	0.00165909	0.0173611	0.0143886	0.0155443	0.00131981	0.00649397	0.00238218	0.00364442	0.0021022	0.104208	0.00320062	0	0.000598287	0.0117505	0.000227176	0.000862404	0.000611362	0.00109724	0.000154409	0.0191776	0.000981685	0.00058666	0.000921354	0	0.000200341
k__Bacteria|p__Firmicutes|c__Clostridia|o__Lachnospirales|f__Lachnospiraceae|g__	0.00175008	0.00796339	0.00531275	0.00180256	0.0018681	0.00518376	0.0073556	0.0154736	0.0192993	0.000679239	0.0166952	0.00179233	0.00445228	0.00558016	0.00972332	0.00425743	0.00199163	0.0040522	0.00129601	0	0.00548446	0.0315212	0.00251403	0.00403047	0.00583009	0.0145425	0.00916352	0.0189815	0.00246365	0.0137488	0.0397536	0.00838351	0.00334048	0.0119173	0.0214472	0.000992791	0.00334165	0.0290335	0.028912	0.0102474	0.00449116	0.0063127	0.0159659	0.0231103	0.0098022	0.00197058	0.014137	0.0224301	0.00509199
k__Bacteria|p__Firmicutes|c__Clostridia|o__Oscillospirales|f__Ruminococcaceae|g__Faecalibacterium	0.00326988	0.0250341	0.0297807	0.0087716	0.00333087	0.0504918	0.0054224	0.0162334	0.000415717	0.00057199	0.0582816	0.0135439	0.0049078	0.0174025	0.0396587	0.00380223	0.00375948	0.00867113	2.72844e-05	0	0.00328773	0	0	0.00308212	0.00355077	0.0143776	0.0263451	0.00224467	0.00266162	0.0332661	0.020332	0.0056068	0.00241897	0.0181903	0.00472615	0.00197119	0.000481548	0	0.000424063	0.00750799	0.000846501	0.00247948	0	0.0121625	0.00644689	0.000436235	0.000345508	0.000502917	0.0178136
k__Bacteria|p__Proteobacteria|c__Gammaproteobacteria|o__Pasteurellales|f__Pasteurellaceae|g__Haemophilus	0.00790605	0.0556778	0.0219659	0.0233825	0.0447993	0.0163488	0.0342475	0.0220781	0.00309898	0.0014836	8.92793e-05	0.000490354	0	0	0.000141739	0.000187434	0.00351333	9.91796e-05	0.0027148	0.000279415	0.000162175	0.0248123	0.00108339	0.00576416	0.0143581	0.00316337	0.00171031	0.000939955	0.00602714	0.00155714	0.000303463	0.00136165	0.000403162	0.00311599	0.000493554	7.19414e-05	0.00316654	0.0293408	0.00089356	0	0.00940557	0.00115424	0.00755061	0.0344074	0.00118681	0.000571618	0.000604638	0.00350365	0.0432569
k__Bacteria|p__Firmicutes|c__Clostridia|o__Peptostreptococcales-Tissierellales|f__Peptostreptococcales-Tissierellales|g__Murdochiella	0.0168407	0.00217783	0.00272949	0.00154868	0.00105742	0.00121287	0.000943026	0.0031561	0.0119802	0.136598	0.00857082	0.0112443	0.0236867	0.0038935	0.00293401	0.00262407	0.00398326	0.0411454	0	0.0084889	0.00260954	0	0	0.000414901	0.00113191	0.00119938	0.000972839	0.0219978	0.00105585	0.00417596	0.00851212	0.0135231	0.00151186	0.00269232	0.00142084	0	0.000437771	0	0.00327134	0.000135279	0.00143435	0.00105449	0	0.00129066	0.0370549	0.00275279	0.000647827	0	0.000317206
k__Bacteria|p__Firmicutes|c__Clostridia|o__Clostridia_UCG-014|f__Clostridia_UCG-014|g__Clostridia_UCG-014	0.00339269	4.39967e-05	0.00492283	0.000190411	0.000176236	0.000664584	0.000141454	0.000219173	0.0009952	3.57494e-05	0.011642	0.00123434	0.0129748	0.00362553	0.00296235	0.0140977	0.0118603	0.00290455	0.00193719	2.6611e-05	0.000589727	8.87422e-05	4.1669e-05	0.0020745	0.00443459	0.00649166	0.0301266	0.00411055	0.00224368	0.0171285	0.0456863	0.00485923	0.00289413	0.0119583	0.00659567	0.00139566	0.00499059	0.00288443	0.00287757	0.0147623	0.00651336	0.0179976	0.00151321	0.0143946	0.0136117	0.00321911	0.00940069	0.0189767	0.00772981
k__Bacteria|p__Firmicutes|c__Negativicutes|o__Veillonellales-Selenomonadales|f__Veillonellaceae|g__Negativicoccus	0.0182837	0.00461965	0.0032169	0.0112342	0.00322512	0.0198378	0.0142554	0.0021479	0.0101914	0.00160872	0.00223198	0.00377065	0.011094	0.00605306	0.000949654	0.000923781	0.0023273	0.00935122	0.000327413	0	0.0015038	0	0	0.000785348	0.00682245	0.00131932	0.0125214	0.00500842	0.000725897	0.00180486	0.000667618	0.000654127	0.00938791	0.000655998	0.0154796	0	0.0367144	0.016219	0.0316835	5.07297e-05	0.00420899	0.00226573	0.00157497	0.00320386	0.00926007	0.00716026	0.0297712	0.00596795	0.00170289
k__Bacteria|p__Proteobacteria|c__Gammaproteobacteria|o__Burkholderiales|f__Neisseriaceae|g__Neisseria	0.00953331	0.0597035	0.0281722	0.00865735	0.0585809	0.0146707	0.0170373	0.00767106	0.00176365	0.00298507	0	0	0	0	0	0	4.47557e-05	0	0.00450192	0.000931384	0	0	0	0.00109652	0.00130247	0.00409289	0.000266746	0.00117845	0.00116583	0	0	0.00104126	0.000302371	0.000956663	0	0.000705026	0.00055451	0.00891337	0.00516448	0	0.00103461	0	0.0148696	0	0	0	0	0.00303427	0.0305853
k__Bacteria|p__Firmicutes|c__Bacilli|o__Erysipelotrichales|f__Erysipelotrichaceae|g__Dubosiella	7.67578e-05	0	0	0	0.000140989	0.000149531	9.43026e-05	0.000204562	0.00415717	0.000125123	0	0.00162324	0	0	0.00141739	0.000990722	0.0559447	0	0.000286486	0	0.0105709	0	0.00344464	0.00188187	0.00443459	0.000614683	0.000439347	0	0.000285959	0.00415826	0.00024277	0	0	0.000150333	0.00717897	4.31648e-05	0.0051511	0.0099773	0.00522506	0.0445237	0.00190463	0.00495896	0.00790575	0.00428194	0.0126154	0.00278288	0.00814822	0.0429994	0
k__Bacteria|p__Firmicutes|c__Clostridia|o__Peptostreptococcales-Tissierellales|f__Peptostreptococcaceae|g__Clostridioides	0.000260976	0.000593955	0	0.000241187	0.000511085	0.00043198	0.00782711	0.000496793	0	0	0.00605314	0.00431173	0.00335023	0.00498116	0.00287731	0.0136693	0.00640007	0.00376883	0.00012278	0	0.114628	0.00669116	0.00508362	0.000103725	0.00069775	0.000344822	0.00145926	0.00263749	0.000307956	0.013041	0.000500713	0.000547331	0.000345567	0.000792664	0.000628159	0	0.00294766	0.000425572	0	0	0.00517306	0.0438184	0.000108086	0.00334052	0.00382418	0.00194049	0.00403092	0	0
k__Bacteria|p__Firmicutes|c__Clostridia|o__Lachnospirales|f__Lachnospiraceae|g__Lachnoclostridium	0.00104391	0.00340974	0.000536149	0.00209452	0.00155088	0.00212667	0.0165658	0.00901533	0.000377924	0.000357494	0.00433898	0.00316194	0.00192491	0.00275856	0.00446479	0.00818015	0.00346857	0.0020686	0.000163706	0	0.0506281	0.000816428	0.00988944	0.00152624	0.00387639	0.0151572	0.00459745	0.00587823	0.00153978	0.00783877	0.0215762	0.00270995	0.00095031	0.011808	0.00653585	0.00143883	0.00309358	0.0208057	0.00104501	0.001877	0.000846501	0.00149624	0.00050955	0.00136658	0.00263736	0.000842384	0.00132445	0.00415745	0.000534242
k__Bacteria|p__Bacteroidota|c__Bacteroidia|o__Bacteroidales|f__Prevotellaceae|g__Alloprevotella	0.00314707	0.00833737	0.00074736	0.00557269	0.00600966	0.00998538	0.0118507	0.0039159	0.00239352	0.00244883	0	0.000557989	0.00329146	0	0.00202687	0.00749736	0.0123973	0	0	0	0.00092882	0.00090517	0.000444469	0.0231752	0.00595413	0.00266863	0.0130549	0.00116442	0.00323354	0.00560923	0.00183595	0.000453884	0.000129588	0.00140766	0.00195926	0.000172659	0.00760262	0.00628901	0.000378627	0.0162166	0.00921746	0.00528671	0.000447787	0.00753136	0.00237363	0.00725052	0.00345508	0.0168812	0.00410698
k__Bacteria|p__Bacteroidota|c__Bacteroidia|o__Bacteroidales|f__Rikenellaceae|g__Alistipes	0.000307031	0.00648951	0.00731113	0.000266575	0.000370096	0.000265834	0.000408644	0.00106664	0.000314937	0.000375369	0.0176416	0.00272231	0.00211594	0.00444522	0.0225224	0.00266424	0.00375948	0.00204027	4.09266e-05	0	0.00151855	0	9.72276e-05	0.00077053	0.00148853	0.00293849	0.0036403	0.0187149	0.00129782	0.00980288	0.0136862	0.019477	0.00465076	0.0248322	0.00349975	0.00269061	0.00121117	4.72858e-05	0.000242321	0.0112113	0.00331546	0.00669745	0	0.00170063	0.00145055	0.00129366	0.00285044	0.00677261	0.00662793
k__Bacteria|p__Firmicutes|c__Bacilli|o__Erysipelotrichales|f__Erysipelotrichaceae|g__Allobaculum	4.60547e-05	0.00013199	0	0	0.000123365	0.000282448	0	0.000146116	0.000113377	0	0	0.000710167	0.00352656	0	0.00362853	0.00117816	0.000783226	0	0	0	5.89727e-05	3.54969e-05	0	0	0.00097685	0.001934	0.000925766	9.82043e-05	0.00629111	0.00859964	0.0150973	0	0	0	0.00972152	0	0.0013279	0.000354643	0.000408917	0.0251619	0.0147903	0.00822218	0.000293377	0.0284552	0.0128205	0.000285809	0.0110275	0.0284819	0
k__Bacteria|p__Firmicutes|c__Bacilli|o__|f__|g__	0.000997851	0.00310176	0	0.000913972	0.00296077	0.00418688	0.00213752	0.00130043	0.00331314	0.00135848	0	0.00414264	0.00207185	0.000851211	0	0.0025973	0.00874975	9.91796e-05	0.00256473	0	0.00252108	0.0034077	0.00122229	0.00109652	0.000744267	0.00350819	0.00257332	0	0.000153978	0.00187564	0.00256426	0.000480583	0	0	0.000553379	0	0.00557428	0.0139257	0.00599746	0.0184656	0.0089588	0.0103739	0.010052	0.0128155	0.0109744	0.00294834	0.00567208	0.0162945	0.000283816
k__Bacteria|p__Firmicutes|c__Negativicutes|o__Veillonellales-Selenomonadales|f__Veillonellaceae|g__Megasphaera	0.000230273	0.000593955	0.000828595	0.000660091	0.000934052	0.00119625	0.00836149	0.00210406	0	0	0	0.000118361	0.000102858	9.4579e-05	8.50437e-05	0.000722959	0.00666861	0	0.00169163	0.00455047	0.00109099	0.0553396	0.0158898	0.000459355	0.00265145	0.0157869	0.000596256	0.000617284	0.000681903	0.000813958	0.000409674	4.00486e-05	0.00125268	0.000191333	0.000987108	0	0.000218885	0.0726073	0.00089356	0	0.000493792	0	0.0010963	0.0012451	0.000996337	0	5.75846e-05	0	0.00126882
k__Bacteria|p__Proteobacteria|c__Gammaproteobacteria|o__Enterobacterales|f__Enterobacteriaceae|g__Klebsiella	0	0	0	0.000444292	0.000211484	0	0	0	0	0	0.00232126	0.00130197	0.00136654	0.00152903	0.00153079	0.0673557	0.00290912	0.00172856	0	0	0.00527806	0.000212981	0.00273626	0.000666805	0.0513699	0.00280356	0.00186722	0.000280584	0.00222168	0.00272499	0.000940734	0	0	0.000327999	0.00843528	0	0.0028747	0.0222953	0.00101472	0	0	0.000726744	0.000602196	0	0	0	0.000215942	0	0
k__Bacteria|p__Firmicutes|c__Clostridia|o__Lachnospirales|f__Lachnospiraceae|g__Ruminococcus_torques_group	0.00133558	0.00578556	0.00282697	0.00178986	0.0019386	0.00559912	0.00179175	0.0195941	0.00113377	0.000196622	0.0380687	0.00145415	0.0024392	0.00348366	0.00704445	0.00170029	0.00163358	0.00259284	8.18532e-05	0	0.00132689	0	0	0.00056308	0.000759772	0.00380804	0.00171031	0.00728114	0.0014078	0.00792724	0.00493127	0.00130825	0.00233258	0.00165366	0.000852502	0.000517978	0.000393994	0	6.05804e-05	0.00216447	0.00437359	0.00289273	0	0.00110845	0.00320879	0.0137489	0.000273527	0.011433	0.00313867
k__Bacteria|p__Actinobacteriota|c__Actinobacteria|o__Corynebacteriales|f__Corynebacteriaceae|g__Lawsonella	0.00343875	0.000725945	0.0034606	0.000317352	0.000722569	0.00638001	0.00048723	0.00125659	0.00240612	0.0031817	0.000392829	0.00027054	0.00173389	0.000283737	0.000907132	0.000147269	0.00203639	0.000155854	0	0.022606	0.000176918	0	0	0.000577898	0.00908626	0.00779599	0.000533492	0.00166947	0.000637909	0.00352125	0.000561406	0.00184224	0.000287973	0.000286999	0.00735844	0	0.0560639	0.0018205	0.00257467	0.000135279	0.0072658	0.0109582	0.000138968	0.00262686	0.0021978	0.00154938	0.00555692	0.00115671	0.00016695
k__Bacteria|p__Firmicutes|c__Clostridia|o__Oscillospirales|f__Oscillospiraceae|g__	0.00158121	0.00426768	0.00297319	0.00144712	0.00347186	0.00290756	0.00240472	0.0436739	0.000440912	0.000321745	0.00332119	0.00126816	0.00254206	0.00170242	0.018086	0.00183417	0.00689238	0.00114765	0.00136422	0	0.00114997	0.000443711	5.55586e-05	0.000503808	0.00178314	0.00140927	0.00400119	0.00179574	0.000989859	0.00525533	0.00455194	0.000921118	0.000662337	0.00332099	0.003754	0.00103596	0.00252448	0.000378286	0.000257467	0.0119553	0.00312735	0.00379047	0.000355141	0.00283944	0.00235897	0.00138392	0.00351266	0.00667203	0.00253765
k__Bacteria|p__Firmicutes|c__Clostridia|o__Oscillospirales|f__Eubacterium_coprostanoligenes_group|g__Eubacterium_coprostanoligenes_group	0.0122198	0.00972326	0.00190089	0.00383361	0.00542808	0.00508407	0.00476228	0.00970207	0.000428314	0.0059344	0.0205878	0.00104834	0.00321799	0.00214379	0.00138905	0.00168691	0.0023273	0.00114765	0.0013915	0	0.000869847	8.87422e-05	0	0.00133361	0.00282201	0.00356816	0.00594687	0.00116442	0.0021337	0.00631702	0.0351106	0.00352428	0.00063354	0.001353	0.00358948	0	0.000335624	0.000803859	0.00377113	0.000828584	0.000329195	0.000712494	0.000432346	0.000440341	0.00152381	0.000165468	0.000316715	0.00234695	0.000634412
k__Bacteria|p__Firmicutes|c__Clostridia|o__Oscillospirales|f__Ruminococcaceae|g__Subdoligranulum	0.00105926	0.0199305	0.000974817	0.000952055	0.000934052	0.00086396	0.000943026	0.00827014	0	0.000250246	0.00253553	0.00191069	0.0014694	0.00321569	0.0324725	0.00104427	0.00107414	0.00194109	0	0	0.00110574	0	4.1669e-05	0.00128916	0.00170561	0.00683648	0.00368737	0.001922	0.000879875	0.0063701	0.0099384	0.00165534	0.000993506	0.0293286	0.00131614	5.75531e-05	0.000364809	0	0.000136306	0.00744035	0.000564334	0.000598495	0	0.000242947	0.00695971	0.000180511	0.000115169	0.00122376	0.000617717
k__Bacteria|p__Firmicutes|c__Clostridia|o__Oscillospirales|f__Oscillospiraceae|g__UCG-005	0.00351551	0.00745743	0.00112104	0.00271653	0.00553382	0.00473516	0.00389784	0.0863981	0	0	0.00417827	0.000152179	0.000249798	0.00446098	0	0.000776512	0.000134267	0.000793437	0	0	0.000235891	0	0	0.000429719	0.00119393	0.00085456	0.000957148	0.00178171	0.000483931	0.00159253	0.013762	0.00182889	0.000935912	0.00396332	0.00130119	0.000546755	0.000612879	0	9.08705e-05	0.000777855	0.000282167	0.000113999	0	0.000121473	0.000190476	3.00851e-05	8.63769e-05	0.000938778	0.00115196
k__Bacteria|p__Firmicutes|c__Clostridia|o__Oscillospirales|f__Ruminococcaceae|g__	0.000782929	0.00576356	0.00225833	0.00126941	0.00123365	0.00144547	0.00157171	0.0119084	6.29874e-05	0.000482617	0.0428719	0.00157251	0.00176328	0.00397232	0.0108431	0.00240986	0.00324479	0.0020686	0.000245559	0	0.0012974	0.00033722	0.000111117	0.000133361	0.000868311	0.00277357	0.00150633	0.0042789	0.000549922	0.00316736	0.00575061	0.00324394	0.000835121	0.0190513	0.00176483	0.000402872	0.000291847	9.45716e-05	0.000272612	0.0044473	0.000470278	0.000926243	0	0.000622552	0.000908425	0.000150426	0.000806185	0.00194461	0.00146916
k__Bacteria|p__|c__|o__|f__|g__	0.000521953	0.0106692	0.00121852	0.00132018	0.0213422	0.0144547	0.0061611	0.00322915	0.000365327	0.000232371	0.00187487	0.000794711	0.00051429	0.00424029	0.000340175	0.0011246	0.0189988	0.00150186	0.00365611	0	0.00190187	0.000283975	0.00520862	0.00331921	0.00406246	0.000974498	0.00128666	0.000154321	0.00607114	0.00030081	0.000440021	0	2.87973e-05	0.00165366	0.00862971	0.00234529	0.00141546	0.00191507	0.00086327	0.00300996	0.00143435	0.000170999	0.000972778	0.000273315	5.86081e-05	0	0.00162677	0.00388922	0.0110521
k__Bacteria|p__Firmicutes|c__Clostridia|o__Clostridiales|f__Clostridiaceae|g__Clostridium_sensu_stricto_1	3.07031e-05	0.000219983	0.000454915	0	5.28709e-05	0.000116302	6.28684e-05	0	0.0024691	0.000321745	0.000803514	0.000338175	0.00029388	0.000614764	0.00114809	0.0103089	0.00062658	0.000354213	0.000231917	0	0.000294863	0.000940667	0.000125007	0.000829802	0.00114741	0.00314838	0.00348339	0.0003367	0.00120983	0.01159	0.00148697	0.000373787	0	0.00084733	0.0247973	0.00136689	0.00274336	0.00397201	0.0033925	0.00155571	0.00411494	0.0224436	0.00152865	0.00423639	0.00287179	0.0016246	0.0223572	0.00313485	0.00136899
k__Bacteria|p__Firmicutes|c__Clostridia|o__Oscillospirales|f__Oscillospiraceae|g__Flavonifractor	0.00059871	0.00272779	0.000341186	0.00440484	0.00100455	0.00157839	0.00400786	0.00322915	5.03899e-05	0	0.00176773	0.0013527	0.00116083	0.00165513	0.00110557	0.048117	0.00226017	0.00123266	0	5.32219e-05	0.00228519	0.0149442	0.00105561	0.000177815	0.000372133	0.00172411	0.000753166	0.0356902	0.000153978	0.00171639	0.000804176	0.0014017	0.000676736	0.00307499	0.000613203	0.000158271	0.000145924	0.00314451	0.000121161	0.000101459	0.000470278	0.000256498	0	0.000683288	0.000380952	0	7.19808e-05	0.000184403	0.000150255
k__Bacteria|p__Firmicutes|c__Clostridia|o__Oscillospirales|f__Oscillospiraceae|g__UCG-002	0.000875038	0.00574156	0	0.00118055	0.00137464	0.00114641	0.000911591	0.0228671	0	0	0.00378544	0.000879255	0.00151348	0.00113495	0.00819254	0.00125848	0.00241681	0.000906785	0	0	0.000796131	0	0	0.00494917	0.00260493	0.00280356	0.00258901	0.0003367	0.00215569	0.00534381	0.045489	0.00405826	0.000187182	0.00170833	0.00296132	0	0	0	4.54353e-05	0.00165717	9.40557e-05	4.27497e-05	0	0.000121473	0.00127473	0	0	0.00217931	0
k__Bacteria|p__Proteobacteria|c__Gammaproteobacteria|o__Pseudomonadales|f__Pseudomonadaceae|g__Pseudomonas	0	0	0	0	0	0.000814116	0	7.30578e-05	0	0	0.00442826	0	0	0	0	0	0.000290912	2.8337e-05	5.45688e-05	0.000133055	0	0	0	0.0052159	0.0112725	0.0120988	0.0108895	0.000224467	0.0165197	0.0213398	0.010606	0.000120146	0.000878317	0.000177666	0.0142532	0	0	0	0	0.00246884	7.05418e-05	0	0.000231614	0	0.0222564	0	7.19808e-05	0	0
k__Bacteria|p__Firmicutes|c__Negativicutes|o__Veillonellales-Selenomonadales|f__Selenomonadaceae|g__Megamonas	0.00194965	0.00576356	0.000796101	0.0021326	0.000563956	0.000681199	0.000424361	0.000321454	0	0	0	0	0	0	0	0	0	0	0	0	0	0	0	0.000607533	0.00186067	0.00229382	0.0516703	0	0.00459735	0.00304349	0.00138075	0	0	0	0.00203404	0	0.000642064	0	0.000454353	0	0.00213977	0.00108299	0	0.0452792	0.00181685	0.000496405	0.00093575	0	0
k__Bacteria|p__Proteobacteria|c__Gammaproteobacteria|o__Burkholderiales|f__Sutterellaceae|g__Sutterella	0.000230273	0.00468564	0.000341186	0.00105361	0.000405343	0.00021599	0.000235756	7.30578e-05	0.000327534	0.000804361	0	0.00131888	0	0	0	0	0	0	0	0	2.94863e-05	0	0	0.00130397	0.00206224	0.0518733	0.00171031	0.000364759	0.00274961	0.0040167	0.0020332	0.000213592	0.000417561	0.00569898	0.0148515	0	0.000525325	0	0	0	0.00197517	0.000740994	3.08818e-05	0.0176896	0.00597802	0.000345979	0.00162677	0.000670556	0.0013356
k__Bacteria|p__Actinobacteriota|c__Actinobacteria|o__Corynebacteriales|f__Corynebacteriaceae|g__Corynebacterium	0.00116672	0.00285978	0.00235581	0.00272922	0.0552148	0.00240912	0.00199607	0.00156344	0.00010078	0	0	5.07262e-05	0.000822864	0.000204921	5.66958e-05	0.000160658	0	0.000425056	0.000600256	0	0.000574984	0.000248478	0.00381966	0.000148179	0.00153505	0.000254869	0.000188291	0.000154321	0.000483931	0.000212337	0.000106212	0.000907768	0	0	0.00188448	0	0.000671249	0.00269529	0.00134791	0.000558026	0.000258653	0	0.0389265	4.55526e-05	0.00029304	0.000135383	0.00018715	5.02917e-05	0.00013356
k__Bacteria|p__Actinobacteriota|c__Actinobacteria|o__Micrococcales|f__Micrococcaceae|g__Rothia	0.00102855	0.00723745	0.00243704	0.00148521	0.0140284	0.00636339	0.0140825	0.00514327	0.00113377	0.00352132	0	0	0	0	4.25218e-05	0	0	0	0.00568879	0.000851551	2.94863e-05	0	0	0.000370447	0.00130247	0.000419784	0.00238502	0.000294613	0.00314555	0.000283116	0.000136558	0.000373787	0.00021598	0.000327999	0.000224343	0.000100718	0.00102147	0.0122234	0.00133277	0	0.000681904	0	0.0264503	0	8.79121e-05	0	0	0.000553209	0.00312197
k__Bacteria|p__Firmicutes|c__Clostridia|o__Lachnospirales|f__Lachnospiraceae|g__Lachnospiraceae_NK4A136_group	6.14062e-05	0.000571957	8.12348e-05	0.000228493	0.000422967	0.000149531	0.000345776	0.00149038	6.29874e-05	0.000285995	0.00130348	0.0013527	0.00168981	0	0.00561288	0.00109783	0.00105176	0.000212528	0.00162342	0	0.0011942	0.000159736	6.94483e-05	0.000103725	0.00041865	0.00493246	0.00216535	0.000112233	0	0.00978519	0.00886111	0.00118811	0	0.000683331	0.00981125	4.31648e-05	0.000758803	0	0.000136306	0.010687	0.000940557	0.0060277	0	0.00423639	0.00294505	0.00058666	0.00774513	0.00881781	0
k__Bacteria|p__Firmicutes|c__Clostridia|o__Oscillospirales|f__Ruminococcaceae|g__CAG-352	0	0	0	0	0	0	0	0	0	0	0.0932969	0.00226577	0.00208655	0.0038935	0.00514514	0.00250358	0.00302101	0.00185608	0	0	0.00296338	0	0	0	0	0	0	0	0	0	0	0	0	0	0	0	0	0	0	0.000710215	0	0	0	0	0	0	0	0	5.00851e-05
k__Bacteria|p__Firmicutes|c__Clostridia|o__Clostridia|f__Hungateiclostridiaceae|g__Fastidiosipila	0.0337734	0.00255181	0.00734362	0.00118055	0.0022382	0.00201037	0.00122593	0.00211868	0.00020156	0	0.00199986	0.0102467	0.0329146	0.00187582	0.00106305	0.00119154	0.00275248	0.00116182	0	0	0.00179867	0	0	0	0	5.99691e-05	0	0	0	0	0.000257943	0	0	0	0	0	0	0	0.0064821	0	0	0	0	0	0	0	0	0	0.000417376
k__Bacteria|p__Firmicutes|c__Clostridia|o__Peptostreptococcales-Tissierellales|f__Peptostreptococcaceae|g__Peptostreptococcus	0.000445195	0.00145189	0.00203087	0.00360511	0.000616827	0.00134578	0.00254617	0.000715966	0.0103047	0.00166235	0.00126777	0.000169087	0.000176328	0.000567474	0.000212609	0.00170029	0.000246157	0.000793437	6.8211e-05	6.65274e-05	0.00144483	0.000390466	0.00476415	0.00185224	0.00688447	0.0224135	0.00477005	0	0.00197972	0.00493683	0.00207872	8.00972e-05	0	0.000150333	0.007508	0	0.000612879	0.000331001	6.05804e-05	0.000202919	0.000846501	0.000512996	7.72046e-05	0.000789578	0.00524542	0.00103794	0.00365662	0.000519681	0.00614378
k__Bacteria|p__Firmicutes|c__Clostridia|o__Lachnospirales|f__Lachnospiraceae|g__Blautia	0.000782929	0.00153988	0.000519903	0.00101552	0.000898805	0.00119625	0.00243615	0.0118646	0.000214157	0.000393243	0.0205342	0.00106525	0.00177797	0.00537524	0.00249461	0.0141914	0.000693714	0.00296122	0	0	0.00188713	0.00321247	0.000583366	0.000444537	0.000744267	0.000689645	0.000455038	0.0016835	0.000219969	0.00173408	0.00198768	0.000694176	0.000388763	0.00539831	0.000343992	0.00555388	0.000466956	9.45716e-05	0	0.00158953	0.000564334	0.000555746	9.26455e-05	0.000865498	0.000615385	0.000300851	0.00056145	0.00249782	0.000400681
k__Bacteria|p__Firmicutes|c__Clostridia|o__Peptostreptococcales-Tissierellales|f__Peptostreptococcales-Tissierellales|g__Parvimonas	0.00019957	0.000307977	0.00753859	0.00168831	0.000334849	0.000315678	0.000408644	0.000452958	0.0405639	0.0030387	0.000999929	0.00147106	0.00036735	0.000614764	0.000978002	0.000481973	0.000447557	0.0183057	0	0	0.000457038	0	0	0	0	0	0	0	0	0	0	0	0	6.83331e-05	0	0	4.37771e-05	0.000118214	7.57254e-05	0.000135279	0	0	0	0.000409973	0	0	0	0	0.025076
k__Bacteria|p__Firmicutes|c__Clostridia|o__Oscillospirales|f__Ruminococcaceae|g__Ruminococcus	0.00221062	0.0101632	0.000731113	0.00176447	0.00273166	0.00247558	0.00191749	0.0235538	0.000718056	0	0.0145347	0.00067635	0.00199838	0.000756632	0.00374192	0.00176723	0.00107414	0.000552572	4.09266e-05	0	0.000427552	0	0	0.000503808	0.00103887	0.000704637	0.00241641	0.000224467	8.79875e-05	0.0019995	0.00805693	0.00125486	0.000489554	0.00129833	0.00151057	0	0.000204293	0	4.54353e-05	0.00133588	0.000305681	0.00116849	3.08818e-05	0.00036442	0.00029304	0.000180511	0.000619035	0.000486153	0.000300511
k__Bacteria|p__Bacteroidota|c__Bacteroidia|o__Bacteroidales|f__Prevotellaceae|g__Prevotellaceae_UCG-001	0.0269266	0.0012539	0.00555646	0.000736256	0.000475838	0.000697814	0.000880157	0.000263008	0.000214157	0.000125123	0	0	0.000396738	0	0	0.000722959	0.00295388	0	0	0	0.000162175	0	6.94483e-05	0.000444537	0.000806289	0.000734622	0.00980684	0	0	0.00122094	0.000591752	0	0	0	0.000119649	0	0.0040129	0.00186779	0.00233234	0.000879314	0.00458521	0.00286423	0.00050955	0.00570925	0.00262271	0.00237673	0.00270648	0.00497888	0.000317206
k__Bacteria|p__Proteobacteria|c__Gammaproteobacteria|o__Enterobacterales|f__Enterobacteriaceae|g__	0	8.79933e-05	0.000308692	0	0.000123365	0	0	0	8.81823e-05	3.57494e-05	0.000107135	0.000355084	0.000132246	0.000599001	0.000311827	0.0198546	0.000648958	0	0.00012278	0.000119749	0.00137112	0.00786256	0.00365298	0.000162997	0.0109624	0.000704637	0.00219673	0.000673401	0.0152878	0.0026719	0.000348982	0.000106796	0	0	0.00261733	0.00168343	0.00102147	0	0	0.00158953	0.00282167	0.00245098	0	0.000318868	0.000615385	0	0.00161237	0.00068732	0.00158603
k__Bacteria|p__Firmicutes|c__Clostridia|o__Lachnospirales|f__Lachnospiraceae|g__Hungatella	0.000568007	0.000967926	0.000276198	0.00295772	0.000863558	0.000880574	0.00213752	0.00382823	6.29874e-05	0	0.000874938	0.000507262	0.000308574	0.000504422	0.00223948	0.00720282	0.0015217	0.000595078	0	0	0.00361208	0.0103651	0.00311128	0.000385265	0.000294606	0.00106445	0.000282437	0.0192901	0.000175975	0.000406979	0.000409674	0.00324394	0.00151186	0.0092933	0.000373904	0	0	0.00293172	0.000136306	0.000727125	0	0	0	9.11051e-05	0.000117216	0	0	0.000284986	0.000317206
k__Bacteria|p__Firmicutes|c__Bacilli|o__Erysipelotrichales|f__Erysipelatoclostridiaceae|g__Erysipelatoclostridium	3.07031e-05	0.000175987	0.000406174	3.80822e-05	0.000123365	0.000465209	0.000424361	0.000321454	0.000466106	8.93735e-05	0.0010535	0.000693258	0.000426126	0.00102461	0.000623653	0.0272582	0.00355808	0.0007651	9.54953e-05	0.000186277	0.000899334	0.00894521	0.000361131	4.44537e-05	0.000449661	0.00100448	0.000407965	0.00154321	0	0.0003362	0.000273116	0.00213592	0.000201581	0.00397699	0.000149562	0.0113524	0.00125494	0.000827501	0.000484643	0.000202919	0.000587848	0.000911993	0.0006794	0.000895867	0.000410256	6.01703e-05	0.000230338	0.000352042	0.000383986
k__Bacteria|p__Firmicutes|c__Clostridia|o__Peptostreptococcales-Tissierellales|f__Anaerovoracaceae|g__S5-A14a	0.00201105	0.000615953	0.00323314	0.00081242	0.000528709	0.000564897	0.000471513	0.000905916	0.00134793	0.000285995	0.00564245	0.00424409	0.01897	0.00501269	0.00189931	0.0019145	0.00317766	0.00471812	0	0	0.00268326	0	0	0.000859438	0.0005582	0.000479753	0.000219673	0	0.000747894	0.00378667	0.000880041	0	0	0	0.000358948	0	0.000335624	0	0.00086327	0.000625666	0.0018576	0.00105449	0	0.000379605	0.00196337	0.00263245	0.000676619	0.000704084	0.000550937
k__Bacteria|p__Proteobacteria|c__Gammaproteobacteria|o__Burkholderiales|f__Sutterellaceae|g__Parasutterella	0.000537304	0.00160588	0.00115353	0.000456986	0.00114554	0.0043198	0.000675835	0.00628297	0.00010078	0	0.000874938	0.000659441	0.00058776	0.00105613	0.00274974	0.0159453	0.00147694	0.000949291	0	0	0.000973049	0	0	0.000592716	0.00189168	0.000509737	0.00130235	0.000364759	0.00105585	0.00452985	0.00230632	0.00104126	0.000446358	0.000327999	0.000673028	0.000143883	0.000437771	0.00089843	0.000363482	0.00201228	0.00143435	0.000968992	0.000478668	0.00141213	0.00128938	0.00106802	0.000201546	0.00350365	0.000667802
k__Bacteria|p__Proteobacteria|c__Gammaproteobacteria|o__Pseudomonadales|f__Moraxellaceae|g__Acinetobacter	0	6.5995e-05	0.00698619	0	0.0269465	6.64584e-05	0	0	0	0	0.00785658	0	0	0	0	0	0	0	0.000218275	0	2.94863e-05	0.000479208	0	0.000192633	0.000496178	0.000899537	0.00098853	0	0.000571919	0.000849347	0.000333809	0	4.31959e-05	0	0.000463642	0	0	9.45716e-05	9.08705e-05	0.0059861	0	0	0.0124608	0	0.00131868	0	0	0.000117347	0.00534242
k__Bacteria|p__Firmicutes|c__Bacilli|o__Erysipelotrichales|f__Erysipelotrichaceae|g__Clostridium_innocuum_group	0	0.00026398	0	0.000152329	0.000422967	0.000265834	0.000282908	0.00210406	0	0	0.00126777	0.000642532	0.000911028	0.000961554	0.000963828	0.0451582	0.00369235	0.000736763	0	0	0.00103202	0.00138438	5.55586e-05	0.000118543	0.000232583	0.000164915	0	0.0023569	0	0.000212337	0.00104695	0.000200243	0.000115189	0.00088833	0.00019443	0	0.00100687	0.000803859	0	8.45494e-05	0.000188111	8.54993e-05	0	0.000151842	0.000190476	0	7.19808e-05	0	0
k__Bacteria|p__Firmicutes|c__Bacilli|o__Erysipelotrichales|f__Erysipelotrichaceae|g__Faecalibaculum	0	0	0	0	0.000105742	0.000116302	0	0	0.00191482	0	0	0.000202905	8.8164e-05	0	7.08697e-05	0.00109783	0	0	0	0	0	0.000106491	0	0.0016596	0	4.49768e-05	0.000109837	0	0.000285959	0	0.000364155	0	0	0	7.47809e-05	0	0	0.00501229	0.00263525	0.00326361	0.00112867	0.000227998	0.0037367	0.000501078	0.000102564	0.00570113	0.000143962	0.0328908	0
k__Bacteria|p__Firmicutes|c__Clostridia|o__Peptostreptococcales-Tissierellales|f__Peptostreptococcaceae|g__Romboutsia	0.000337734	0.00039597	0.000243704	0.000126941	0	0.000315678	0.000251473	0.00195795	3.77924e-05	0.000125123	0.00666024	0.00128506	0.000558372	0.00327874	0.000807915	0.00376207	0.000559447	0.00161521	0.00579793	0	0.000678186	0.000124239	0	0.00128916	0.00283752	0.00272859	0.000470729	0.00138889	0.000307956	0.000212337	0.000409674	0.00126821	0.000403162	0.00217299	0	2.87766e-05	0.00242233	0.000118214	0	0.00131897	0.00192814	0.00168149	0	0.000971788	0.000864469	0.000707001	0.00131005	0.00449272	0.000283816
k__Bacteria|p__Actinobacteriota|c__Coriobacteriia|o__Coriobacteriales|f__Atopobiaceae|g__Atopobium	0.000445195	0.00112191	0.00737612	0.00130749	0.000652074	0.00234266	0.000958743	0.000482181	0.00185183	0.000232371	0.000285694	0.00013527	7.347e-05	0.0002995	0.000170087	0.000227598	0.000223779	0.0033296	0.0012278	0.00891467	0.000117945	0	0	0.000133361	0.000372133	0.000494745	0.000235364	0.000533109	0.00105585	0.000849347	0.000333809	0.00169539	0.00565867	0.000505665	0.00753791	0	0	0.0014895	0	0	0.000822987	0	0.000277936	7.59209e-05	0.000395604	0.000210596	0.00126686	0	0.00624395
k__Bacteria|p__Firmicutes|c__Bacilli|o__Erysipelotrichales|f__Erysipelotrichaceae|g__Ileibacterium	0	0	0	0	0	0.000182761	0	0	0.00010078	0	0	0	0	0	0.00178592	2.67763e-05	0.00393851	0	0	0	0	0	0	0	0.000186067	7.49614e-05	7.84548e-05	0	0.00123183	0.00306119	0.00151731	0	0	0	0.000448685	0	0.000175108	0.000212786	0.000166596	0.0103489	0.00284518	0.00366222	0.000138968	0.00545112	0.00660806	0	0.000230338	0.0082646	0
k__Bacteria|p__Actinobacteriota|c__Actinobacteria|o__Actinomycetales|f__Actinomycetaceae|g__Actinomyces	0.000537304	0.00237582	0.00240455	0.00436676	0.00192098	0.00634678	0.00528094	0.00154882	0.00112118	0.000339619	0.000464253	0	0.000235104	0.000204921	0.00208357	0.000254375	0.000268534	0.0045481	0.00274208	0.000665274	0.000368579	0.000301723	0.000305573	2.96358e-05	0.000325617	2.99846e-05	0.000376583	8.41751e-05	0.000109984	0.000318505	6.06925e-05	0.000106796	0.000129588	0	0.000119649	0	0.00186782	0.00153679	0.000499788	0.000507297	0.000587848	0.00275023	0.000741164	9.11051e-05	0.000205128	0.00123349	0.000331112	8.38195e-05	0.00305519
k__Bacteria|p__Firmicutes|c__Clostridia|o__Lachnospirales|f__Lachnospiraceae|g__Roseburia	0.000153516	0.0012759	0	0	7.04945e-05	0.000332292	0.000314342	0.000306843	0.000251949	0	0.00710664	0.000743985	0.0007347	0.000803922	0.0153646	0.00113799	0.00158883	0.000949291	0	0	0.000707672	0	0	0.000251904	0.000434156	0.00364312	0.000910075	0	0.000417941	0.00155714	0.00297393	0.00028034	0	0	0.00270707	0	0	0	6.05804e-05	0.00382163	0.00011757	0.000270748	0	0.000136658	0.000483516	0	0.0011229	0.000754375	6.67802e-05
k__Bacteria|p__Firmicutes|c__Clostridia|o__Clostridia_vadinBB60_group|f__Clostridia_vadinBB60_group|g__Clostridia_vadinBB60_group	0	0.00013199	0.00672624	0	0	6.64584e-05	3.14342e-05	4.38347e-05	6.29874e-05	7.14988e-05	0	3.38175e-05	0.00014694	0.000315263	2.83479e-05	0.000401644	0.000335668	0.000198359	0	0	2.94863e-05	0	0	0.000192633	0.000155056	0.000284853	4.70729e-05	0.00307239	0	0.000743179	0.000455194	0.007142	0.00217419	0.00530265	0.000418773	0.00438843	0.000189701	0.0001655	7.57254e-05	0.000913134	0.000399737	0.000498746	4.63227e-05	0.00018221	7.32601e-05	6.01703e-05	0.000489469	0.000821431	0.0142743
k__Bacteria|p__Firmicutes|c__Clostridia|o__Lachnospirales|f__Lachnospiraceae|g__Anaerostipes	0.000307031	0.00103392	0.000292445	0.000431598	0.000458214	0.0014787	0.00267191	0.00473414	0.0014865	0.000142998	0.0151418	0.000507262	0.000837558	0.000441369	0.000793741	0.00295878	0.000716092	0.00104847	0	0	0.000398066	0.00067444	0	7.40894e-05	0.000232583	0.00379305	0.000564874	0.000715488	0.000373947	0.00345047	0.000637271	8.00972e-05	8.63918e-05	0.000191333	0.000643116	0	0	0.00276622	4.54353e-05	3.38198e-05	0	0.000256498	7.72046e-05	0.000136658	0.000161172	0	0	5.02917e-05	0
k__Bacteria|p__Firmicutes|c__Bacilli|o__Lactobacillales|f__|g__	0.00112066	0.00387171	0.00245329	0.00184064	0.00294315	0.00559912	0.00539096	0.00127121	0.000251949	0.000554116	0	0	0	0	0	0	0	0	0.00673924	0.000226193	0.000147432	0	0	0	0	0.000119938	0.000125528	0	0	0	0	0.000106796	0.000143986	0	0	0.000575531	0	0.00917344	0.00127219	0	0.000141084	0	0.00106542	0	0	0	0	0.000134111	0.00495843
k__Bacteria|p__Firmicutes|c__Bacilli|o__Staphylococcales|f__Gemellaceae|g__Gemella	0.000429843	0.00338774	0.000893582	0.00074895	0.00560431	0.00588157	0.00963458	0.00111048	0.000390522	0.000482617	0	0.000152179	4.4082e-05	0	0	0	0	7.08426e-05	0.00562058	0.000119749	0	0	0	5.92716e-05	0	5.99691e-05	0	0	0.000329953	7.07789e-05	0.000121385	0.000253641	0.000748729	0.000136666	0.000373904	0.00033093	0.000131331	0.00314451	0.000636094	0	0.000376223	0.000156749	0.00290289	0	0.00238828	0	0.000172754	0.000502917	0.00207019
k__Bacteria|p__Campilobacterota|c__Campylobacteria|o__Campylobacterales|f__Helicobacteraceae|g__Helicobacter	0.000828984	0.00140789	0.00235581	0.00112977	0.00112791	0.00107995	0.000738703	0.00125659	0.000239352	0.00196622	0	0.000473445	0.000337962	0	0	0.000736347	0.00120841	0	0	0	0.0006487	0.000159736	0.000111117	0.000222268	0	0	0.00229088	0.00109428	8.79875e-05	0.000247726	0.00391467	4.00486e-05	0.000518351	5.46665e-05	8.97371e-05	0.000388484	0.0011528	0.000425572	0.000620949	0.00160644	0.00261005	0.00170999	0.000324259	0.00156397	0.00186081	0.00192545	0.0014972	0.00274928	0.00146916
k__Bacteria|p__Bacteroidota|c__Bacteroidia|o__Bacteroidales|f__Prevotellaceae|g__	4.60547e-05	0	0	0	0	0.000498438	0.000581532	0	0.00170066	0	0	0.000236722	0.00066123	0	0	0	0	0	0	0	0.00169546	0	0.000875049	0.0014077	0	0	0.00469159	0.000294613	0	0	6.06925e-05	0.000200243	0.000143986	0.00112066	2.99124e-05	0	2.91847e-05	0.00579251	0.00328648	0.00224901	0	0	0.00180659	0	5.86081e-05	0	0	0.0144505	8.34752e-05
k__Bacteria|p__Firmicutes|c__Clostridia|o__Lachnospirales|f__Lachnospiraceae|g__Eubacterium_eligens_group	0.00049125	0.00107792	0	0.000253881	0.000158613	0.000232605	0.000188605	0.00154882	0	0	0.000428541	0.000557989	0.000323268	0.000425606	0.00513097	0.000388256	0.000246157	0.000311707	0	0	0.000176918	0.016932	0.000861159	0.00028154	0.0005582	0.00527728	0.000706093	0	0.000395944	0.00237109	0.00112281	0	0	0	0.000837546	0	0	0	0.000166596	0.00184318	0	0	0	0	0	0	0	0	0
k__Bacteria|p__Actinobacteriota|c__Coriobacteriia|o__Coriobacteriales|f__Eggerthellaceae|g__Enterorhabdus	0.000368437	0.000417968	0	0.000266575	0.000704945	0.00043198	0.000502947	0.000555239	0.000453509	0.000446867	3.57117e-05	0	0.000573066	0.000110342	0.000212609	0.000281151	0.00111889	8.50111e-05	0.000150064	0	0.000309607	0	0.000208345	0	0.000682245	0.00085456	0.000972839	0	0.00035195	0.0019995	0.0026553	0	0	0	0.00276689	0	0.000758803	0.00125307	0.000726964	0.00219829	0.00138732	0.00125399	0.0006794	0.0023991	0.0014359	0.000285809	0.00267768	0.00549856	3.33901e-05
k__Bacteria|p__Firmicutes|c__Clostridia|o__Peptostreptococcales-Tissierellales|f__Peptostreptococcales-Tissierellales|g__W5053	0.0107	0.000747943	0.00220959	0.000774338	0.00105742	0.000631355	0.000534381	0.000832858	0.0015117	0	0.000910649	0.00554607	0.000543678	0.000709343	0.000524436	0.000522137	0.000492313	0.00779269	0	0	0.000339093	0	0	0.000681623	0	7.49614e-05	0	0.000210438	0	0.000123863	0	0.000120146	0.000489554	0.000177666	0	0	0	0	0.00222633	0	0	0	0	0	0	0	0	0.000217931	0.000317206
k__Bacteria|p__Fusobacteriota|c__Fusobacteriia|o__Fusobacteriales|f__Leptotrichiaceae|g__Leptotrichia	0.000460547	0.0091513	0.000682372	0.000774338	0.00433541	0.00347245	0.00833006	0.00178261	0.000251949	0.000142998	0	0	0	0	0	0	0	0	0.000668467	0.000106444	0	0	0	5.92716e-05	0.000263594	0	0	0.000154321	0.000483931	0	0	0.000133495	0	0	0	0	0.000160516	0.00331001	3.02902e-05	0	0.000917043	0	0.000818369	0	0	0	0	0	0.00193663
k__Bacteria|p__Actinobacteriota|c__Coriobacteriia|o__Coriobacteriales|f__Eggerthellaceae|g__Eggerthella	0.000782929	0.00186986	0	0.000622009	0.00148038	0.00134578	0.00135167	0.0194918	0	7.14988e-05	0.00021427	0.000202905	0	0.000173395	0.000255131	0.00152625	0.000268534	0.000425056	0.000968596	0.000199582	0.000619213	0.000141987	0.000208345	0	9.30334e-05	0.0001949	0	0.00136083	0	0.0003362	0.000136558	0.000480583	0.000129588	0.000628664	0.000403817	0	0.000262663	0.000212786	9.08705e-05	0	0.000305681	0.000726744	4.63227e-05	7.59209e-05	0.000322344	0	0.000201546	0	0
k__Bacteria|p__Firmicutes|c__Clostridia|o__Peptostreptococcales-Tissierellales|f__Peptostreptococcaceae|g__Paeniclostridium	0	0	0	0	0	0	0	0	0	0	0	0	0	0	0	0	0	0	0	0	0	0	0	0.00077053	0.00122494	0.00202396	0.00141219	0	0.000791888	0.00299041	0.00135041	0	0	0	0.0230923	0	0	0	0	0	0	0	0	0	0	0	0.00326793	0	0
k__Bacteria|p__Proteobacteria|c__Gammaproteobacteria|o__Enterobacterales|f__Morganellaceae|g__Proteus	0	0	3.24939e-05	0	5.28709e-05	0.000947033	0	4.38347e-05	0	0	0.000196415	8.45437e-05	5.8776e-05	7.88159e-05	0.000127565	0.000120493	0.0115917	9.91796e-05	0	0.000199582	0.000471782	0.000638944	0.00176399	0	0.00192269	0	0.000125528	0	4.39938e-05	0	0	0.000200243	0	0	0.00107684	0	0.00701893	0	0	0	0.0015284	0.000940492	0	0.000425157	0.000659341	0.000240681	0.00404532	0	0
k__Bacteria|p__Actinobacteriota|c__Coriobacteriia|o__Coriobacteriales|f__Coriobacteriaceae|g__Collinsella	0.000322383	0.00175987	0.000129976	0.000203105	0.000317225	0.000348907	0.00677407	0.00046757	0.000604679	0.00146573	5.35676e-05	0.00223195	0.000793476	0.000173395	0.000127565	0	0.000134267	8.50111e-05	0	0	0	0.000319472	0	0.000222268	0.0002791	0.000359815	0.000298128	0	0.00358549	0.000937821	0.000955907	0.000680826	0	0.000437332	0.00357453	0	5.83694e-05	0	0	6.76395e-05	0.000517306	8.54993e-05	0	0.000121473	0.00460073	0	0.000287923	8.38195e-05	0.000183646
k__Bacteria|p__Bacteroidota|c__Bacteroidia|o__Bacteroidales|f__Rikenellaceae|g__Rikenellaceae_RC9_gut_group	0.000997851	0.000813938	0	0.000444292	0.000493462	0.000365521	0.000408644	0.0003799	0.00153689	0.000464742	0	5.07262e-05	0.00044082	0	0.000170087	0.000415032	0.00214828	0	0	0	0.000265377	0.000159736	9.72276e-05	0	0	7.49614e-05	0.000251055	0	0	5.30842e-05	0.000864868	0	0	0.00261032	0	0	0.000452363	0.00345186	0.00336221	0.00284086	0.00065839	0.000541496	0.00143601	0.00244465	0.000747253	0.000646831	0.000532658	0.00197814	0
k__Bacteria|p__Firmicutes|c__Clostridia|o__Lachnospirales|f__Lachnospiraceae|g__Sellimonas	0.000138164	0.00026398	0.000454915	7.61644e-05	0.000123365	0.000149531	0.000141454	0.00225018	0	0	0.0124634	0.000490354	0.00044082	0.00122953	0.00148826	0.000468585	0.00031329	0.000510067	0	0	0.000309607	0	0	2.96358e-05	4.65167e-05	7.49614e-05	0.000627638	0.000996072	0	0.000141558	0	0.00106796	0.00053275	0.00497465	0.000119649	0.000143883	7.29618e-05	0	0	0.000507297	0	0	0	0	0	0	0	0.000167639	0.000417376
k__Bacteria|p__Actinobacteriota|c__Actinobacteria|o__Actinomycetales|f__Actinomycetaceae|g__Mobiluncus	0	0	0.00323314	0	0	0	0	0	0.000781043	0	0.000321406	0.000338175	0.00780251	0.000362553	0.000212609	0.000147269	0.000358046	0.00255033	0	0	0.000162175	0	0	0.00367484	0.000170561	7.49614e-05	0	0	0.000109984	0.00030081	0.000227597	0	0.00282213	0	0.000343992	0	7.29618e-05	0	7.57254e-05	0	7.05418e-05	4.27497e-05	0	0	0.00493773	4.51277e-05	7.19808e-05	0.000502917	8.34752e-05
k__Bacteria|p__Firmicutes|c__Clostridia|o__Lachnospirales|f__Lachnospiraceae|g__Coprococcus	0.00125883	0.00285978	0	0.000456986	0.000229107	0.000182761	0.000392927	0.0010082	0	0.000232371	0.00144633	0.000980707	0.00066123	0.00108766	0.0118919	0.000481973	0.000358046	0.000595078	0	0	0.000516011	0	0	0	0	0.000134931	0.000109837	0	4.39938e-05	0.00030081	0.00128972	0	0	0.000123	0.000104693	0	0	0	0.000560368	0.00194464	0	0	0	0	0.000161172	0	0	0	0
k__Bacteria|p__Firmicutes|c__Clostridia|o__Lachnospirales|f__Lachnospiraceae|g__Fusicatenibacter	0	0.00013199	0	0.000228493	0	0	0.000345776	0	8.81823e-05	5.36241e-05	0.0120884	0.00104834	0.000484902	0.000551711	0.00191348	0.000548914	0.00031329	0.000807606	0	0	0.000442295	0	0	0.000148179	0.000155056	0.000344822	0.000376583	0	0.000197972	0.00113246	0.00253391	0.00029369	0	0	0.00127128	0.000402872	0.000131331	0.000331001	0	0.000236738	0	0	0	0	0.000102564	3.00851e-05	0.000129565	0	0
k__Bacteria|p__Firmicutes|c__Clostridia|o__Christensenellales|f__Christensenellaceae|g__Christensenellaceae_R-7_group	0.00391465	0.0012539	0.000812348	0.000152329	0.000317225	0.00021599	0.000298625	0.000131504	0.000352729	5.36241e-05	0.000107135	0.000152179	0.00022041	0.00189158	8.50437e-05	0.000374868	8.95115e-05	0.00048173	0	0	5.89727e-05	0	0	0.000474172	0.00103887	0.000179907	0.000392274	0.000308642	0	0.00030081	0.00221528	0.000226942	0	0.000751664	0.000119649	0.000115106	0.00116739	4.72858e-05	0.0013782	0.000777855	0.000611362	0.000370497	0.000154409	0.000227763	0.0003663	4.51277e-05	0.000230338	0.00336954	0.000350596
k__Bacteria|p__Firmicutes|c__Clostridia|o__|f__|g__	0.000107461	0.000549958	0.000893582	0.000215799	0.000246731	0.000448594	0.000251473	0.0018995	8.81823e-05	0.000125123	0.000142847	0	0.000117552	0.000677816	7.08697e-05	8.03288e-05	4.47557e-05	0.000113348	0.000163706	0	8.8459e-05	0	0	0.000222268	0.0002791	0.000344822	0.00290283	0.000266554	0.000109984	0.000583926	0.00236701	0.000667477	0.000273574	0.00101133	0.000358948	0.000230213	0.000510733	0	0	3.38198e-05	0.00115218	0.00135374	3.08818e-05	0.00113881	0.00133333	0.000361022	0.00100773	0.000720848	0.000784667
k__Bacteria|p__Firmicutes|c__Clostridia|o__Oscillospirales|f__Ruminococcaceae|g__UBA1819	0.000245625	0.000637952	0	0.000787032	0.000229107	0.000548282	0.00161886	0.00410585	0	0	0.00264267	0.000202905	0.000308574	0.000204921	0.00145992	0.000160658	0	0.000524235	0	0	0.000103202	0	0	0	0	5.99691e-05	4.70729e-05	0.000364759	6.59906e-05	0.000176947	4.55194e-05	0.00124151	0	0.00528898	0	0.00287766	0	0	0	0.000169099	0.000211625	0	0	9.11051e-05	0.000263736	0	0	0	0
k__Bacteria|p__Firmicutes|c__Clostridia|o__Lachnospirales|f__Lachnospiraceae|g__Agathobacter	0.00019957	0.00241982	0	0.000291963	0.000334849	0.000398751	0.000392927	0.00280542	0	0	0.00373188	0.000591806	0.000499596	0.0002995	0.000411044	0.000401644	0.000447557	0.000226696	0	0	0.000398066	0	0	0.000133361	0.000356628	0.000599691	0.000706093	0	0.000219969	0.000920126	0.00634237	0.000720875	0	0.000123	0.000643116	0	0	0	0	0	0	0	3.08818e-05	0	0	0	0	0	0
k__Bacteria|p__Firmicutes|c__Bacilli|o__Staphylococcales|f__Staphylococcaceae|g__Staphylococcus	9.21093e-05	0.00217783	0.00016247	0.00187872	0.000528709	0.00225959	0.000440079	0.000569851	6.29874e-05	0.000321745	0.000142847	0.000202905	0.000249798	0.000441369	0.000155913	0.000267763	0.000447557	0.000297539	0	0	0.00147432	0.00136663	0.000319462	0	0.000186067	0.000209892	0.000266746	0	0	0.000159253	0	0	0	0	0.00070294	0	0.000773395	0.000614715	0.000181741	0.00446421	0	0.000569995	0	0.000212579	0.00043956	0	0.000201546	0.000318514	0
k__Bacteria|p__Synergistota|c__Synergistia|o__Synergistales|f__Synergistaceae|g__Pyramidobacter	0.0101474	0.000857935	0	0.000761644	0.000845934	0.000847345	0.000880157	0.00536244	0.000239352	0.000107248	0	0	0	0	0	0	0	0	0	0	0	0	0	0.000103725	7.75278e-05	0.000104946	0	0	0	8.84737e-05	0.00139593	0.000106796	0	0	0.000149562	0	0	0	0.00151451	0	0	0	0	0	0	0	0	3.35278e-05	0
k__Bacteria|p__Firmicutes|c__Clostridia|o__Lachnospirales|f__Lachnospiraceae|g__Moryella	0.00069082	0	0	0.000139635	0	0.000149531	0	8.76693e-05	0.0193623	0.00109036	0	0	0	0	0	0	0	0	0	0	0	0	0	0	0	0	0	0.000112233	0	0	0	0	0.000590344	0.000136666	0	0	0	0	0.000212031	0	0	0	0	0	0	0	0	0	0
k__Bacteria|p__Firmicutes|c__Clostridia|o__Oscillospirales|f__Oscillospiraceae|g__NK4A214_group	0.000445195	0.000703947	0.000243704	0.000190411	0.000211484	0.000199375	0.000235756	0.00306843	0	0	0.00239269	0.000422719	0.000337962	0.000835448	0.00513097	0.000977334	0.000716092	0.000566741	0	0	0.000309607	0	0	5.92716e-05	0.000201572	4.49768e-05	0.000125528	0.000140292	0.000131981	0.00030081	0.00119868	0.000427185	0	0.000368999	7.47809e-05	4.31648e-05	0	0	7.57254e-05	0.001877	0.00011757	0	0	0	0	0	0	0.000167639	5.00851e-05
k__Bacteria|p__Firmicutes|c__Clostridia|o__Oscillospirales|f__Oscillospiraceae|g__Oscillibacter	0.000168867	0.00204584	0.000276198	0.000253881	0.000370096	0.000299063	0.000298625	0.00319993	5.03899e-05	0	0.000785658	0.000101452	7.347e-05	0.000267974	0.00174339	0.000267763	0.000358046	0.000170022	4.09266e-05	0	0.000132689	0	4.1669e-05	0.000118543	9.30334e-05	0.000764606	0.000203982	0.000322671	8.79875e-05	0.000601621	0.000697964	0.000360437	0.000115189	0.00297932	0.000269211	0.000115106	0	0	0	0.000794765	0.000211625	0.000242248	0	0.000273315	0.000263736	0.000210596	0.000201546	0.000469389	0.000434071
k__Bacteria|p__Desulfobacterota|c__Desulfovibrionia|o__Desulfovibrionales|f__Desulfovibrionaceae|g__Desulfovibrio	0.000122812	0	0	0	0.000299602	0	0	0	0	0	0.00021427	0.000185996	0.000117552	7.88159e-05	0.000992176	0.000267763	0.000268534	0.000269202	0	0	0.000206404	0.000195233	2.77793e-05	0.000785348	4.65167e-05	0.000614683	0.000423656	0.000140292	0.000769891	0.000760873	0.00326222	0	4.31959e-05	0	0.000224343	0	0.000277255	0.000141857	6.05804e-05	0.00118369	0.00150489	0.000384747	0	0.000850314	0.000307692	0.000436235	0.000403092	0.00305103	0
k__Bacteria|p__Firmicutes|c__Bacilli|o__Erysipelotrichales|f__Erysipelatoclostridiaceae|g__Coprobacillus	0.000168867	0.00026398	0	0.000126941	0.000229107	0.000348907	0.000251473	0.00314148	0	0	0	0	0	0	9.92176e-05	0.000776512	0	5.66741e-05	0	0	0	0	0	2.96358e-05	0	0.000119938	0	0.000294613	4.39938e-05	0	0	0.00599394	0.000259176	0.00881497	4.48685e-05	0	0	0	0	0	0	0	0	6.07367e-05	0	0	0	5.02917e-05	0
k__Bacteria|p__Proteobacteria|c__Gammaproteobacteria|o__Burkholderiales|f__Hydrogenophilaceae|g__Thiobacillus	0	0	0	0	0	0	0	0	0	0	0.00142847	0.00101452	0.00080817	0.0020965	0.000340175	0.000548914	0.00416228	0.00218195	0	0	0.00109099	0.000159736	0.000277793	0	0	0	0	0	0.00162777	0	0	0	0	0	0	0	0	0	0	0.000828584	0.00261005	0	0	0	0	0	0	0.000620264	0
k__Bacteria|p__Bacteroidota|c__Bacteroidia|o__Bacteroidales|f__Marinifilaceae|g__Odoribacter	6.14062e-05	0.000945928	0	0	0	0	4.71513e-05	0	0	0	0	0	0.000102858	0.000110342	0.000496088	5.35525e-05	0.000111889	0	0	0	5.89727e-05	0	0	0.00020745	0.000620222	0.000749614	0.00015691	9.82043e-05	0	0.000920126	0.00250357	0.000120146	0	0.000901997	0.00104693	0	0.000321032	0	0	0.00123442	0.000188111	0.000427497	0	0.001154	0.000937729	0	0.000633431	0.00263193	0
k__Bacteria|p__Actinobacteriota|c__Actinobacteria|o__Actinomycetales|f__Actinomycetaceae|g__Varibaculum	6.14062e-05	0.000373972	8.12348e-05	0.00130749	8.81181e-05	0.00021599	0.000125737	0.000306843	0.000554289	0.00337832	0.000107135	0.000152179	0.00246859	0.000204921	0.00053861	8.03288e-05	0	0.000325876	0	0.000239499	0.000147432	0	0.00041669	0.000429719	0.0002791	0.000554714	0	0.000126263	0	0.000353895	0	0.000120146	0	0	0	0	0.00109443	0.000449215	0.000333192	0.000118369	0.000799473	0	0	0.000440341	0.00177289	0.000661873	0.000143962	0.000352042	0.00010017
k__Bacteria|p__Firmicutes|c__Clostridia|o__Monoglobales|f__Monoglobaceae|g__Monoglobus	7.67578e-05	0.000285978	0	8.88584e-05	0	3.32292e-05	9.43026e-05	0.000160727	0	0.000125123	0.00132133	0.000236722	0.000323268	0.000662053	0.000722871	0.000602466	0.00062658	0.000538404	0.00268751	0	0.000235891	3.54969e-05	0	0.000103725	0.000108539	0.000449768	0.000486419	5.61167e-05	0	0.00063701	0.000955907	0.000200243	8.63918e-05	0.000273332	0.000613203	0	0.000116739	4.72858e-05	4.54353e-05	0.00123442	0.000282167	0.000270748	0	0.000683288	0.000512821	6.01703e-05	0.000475073	0.00115671	0.000200341
k__Bacteria|p__Firmicutes|c__Clostridia|o__Lachnospirales|f__Lachnospiraceae|g__Lachnospiraceae_UCG-004	0.000260976	0.000989925	0	0.000368128	0.000546333	0.00310693	0.00559528	0.000949751	0	0	0	0.000253631	0	0	0	0	0	0	0	0	0	0	0	0	0.00041865	0.000509737	0.00274592	0	0	0.00136249	0.000652444	0	0	0	0.000493554	0	0	0	0	0	0	0	0	0	0	0	0	0.000167639	0
k__Bacteria|p__Bacteroidota|c__Bacteroidia|o__Bacteroidales|f__Barnesiellaceae|g__Barnesiella	0.000122812	0.00367372	0.00136474	0	0	0	0.00011002	0	0	0	0	0	4.4082e-05	9.4579e-05	0	0	0	5.66741e-05	0	0	4.42295e-05	0	0	0.000177815	0.000155056	0.000224884	0.000470729	0.00211841	0.000241966	0.000283116	0.00411192	0.000413835	0.0010511	8.19997e-05	0.000269211	0.000633084	2.91847e-05	0	0	6.76395e-05	9.40557e-05	0	0	0.00065292	0	0	0	0	0.00160272
k__Bacteria|p__Firmicutes|c__Bacilli|o__Erysipelotrichales|f__Erysipelotrichaceae|g__Solobacterium	0.000168867	0.000703947	0.000146223	0.000380822	0.000704945	0.00101349	0.00114735	0.00233785	0.000163767	0.000142998	5.35676e-05	0	4.4082e-05	0.000173395	0.000524436	6.69407e-05	0.000268534	7.08426e-05	0.000231917	0.00125072	7.37159e-05	0	0	7.40894e-05	0.000682245	0.000479753	4.70729e-05	0.000154321	0.000307956	7.07789e-05	0.00024277	0.000146845	0	0.000204999	0.000104693	0	0.00024807	0.00158407	4.54353e-05	0.000202919	0.0011757	0.000170999	0.000123527	0.00018221	7.32601e-05	0.00156443	0	0.000184403	0.000200341
k__Bacteria|p__Firmicutes|c__Clostridia|o__Peptostreptococcales-Tissierellales|f__Peptostreptococcales-Tissierellales|g__Gallicola	0.00517347	0.000373972	0.000828595	0.000304657	0.000475838	0.000265834	0.000345776	0.000321454	0.000138572	0	0.000160703	0.00263776	0.000176328	0.000220684	8.50437e-05	8.03288e-05	0.000111889	0.000269202	0	0	0.000176918	0	0	0.000103725	0	0	9.41457e-05	0	0	0.000123863	0.000546233	0.000106796	0	0	2.99124e-05	0	0.000131331	0	0.0010753	3.38198e-05	0.000188111	0.000170999	0	0	0.000278388	0.00281296	0.000100773	0	0.00010017
k__Bacteria|p__Firmicutes|c__Clostridia|o__Oscillospirales|f__Butyricicoccaceae|g__Butyricicoccus	0.000184219	0.00118791	0.000308692	6.34703e-05	0.000176236	0.000149531	0.000880157	0.000277619	0	0.000107248	0.00201771	0.000253631	0.000176328	0.000977317	0.000566958	0.000200822	0.00031329	0.000453393	0	0	0.00028012	0	0	0.000103725	0.000248089	0.000719629	0.000266746	0.00176768	0.000219969	0.000424674	0.000606925	0.000387136	0.000431959	0.001271	0	0	0.000175108	0	0	0.000321288	0	0.000227998	0	0.000303684	0.000307692	0	4.31885e-05	0.000569973	0.00010017
k__Bacteria|p__Firmicutes|c__Bacilli|o__Erysipelotrichales|f__Erysipelotrichaceae|g__Turicibacter	0	0	0	3.80822e-05	0.000176236	0	3.14342e-05	0	0.000302339	5.36241e-05	0	0.000625624	5.8776e-05	0.000204921	0.000198435	0.00105766	0	9.91796e-05	0	0	0	0	0	0	0.000356628	0.00166414	0.000125528	0	0	0	0	5.33981e-05	0	0	0	7.19414e-05	0.000831765	0.00137129	0.000605804	0.000760945	0.000987585	0.000527246	0.000911014	0.000683288	0.000908425	0.000210596	0.000316715	0.000972306	0
k__Bacteria|p__Firmicutes|c__Negativicutes|o__Acidaminococcales|f__Acidaminococcaceae|g__Phascolarctobacterium	9.21093e-05	0.000153988	0.00095857	7.61644e-05	0.000123365	0.000199375	0.00253045	0.000116892	0.000239352	0	0.00605314	0.00054108	0.00029388	0.000236448	0.000141739	0.000227598	0.000469935	0.000127517	0	0	0.000235891	0	0	0.000400083	9.30334e-05	0.000164915	0	0.000729517	0	0.000212337	0	0.000133495	0.000201581	0.000696997	0	0.000446037	0	0	0	0	0	0	0	0	0.000468864	0	0	3.35278e-05	0.000484156
k__Bacteria|p__Firmicutes|c__Clostridia|o__Oscillospirales|f__Oscillospiraceae|g__Colidextribacter	9.21093e-05	0.000747943	0.000178716	0.000139635	0.000211484	0.000265834	0.000330059	0.00255702	0.000390522	0	0	0	0	7.88159e-05	0.000255131	0.000160658	8.95115e-05	4.25056e-05	0	0	5.89727e-05	0	0	0	0.000325617	0.000779599	0.000737475	0	4.39938e-05	0.000990905	0.000743483	0.000120146	0	0.000191333	0.000343992	0	0.00030644	0.00104029	0.000908705	0.000270558	0.000446764	0.000284998	0.000633078	0.000349236	0.000263736	9.02554e-05	0.000417488	0.000402334	0
k__Bacteria|p__Firmicutes|c__Clostridia|o__Lachnospirales|f__Lachnospiraceae|g__Dorea	0.000322383	0.000681948	0	0.000203105	0.000158613	0.000116302	0	0.000789024	0.000138572	0.000554116	0.00560674	0.00040581	0.000308574	0.000331027	0.000978002	0.000321315	0.000358046	0.000184191	0	0	0.000339093	0	0	0	0.000124044	0.000629676	0.000486419	0	0	0.000725484	0.000515886	0	0	0.00109333	0.000224343	0	0	0	6.05804e-05	0.000304378	0	9.97492e-05	0	0	0.000688645	0	0	0.000100583	0
k__Bacteria|p__Firmicutes|c__Clostridia|o__Lachnospirales|f__Lachnospiraceae|g__Eisenbergiella	0.000107461	0.000241982	0	0.000114247	0.000176236	0.000182761	0.000141454	0.00263008	0.000176365	0	0.00144633	0	0.000161634	0.000126105	0.00140322	0.000187434	8.95115e-05	0.000170022	0	0	0	0	0	0.000518626	0.000263594	0.000239876	0.000282437	0.000154321	0.000153978	0.000867042	0.00251874	0.000266991	7.19932e-05	0.00128466	0.000254255	0	0	0.000945716	0	0.000456567	0.000517306	0	0	0	8.79121e-05	3.00851e-05	0	0.000469389	0
k__Bacteria|p__Proteobacteria|c__Alphaproteobacteria|o__Rhodospirillales|f__|g__	3.07031e-05	0	0.000178716	0	0	0	0	0	0.000251949	0	0	0	5.8776e-05	0	0	4.01644e-05	0.000268534	0	0	0	0	0	2.77793e-05	0.000192633	0.000387639	0.000149923	0.00119251	0	0.000197972	0.000530842	0.00760174	0.000720875	4.31959e-05	0	0.00031408	0	7.29618e-05	0.000827501	0.000363482	0.000270558	4.70278e-05	0.000142499	0.0006794	0.000334052	0.000131868	0.000120341	0.000100773	0.000704084	0
k__Bacteria|p__Proteobacteria|c__Gammaproteobacteria|o__Pasteurellales|f__Pasteurellaceae|g__Aggregatibacter	0.000307031	0.00195785	0.000633631	0.00074895	0.00160375	0.00114641	0.000675835	0.000394512	8.81823e-05	0.000142998	0	0	0	0	0	0	0	0	0.000163706	0	0	0.00101166	5.55586e-05	8.89073e-05	0.000728761	0	0	0	0	0	0	0	0	6.83331e-05	0	5.75531e-05	0.000364809	0.00290808	0	0	0	4.27497e-05	0.000123527	0.000774393	0	0	0	0.000167639	0.00175298
k__Bacteria|p__Firmicutes|c__Clostridia|o__Lachnospirales|f__Lachnospiraceae|g__Lachnospira	0.000153516	0.000879933	0	0.000114247	0	9.96876e-05	0	0.000248396	0	0	0.00444611	0.000253631	0.000337962	0.000394079	0.00140322	0.000388256	0.000223779	0.000255033	0	0	0.00032435	0	0	8.89073e-05	9.30334e-05	0.00128934	0.000470729	0	0.000219969	0.00106168	0.0018056	0	0	0	0.000329036	0	0	0	0	0.000507297	0	0.000113999	0	0	2.9304e-05	0	0	0	0
k__Bacteria|p__Desulfobacterota|c__Desulfovibrionia|o__Desulfovibrionales|f__Desulfovibrionaceae|g__Bilophila	6.14062e-05	0.00233182	0	7.61644e-05	0.000229107	0.000365521	7.85855e-05	0.00046757	8.81823e-05	0	0.000874938	0	0.000102858	0.000126105	0.000311827	0	0.000156645	0.000127517	0	0.000691885	0.000176918	0	0	0.000726077	0.000232583	7.49614e-05	0.000345201	0	0.000549922	0.00185795	0.000849695	0	0.000172784	0.000683331	0.000329036	0	7.29618e-05	0	0	0.000236738	0.00129327	0.000199498	0	6.07367e-05	0.000556777	0.000105298	8.63769e-05	0.000804667	0
k__Bacteria|p__Bacteroidota|c__Bacteroidia|o__Flavobacteriales|f__Weeksellaceae|g__Bergeyella	0.000260976	0.000769941	0.00209586	0.00352895	0.00324275	0.000348907	0.000235756	0.00018995	0	0	0	0	0	0	0	0	0	0	0	0.00014636	0	0	0	0	0	0	0	0	0	0	0	0	0	0	0	0	0	0.000307358	0.000287757	0	0	0	0.00138968	0	0	0	0	0	0.00247087
k__Bacteria|p__Proteobacteria|c__Gammaproteobacteria|o__Burkholderiales|f__Burkholderiaceae|g__Lautropia	0.000184219	0.00147389	0.00133225	0.000253881	0.00139227	0.000897189	0.000722986	0.00200178	0	0.000196622	0	0	0	0	0	0	0	0	0.000545688	3.99164e-05	0	0	0	2.96358e-05	0.000108539	2.99846e-05	0	0.000112233	0	0	0	2.66991e-05	5.75946e-05	5.46665e-05	0	0	7.29618e-05	0.00101664	0	0	9.40557e-05	0	0.000663959	0	0	0	0	0.000184403	0.00362283
k__Bacteria|p__Firmicutes|c__Clostridia|o__Peptostreptococcales-Tissierellales|f__Peptostreptococcaceae|g__Intestinibacter	0.000138164	0.000153988	0	0.000165023	0.000176236	0	0.000267191	0.00103742	0	0	0.00051782	0.000236722	0.000455514	0.00102461	0.00321748	0.000294539	0.000290912	0.000325876	0	0	0.000383323	0.00314147	0.000638924	0	0	0	0.000125528	0	0	0.000690094	0	0	0	0	0	0	0	0	0	0.00147116	0	0	0	0	0	0	0	0	0
k__Bacteria|p__Firmicutes|c__Negativicutes|o__Veillonellales-Selenomonadales|f__Veillonellaceae|g__Allisonella	0.000276328	0.00065995	0	0.000609315	0.000599203	0.000714428	0.00939882	0.000526016	0	0	0	0	0	0	0.000453566	0	0	0	0	0	0	0	0	0	0	0	0	0	0	0	0	4.00486e-05	0	0.00107966	0	0	0	0	0	0.000101459	0	0	0	0	0.00021978	0	0	0	0
k__Bacteria|p__Firmicutes|c__Clostridia|o__Lachnospirales|f__Lachnospiraceae|g__Lachnoanaerobaculum	0.000214922	0.00250781	0.000568643	0.000520456	0.00135702	0.00156177	0.00100589	0.00065752	0.000289742	0	0	0	0	0	0	0	0	0	0.000218275	0	0	5.32453e-05	0	0	0	0.000134931	0	0.000238496	0.000505928	0	0	8.00972e-05	8.63918e-05	0.000232332	0	0	0.000116739	0.00236429	7.57254e-05	0	0.000211625	0	0.000463227	0	0	0	0	0	0.000584327
k__Bacteria|p__Actinobacteriota|c__Actinobacteria|o__Micrococcales|f__|g__	0	0	3.24939e-05	0	0	0	0	0	0	0	0	0	0	0	0	0	0	0	0	0	0	0	0	0	0	0	0	0.003367	0	3.53895e-05	0	0.010159	5.75946e-05	9.56663e-05	4.48685e-05	0	0	0	0	0	0	0	0	0	0	0	0	0	0
k__Bacteria|p__Actinobacteriota|c__Actinobacteria|o__Bifidobacteriales|f__Bifidobacteriaceae|g__Gardnerella	0	0	0.00339561	0	0	0	0	0	0	0	0	0	0	0	0	0	0	0	0	0	0	0	0	0	0	0	0	0.000210438	0	0	0	0.000240292	0.00881197	0.000314332	0	0	0	0	0	0	0	0	0	0	0	0	0	0	0.000233731
k__Bacteria|p__Firmicutes|c__Clostridia|o__Lachnospirales|f__Lachnospiraceae|g__Eubacterium_xylanophilum_group	0	0	0	6.34703e-05	0	0	0	5.84462e-05	0	7.14988e-05	0	0	0.000117552	0	0.000411044	0	4.47557e-05	0	0.000190991	0	0.000427552	0	0	5.92716e-05	0.000201572	0	0.00153771	0.0003367	4.39938e-05	0.00136249	0.00107729	0.000387136	0	0.000669664	0.000239299	0	0.000204293	0	0	0.00104841	0.000188111	0.00109724	0	0.000440341	0.00105495	6.01703e-05	0.000431885	0.000569973	0
k__Bacteria|p__Proteobacteria|c__Gammaproteobacteria|o__Burkholderiales|f__Burkholderiaceae|g__Ralstonia	0	6.5995e-05	0.000129976	5.07762e-05	0.000246731	0.00300724	3.14342e-05	0	0	0	0	0	0	0	0	2.67763e-05	0	0	0.00844452	0	2.94863e-05	0	0	0	0	0.000104946	0	0	0.000109984	0	0	0	0	0	0	0	0	0.0001655	3.02902e-05	0.000101459	0	0	9.26455e-05	0	0	0	0	5.02917e-05	0.00010017
k__Bacteria|p__Firmicutes|c__Bacilli|o__Erysipelotrichales|f__Erysipelatoclostridiaceae|g__Erysipelotrichaceae_UCG-003	0.000107461	0.000571957	0	7.61644e-05	0.000458214	0.00043198	0.000188605	0.00444191	0	0	0	0	0.000161634	4.72895e-05	0.000141739	0	6.71336e-05	5.66741e-05	0	0	0	0	0	8.89073e-05	0.000217078	0.000314838	0.00327941	0	0.000131981	0.000265421	0.00097108	0.000106796	0	0	0.00019443	0	0	0	0	0	0	0	0	0	0.000175824	0	0	0	0
k__Bacteria|p__Firmicutes|c__Bacilli|o__Lactobacillales|f__Streptococcaceae|g__Lactococcus	0	0	0	0	0.000123365	0.000132917	0.00011002	5.84462e-05	0	0	0	0	7.347e-05	0	0	0	0	0	0.00162342	0	0	0.000585698	0	0.000162997	0.000666739	0.000449768	0.000188291	0	0.000153978	0.000406979	0.000652444	0	0	0	0.000284167	0	0.000233478	0.000496501	0.000151451	0.00201228	7.05418e-05	0.000156749	0.000416905	0.000394789	0.00145055	0	4.31885e-05	0.000569973	0
k__Bacteria|p__Firmicutes|c__Clostridia|o__Lachnospirales|f__Lachnospiraceae|g__Lachnospiraceae_UCG-006	0.000122812	0.00026398	0	8.88584e-05	0.00019386	0.000282448	0.000220039	0.000204562	0.00010078	0.000285995	0	0.000101452	0.00102858	0	0	0.000120493	0.000716092	0	4.09266e-05	0	0.000117945	0	0	0	0	0.000104946	0.000392274	0	0	0.000867042	0.000955907	0	0	0	0.000972152	0	0.000102147	0	0.000106016	0.000388927	0.000235139	0.000455996	0.000108086	0.000121473	0.000263736	0	0.000647827	0.000821431	0
k__Bacteria|p__Proteobacteria|c__Gammaproteobacteria|o__Burkholderiales|f__Rhodocyclaceae|g__Denitratisoma	0	0	0	0	0	0	0	0	0	0	0.00021427	0.00027054	0.000117552	0.00129258	0.000595306	0.000107105	0.00380424	0.000340044	0	0	0.0006487	0	0.000194455	0	0	0	0	0	0.000835881	0	0	0	0	0	0	0	0	0	0	0.000913134	0.000917043	0	0	0	0	0	0	0.000620264	0
k__Bacteria|p__Proteobacteria|c__Gammaproteobacteria|o__Enterobacterales|f__Enterobacteriaceae|g__Enterobacter	0	0.000153988	0	0.000355434	0	0	0	0	0	0	0	0	0	0	0	0.00226259	0	0	0	0	0.000486525	0.00537778	0.000250014	0	0.000682245	0.000149923	0.00050211	0	0	0	0	0	0	0.000150333	0	0.000805744	0	0	0	0.000270558	0	0	0	0	0	0	0	0	0
k__Bacteria|p__Bacteroidota|c__Bacteroidia|o__Bacteroidales|f__Muribaculaceae|g__Muribaculum	0	0	0	0	0	4.98438e-05	0.00011002	0	0	0.000107248	0	6.7635e-05	0.000308574	0	0	0	0.000201401	0	0	0	0.000206404	7.09937e-05	0	0	0.000155056	0	0	0	4.39938e-05	0.000159253	0.0011835	0	0	0	0	0	0.000525325	0	0	0.000490387	0.000822987	0.000370497	0	0.00206505	0.000717949	0.00058666	0.000287923	0.00170992	0
k__Bacteria|p__Firmicutes|c__Clostridia|o__Lachnospirales|f__Lachnospiraceae|g__Oribacterium	9.21093e-05	0.000593955	0.0015922	0.000355434	0.000687322	0.00127932	0.000565815	0.000818247	0.00010078	8.93735e-05	0	0	0	0	0	0	0	0	0.000109138	7.98329e-05	0	0	0	0.000148179	0.000108539	0	6.27638e-05	0	0.000373947	0	0	6.67477e-05	0	0.000123	0	0	2.91847e-05	0.00141857	9.08705e-05	0	0.000352709	0	0.000355141	4.55526e-05	0	0	0	0.000569973	0.00111857
k__Bacteria|p__Bacteroidota|c__Bacteroidia|o__Bacteroidales|f__Prevotellaceae|g__Prevotellaceae_NK3B31_group	0.000153516	0.000439967	0	0.000241187	0.000140989	0.000315678	0.000518664	0.000175339	0	0.000357494	0	0	0.00044082	0	0	0.00155302	0.000447557	0	0	0	0.000147432	0	0.000152786	0	0.000945839	0.000104946	0.000549183	0.000112233	0	0.000176947	0	0	0	0.000724331	0	0	0.000671249	0.000189143	0	0.000541116	0.000329195	0.000170999	0	0.00018221	0.000117216	0.000120341	0.000158358	0.000787903	0
k__Bacteria|p__Bacteroidota|c__Bacteroidia|o__Flavobacteriales|f__Flavobacteriaceae|g__Capnocytophaga	0.000383789	0.00109992	0.000146223	0.000482374	0.00148038	0.00126271	0.00114735	0.000248396	0.000176365	7.14988e-05	0	0	0	0	0	0	0	0	0	0	0	0	0	0	6.20222e-05	0	0	0	0.000285959	0	0	0	0	0	0	0	0	0.00357008	0	0	0.000164597	0	0.000216173	0	0	0	0	0	0.00016695
k__Bacteria|p__Firmicutes|c__Bacilli|o__Erysipelotrichales|f__Erysipelatoclostridiaceae|g__Candidatus_Stoquefichus	0	0	0	0	0	0	0	0	0.00125975	0	0	0	0	0	0	0	0.000671336	0	0	0	0	7.09937e-05	0	0	0.000186067	0	0	0	0	5.30842e-05	0.000166904	0	0	0	0	0	0.000233478	0.00359372	0.00222633	0.000169099	0	0	0.00176026	0	0.000102564	6.01703e-05	0	0.000184403	0
k__Bacteria|p__Firmicutes|c__Clostridia|o__Christensenellales|f__Christensenellaceae|g__	0	0.00052796	0.000146223	0	0	0	0	0.000146116	0	0	0	0.000101452	0.00029388	4.72895e-05	0.00039687	2.67763e-05	4.47557e-05	0.000184191	0	0	7.37159e-05	0	0	0.000103725	0.000294606	0.000239876	0.000439347	0.000280584	0.000175975	0.000477758	0.00420296	0.00084102	7.19932e-05	0	0.000403817	0	0	0	0	8.45494e-05	4.70278e-05	0	6.17637e-05	6.07367e-05	0	0.000165468	0	0.000134111	0
k__Bacteria|p__Proteobacteria|c__Alphaproteobacteria|o__Rhodobacterales|f__Rhodobacteraceae|g__Paracoccus	0	0	0	0	7.04945e-05	0.000182761	0	0	0	0	0	0	0	0	0	0	0	0	0	0	0	0	0	0	0	0	0	0.0026936	0	0	0	0.00678156	0	4.09998e-05	0	0	0	0	0	0	0	0	0	0	4.3956e-05	0	0	0	0
k__Bacteria|p__Firmicutes|c__Clostridia|o__Oscillospirales|f__UCG-010|g__UCG-010	0	0	0.00095857	0	0	0	3.14342e-05	0.000116892	3.77924e-05	0	0	5.07262e-05	0.000235104	0.000126105	0	4.01644e-05	0.000290912	5.66741e-05	0	0	2.94863e-05	0	0	0.000118543	0.00041865	0.000164915	0.000643329	0.000308642	0.000153978	0.000194642	0.00189664	0.000720875	0.000143986	0.000273332	0.00019443	0.000129495	0.00024807	0	6.05804e-05	0.000135279	0.000493792	0.000156749	0	4.55526e-05	0.000205128	0.000135383	0.000158358	0.000134111	0.000400681
k__Bacteria|p__Bacteroidota|c__Bacteroidia|o__Bacteroidales|f__|g__	0	0	6.49878e-05	2.53881e-05	0	6.64584e-05	0	0	0	0	0	0	0.000161634	0.000709343	0	0	0.000156645	0.000240865	0	0	2.94863e-05	0	9.72276e-05	0	7.75278e-05	0	3.13819e-05	0.000476992	4.39938e-05	0	3.03463e-05	0.000373787	0.00224619	0.000724331	4.48685e-05	0.000230213	7.29618e-05	0	0	0.000270558	0.000164597	0	0	0	0.00021978	0	0	0.000150875	0.00282146
k__Bacteria|p__Proteobacteria|c__Gammaproteobacteria|o__Vibrionales|f__Vibrionaceae|g__Vibrio	3.07031e-05	0	0	0	0.000528709	0.00350568	3.14342e-05	0.000160727	2.51949e-05	7.14988e-05	0	0	0	0	0	0	0	0	0.000736678	3.99164e-05	0	5.32453e-05	5.55586e-05	4.44537e-05	0	4.49768e-05	7.84548e-05	0	6.59906e-05	7.07789e-05	4.55194e-05	0.000240292	0	5.46665e-05	0.000104693	0	0	0.000260072	0.000227176	0.000541116	7.05418e-05	5.69995e-05	0.00182203	7.59209e-05	0.000380952	0	0	0	0
k__Bacteria|p__Firmicutes|c__Clostridia|o__Peptostreptococcales-Tissierellales|f__Anaerovoracaceae|g__Mogibacterium	0	0	0.000714866	0	0	8.3073e-05	0.000188605	7.30578e-05	5.03899e-05	0	0.000285694	0.00027054	0.000837558	0.000189158	0.000240957	0.000147269	0.00107414	8.50111e-05	0	0.00082494	0.000265377	0	0	0.000103725	0.000155056	0.00065966	0.000219673	2.80584e-05	0	0.000212337	0.000197251	6.67477e-05	0.000172784	6.83331e-05	0.000164518	0	4.37771e-05	0.000141857	0	0	0.000258653	7.12494e-05	0	4.55526e-05	0.000483516	0.000120341	4.31885e-05	0.000117347	6.67802e-05
k__Bacteria|p__Bacteroidota|c__Bacteroidia|o__Bacteroidales|f__Rikenellaceae|g__Rikenella	0	0	9.74817e-05	0	0	0	0	0	0	0	0	0.000236722	0.000102858	0.000662053	0	0	0.00105176	0	0	0	0	0	2.77793e-05	7.40894e-05	0	0	0	8.41751e-05	0	0	0.000804176	0.00029369	0	8.19997e-05	0	0	0.000277255	0	0	0.000777855	0.000775959	0.000327747	0	0.000895867	0.0003663	0.00052649	0.000302319	0.000486153	0
k__Bacteria|p__Proteobacteria|c__Gammaproteobacteria|o__Oceanospirillales|f__Halomonadaceae|g__Halomonas	0	0	0	0	0.000158613	0.00109656	0	0	0	0	0	0	0	3.15263e-05	0	0	0	0	0.00031377	0	0	0	0	0	0	0	0	0.00405443	0	8.84737e-05	0	0.00173544	0	0	0	0	0	4.72858e-05	0	6.76395e-05	0	2.84998e-05	0.000370582	0	0.000117216	0	4.31885e-05	0	3.33901e-05
k__Bacteria|p__Firmicutes|c__Clostridia|o__Lachnospirales|f__Lachnospiraceae|g__Eubacterium_ventriosum_group	0.000122812	8.79933e-05	3.24939e-05	0	3.52473e-05	8.3073e-05	0	0.000336066	0	0	0.00132133	0.000118361	0.000176328	0	0.000240957	0.000133881	0	0.000453393	0	0	0.000132689	0	0	0	0.000201572	8.99537e-05	6.27638e-05	2.80584e-05	0	0.000955515	0.000986253	9.34467e-05	0	0	0.000134606	0	0.000116739	0	0	0.000202919	0	0.000512996	0	0.000379605	0.000410256	0	2.87923e-05	0.000352042	0
k__Bacteria|p__Actinobacteriota|c__Actinobacteria|o__Actinomycetales|f__Actinomycetaceae|g__Arcanobacterium	7.67578e-05	6.5995e-05	0	0.000114247	3.52473e-05	4.98438e-05	6.28684e-05	0.000233785	0.000705458	0.00189472	0.000160703	8.45437e-05	8.8164e-05	0.000110342	8.50437e-05	0	8.95115e-05	0.000920954	0	0.000319332	0	0	0	0	0	0	0	0	8.79875e-05	0.000601621	0	0	0.00010079	5.46665e-05	0	0	0	0	0	0	0.000705418	9.97492e-05	0	7.59209e-05	0.000630037	0.000391107	7.19808e-05	0	5.00851e-05
k__Bacteria|p__Firmicutes|c__Clostridia|o__Peptococcales|f__Peptococcaceae|g__Peptococcus	0.000107461	0.000109992	4.87409e-05	0.000101552	0.000211484	3.32292e-05	0.000157171	5.84462e-05	0.000163767	0	5.35676e-05	0	7.347e-05	0.000157632	0	0	0	0.000495898	0	0.000119749	0	0	0	0.000385265	0.000248089	0	0	0	0	0	6.06925e-05	0	0	0	5.98247e-05	0	0.000189701	9.45716e-05	0	0.000304378	0.000611362	0.000356247	0	0.000227763	0.0003663	0.00120341	0.000302319	0.0016261	0
k__Bacteria|p__Firmicutes|c__Bacilli|o__Lactobacillales|f__Carnobacteriaceae|g__Granulicatella	0	0.00197985	0.000454915	0.000837808	0.000881181	0	0	0	0	0	0	0	0	0	0	0	0	0	0	0	0	0	0	0	0	0	0	0.000140292	0	0	0	0	0	0.000136666	0	0	0	0.00172593	0	0	0	0	0.000633078	0	0	0	0	0	0.000851447
k__Bacteria|p__Proteobacteria|c__Gammaproteobacteria|o__Enterobacterales|f__Yersiniaceae|g__Serratia	0	0	0	0	0	0	0	0	0	0	0.00480323	0	0	0	0	0	0	0	0	0	0	0	0	0	0	5.99691e-05	0	0	0	0	4.55194e-05	4.00486e-05	0	0	0	0	0	0	0	0.00251957	0	0	0	0	0	0	0	0	0
k__Bacteria|p__Firmicutes|c__Bacilli|o__RF39|f__RF39|g__RF39	0	0	9.74817e-05	0	0	3.32292e-05	0	0	0.000113377	0	0	0	5.8776e-05	0.000110342	7.08697e-05	0.000133881	0.000514691	0.000155854	0	0	0	0	0	0	0.000108539	5.99691e-05	0.000313819	0	0	0.000212337	0.000227597	0.000120146	2.87973e-05	0.000601331	0.000373904	2.87766e-05	8.75542e-05	0.000496501	0.000378627	0.000338198	0.000188111	0.000199498	0.000216173	0.000212579	0.000249084	3.00851e-05	0.000446281	0.000519681	5.00851e-05
k__Bacteria|p__Actinobacteriota|c__Actinobacteria|o__Micrococcales|f__Micrococcaceae|g__Arthrobacter	0	0	0	0	0.000740192	0	0	0	0	0	0	0	0	0	0	0	0	0	0	0	0	0	0	0	0	0	0	0	0	0	0	0	0	8.19997e-05	0	0	0	0.000543787	0.000408917	0	0	0	0.00500286	0	0	0	0	0	0
k__Bacteria|p__Nitrospirota|c__Thermodesulfovibrionia|o__|f__|g__	0	0	0	0	0	0	0	0	0	0	0.000374973	0.000287449	0.00022041	0.00108766	0.000212609	0.000133881	0.00154407	0.000340044	0	0	0.000383323	0.000124239	0.000166676	0	0	0	0	0	0.000461934	0	0	0	0	0	0	0	0	0	0	0.000186009	0.000893529	0	0	0	0	0	0	0.000268222	0
k__Bacteria|p__Firmicutes|c__Bacilli|o__Erysipelotrichales|f__Erysipelotrichaceae|g__Faecalitalea	0	0	0	2.53881e-05	0	3.32292e-05	0	0	0.000403119	0	0.00192843	6.7635e-05	0.00014694	0.000110342	7.08697e-05	5.35525e-05	0.000514691	4.25056e-05	0	0	0	0	0	0.000103725	7.75278e-05	7.49614e-05	0	0	0	8.84737e-05	0.000606925	0	0	0	5.98247e-05	0	0	0.00089843	0.000469498	0.000169099	0	0	0.00050955	0	0.000117216	0	0	0.000150875	0
k__Bacteria|p__Firmicutes|c__Clostridia|o__Oscillospirales|f__Butyricicoccaceae|g__UCG-008	0	0	0	0	0	0	0	0	0	0	0	0	0.000102858	0.00105613	0	0	0	0.00028337	0	0	0	0	0	0.00020745	6.20222e-05	0	0	0.000210438	0	0	0	0	0	0	0	4.31648e-05	0.000233478	0	0	0.000388927	0.000164597	9.97492e-05	0	9.11051e-05	0	9.02554e-05	4.31885e-05	0.00113995	0.0020201
k__Bacteria|p__Firmicutes|c__Clostridia|o__Lachnospirales|f__Lachnospiraceae|g__CHKCI001	0	0	0.00139724	0	0	0	0	0	0	0	0	0	0	0	0	0	0	2.8337e-05	0	0	0	0	0	0	0	4.49768e-05	4.70729e-05	0.00126263	0	0	7.58656e-05	0.000387136	0.000331169	0.001271	0.000104693	0.000258989	0	0	0	0	0	0	0	0	7.32601e-05	0	0	0	0.000901533
k__Bacteria|p__Patescibacteria|c__Saccharimonadia|o__Saccharimonadales|f__Saccharimonadales|g__Saccharimonadales	0.000307031	0.000725945	6.49878e-05	0.000203105	0.000793063	0.000498438	0.000408644	0.0003799	0.000302339	0	0	0	0	0	0	0	0	2.8337e-05	2.72844e-05	0	0	0	0	0	0	0	0	0	0	0	0	0	0	0	0	0	8.75542e-05	0.00219879	0	0	0	0	0	0	0	0.000105298	0	0	0
k__Bacteria|p__Firmicutes|c__Clostridia|o__Lachnospirales|f__Lachnospiraceae|g__Marvinbryantia	3.07031e-05	0	0	0	0	0	0	0.000248396	2.51949e-05	0	0	0	0.000308574	0	0	0	0.000201401	0	0	0	0	0	0	0	0.00013955	0.000449768	0.000251055	0	0	0.000141558	0.000531059	0	0	0	0.000373904	0	0.000160516	7.09287e-05	4.54353e-05	0.000169099	0.000493792	0.000199498	7.72046e-05	3.03684e-05	0.000234432	4.51277e-05	0.000359904	0.000352042	0
k__Bacteria|p__Firmicutes|c__Clostridia|o__Lachnospirales|f__Lachnospiraceae|g__Tyzzerella	0	0.00312376	0.000113729	0.000126941	0	9.96876e-05	0.000267191	0.000175339	0	0	0.00148204	0	0	0	0	0	0	0.000184191	0	0	0	0	0	0	0	0	0	0	0	0	0	0	0	8.19997e-05	2.99124e-05	0	4.37771e-05	0	0	0	0	0	0	0.000121473	2.9304e-05	0	0	0	0
k__Bacteria|p__Firmicutes|c__Clostridia|o__Lachnospirales|f__Lachnospiraceae|g__Eubacterium_hallii_group	0	0.000175987	0	0.000139635	0	6.64584e-05	6.28684e-05	0.000964362	0	0	0.000142847	3.38175e-05	0.000117552	0.000315263	0.000113392	5.35525e-05	0	0.000141685	0	0	5.89727e-05	0	0	8.89073e-05	0.000170561	8.99537e-05	0.000360892	0.000589226	0	0.000212337	0.000121385	0.000106796	0.000115189	0.000382665	0.000134606	4.31648e-05	0.000116739	0	0	3.38198e-05	0	0	0	0	8.79121e-05	9.02554e-05	0	0.000201167	0.000383986
k__Bacteria|p__Firmicutes|c__Clostridia|o__Clostridiales|f__Clostridiaceae|g__Candidatus_Arthromitus	0	0	0	0	0	0	4.71513e-05	0	2.51949e-05	5.36241e-05	0	0	5.8776e-05	0	2.83479e-05	0	0	0	0	0	4.42295e-05	0	0	0	6.20222e-05	0	0.0020869	0	0	0	0.000212424	0	0	0	0	0	0	0	3.02902e-05	5.07297e-05	0.000141084	0.000156749	0	0.000242947	0.00021978	0	0.000158358	0.000972306	0
k__Bacteria|p__Firmicutes|c__Bacilli|o__Bacillales|f__Bacillaceae|g__Bacillus	0	0	0.000259951	0	0.000158613	0.000132917	4.71513e-05	0	0	0	0	0	0	3.15263e-05	0	0	0	0	9.54953e-05	0	0	0	0	0	0	0	0	0.000799663	0	0	0	0.000347088	0.00335488	0	2.99124e-05	0	0	0	0.000136306	6.76395e-05	0	0	6.17637e-05	0	0	0	0	0	0
k__Bacteria|p__Bacteroidota|c__Bacteroidia|o__Bacteroidales|f__Bacteroidetes_vadinHA17|g__Bacteroidetes_vadinHA17	0	0	0	0	0	0	0	0	0	0	0.000107135	0.000152179	8.8164e-05	0.000677816	8.50437e-05	0.000294539	0.000939871	0.000453393	0	0	0.000353836	0.000106491	0	0	0	0	0	0	0.000263963	0	0	0	0	0	0	0	0	0	0	0.000253648	0.00103461	0	0	0	0	0	0	0.000368806	0
k__Bacteria|p__Cyanobacteria|c__Vampirivibrionia|o__Gastranaerophilales|f__Gastranaerophilales|g__Gastranaerophilales	0	0	0.000471162	0	7.04945e-05	3.32292e-05	0	0	0.000289742	0	0	0	2.9388e-05	7.88159e-05	0	0	4.47557e-05	0	0	0	8.8459e-05	0	2.77793e-05	0	0	0	0.000203982	4.20875e-05	6.59906e-05	7.07789e-05	0.000121385	0	5.75946e-05	0	0	0	4.37771e-05	0.0014895	0.00104501	8.45494e-05	0	7.12494e-05	0.000555873	0	0	0.000195553	2.87923e-05	0.000100583	0.000116865
k__Bacteria|p__Firmicutes|c__Clostridia|o__Oscillospirales|f__Ruminococcaceae|g__Anaerotruncus	6.14062e-05	0.000197985	6.49878e-05	0	7.04945e-05	4.98438e-05	7.85855e-05	0.000862082	3.77924e-05	0	0.000178559	5.07262e-05	0.000132246	4.72895e-05	0.000425218	0.00107105	0	0.000155854	0	0	2.94863e-05	0	0	0	4.65167e-05	5.99691e-05	9.41457e-05	0.000406846	0	3.53895e-05	0.000288289	2.66991e-05	0	0.000218666	0.00031408	0	0	0	0	0.000135279	0	4.27497e-05	0	0	8.79121e-05	0	0	8.38195e-05	0
k__Bacteria|p__Proteobacteria|c__Gammaproteobacteria|o__Enterobacterales|f__Enterobacteriaceae|g__Raoultella	0	0	0	0	0	0	0	0	0	0	0	0	0	0	0	0	0	0	0	7.98329e-05	0	0	0	0	0	0	0	0	0.00532324	0	0	0	0	0	0	0	0	0	0	0	0	0	0	0	0	0	0	0	0
k__Archaea|p__|c__|o__|f__|g__	0	0	3.24939e-05	0	0.000317225	0	6.28684e-05	0	0	0	0.000107135	0	0	4.72895e-05	0	6.69407e-05	4.47557e-05	0	0.000354697	0	0	3.54969e-05	0.000152786	8.89073e-05	0	0	0	0	4.39938e-05	0	0	0.000146845	0	0	7.47809e-05	0.000215824	0	0.000118214	0.00222633	0.000828584	0.000164597	0	3.08818e-05	3.03684e-05	0	0	0	0	0.00013356
k__Bacteria|p__Firmicutes|c__Clostridia|o__Oscillospirales|f__Oscillospiraceae|g__UCG-003	0.000107461	0.000637952	0	8.88584e-05	0	3.32292e-05	0	8.76693e-05	0	0	0.000392829	6.7635e-05	0.000117552	0.000141869	0.000155913	4.01644e-05	0.000179023	8.50111e-05	0	0	0	0	0	0.000118543	0.000108539	4.49768e-05	0.000125528	0	0.000175975	0.000566231	0.00142627	6.67477e-05	0	0	0.000164518	0	0	0	0	0.000152189	0	0	0	0	0.000161172	0	0	6.70556e-05	0
k__Bacteria|p__Firmicutes|c__Clostridia|o__Lachnospirales|f__Lachnospiraceae|g__Lachnospiraceae_UCG-010	0	0.000373972	8.12348e-05	8.88584e-05	0.000123365	4.98438e-05	0	0.000292231	0	0	0.000321406	8.45437e-05	0	6.30527e-05	0.000481914	0.000174046	0	2.8337e-05	0	0	0	0	0	0	6.20222e-05	5.99691e-05	0.0001726	0.000378788	0	0.000265421	0.000606925	0.000120146	0	0.000628664	7.47809e-05	0	0	0	0	0.000135279	0	0	0	0	0.000630037	0	0	0	0
k__Bacteria|p__Firmicutes|c__Clostridia|o__Peptostreptococcales-Tissierellales|f__Anaerovoracaceae|g__Eubacterium_brachy_group	0	4.39967e-05	4.87409e-05	0	7.04945e-05	0	0	0.000146116	2.51949e-05	0	0.000339261	0	0.000176328	4.72895e-05	5.66958e-05	0	0	0	0	0	5.89727e-05	0	0	0	0.00013955	0.000104946	0	0	0	0.000212337	0.000424848	0	0	0	0.000837546	0	0	0.000189143	0	0.000321288	0	9.97492e-05	0	0.000151842	8.79121e-05	0	0.000460677	0.000704084	0
k__Bacteria|p__Firmicutes|c__Negativicutes|o__Veillonellales-Selenomonadales|f__Veillonellaceae|g__Veillonellaceae	0	0	0	0	0	0	0	0	0	0	0	0	0	0	0	0	0	0	0	0	0	0	0	0	0	0	0	0	0.000241966	0.000159253	0	0	0	0	0	0	0	0	0	0	0.00430305	0.000142499	0	0.000227763	0.00014652	0	0	0	0
k__Bacteria|p__Proteobacteria|c__Gammaproteobacteria|o__|f__|g__	4.60547e-05	0	0	0	8.81181e-05	0	0	0	0	0	0.000446397	0	0.00014694	0.00034679	7.08697e-05	5.35525e-05	0.00149932	0.000722595	0	0	0.000132689	0	5.55586e-05	0	0	0	0	0	0.000219969	0	0	0	0	0	0	0	0	0	0	0.000270558	0.000964071	0	0	0	0	0	0	0	0
k__Bacteria|p__Firmicutes|c__Clostridia|o__Oscillospirales|f__Oscillospiraceae|g__Intestinimonas	0	0.000769941	0.000438668	0	0	0	0	0.000306843	0	0	0	0	0	0	0	0	0	0	9.54953e-05	0	0	0	0	0	0	0	0	0.000897868	0	0	0.000166904	0.000347088	0.000259176	0.00107966	0	0.000273377	0	0	0	0	0	0	0	0	0	0	0	0.000117347	0.000350596
k__Bacteria|p__Firmicutes|c__Clostridia|o__Lachnospirales|f__Defluviitaleaceae|g__Defluviitaleaceae_UCG-011	0	0.000219983	0	7.61644e-05	0.000105742	0	3.14342e-05	0.000496793	3.77924e-05	0	0	0	5.8776e-05	3.15263e-05	0.000411044	0.000187434	0.000134267	0	0	0	0	0	0	5.92716e-05	0	0.000104946	0	0.000280584	0	0.000212337	0.000515886	6.67477e-05	8.63918e-05	0.000273332	0	0	0	9.45716e-05	6.05804e-05	0.000236738	0	0.000142499	0	0.00018221	4.3956e-05	4.51277e-05	0.000115169	0.000167639	0.000267121
k__Bacteria|p__Firmicutes|c__Negativicutes|o__Veillonellales-Selenomonadales|f__Veillonellaceae|g__Anaeroglobus	0	0	0	0	0	0	0	0	3.77924e-05	0	0	0	0	0	0	0	0	0	0	0.00311348	0	0	0	0	0	0	0	0.000603255	0	0	0	0	0	6.83331e-05	0	0	0	0.000851144	0	0	0	0	0	0	0	0	0.000129565	0	0
k__Bacteria|p__Chloroflexi|c__Anaerolineae|o__Anaerolineales|f__Anaerolineaceae|g__	0	0	0	0	0	0	0	0	0	0	0.000482108	0.00013527	0.000191022	0.00115071	5.66958e-05	4.01644e-05	0.00109652	0.000538404	0	0	0.000265377	7.09937e-05	6.94483e-05	0	0	0	0	0	8.79875e-05	0	0	0	0	0	0	0	0	0	0	0.000118369	0.000329195	0	0	0	0	0	0	0	0
k__Bacteria|p__Desulfobacterota|c__Desulfobacteria|o__Desulfobacterales|f__Desulfosarcinaceae|g__	0	0	0	0	0	0	0	0	0	0	0.000571388	0.000371992	7.347e-05	0.000378316	0	2.67763e-05	0.00109652	0.000694257	0	0	0.000309607	0	9.72276e-05	0	0	0	0	0	0.000439938	0	0	0	0	0	0	0	0	0	0	0.000169099	0.000446764	0	0	0	0	0	0	5.02917e-05	0
k__Bacteria|p__Firmicutes|c__Clostridia|o__Oscillospirales|f__Ruminococcaceae|g__Negativibacillus	0	0.000175987	0.00016247	0	0	0	0	0	0	0	0.000249982	0	0	0.000141869	4.25218e-05	8.03288e-05	0	0	0	0	0	0	0	4.44537e-05	0	0.000779599	9.41457e-05	9.82043e-05	0	0.000477758	0.00144145	0.000160194	0.00010079	0.000150333	0.000224343	0	5.83694e-05	0	0	0	0	0	0	0	0	0	0	0	0.00013356
k__Bacteria|p__Bacteroidota|c__Bacteroidia|o__Bacteroidales|f__Marinifilaceae|g__Butyricimonas	0	0	0	0	0	0	0	0	0	0	0	0	5.8776e-05	0.000315263	0	0	0.000134267	9.91796e-05	0	0	0	0	0	0	0	2.99846e-05	0.000517801	5.61167e-05	0	0.000743179	6.06925e-05	4.00486e-05	0	0.00097033	0	0	0	0	0	0.000118369	0.000446764	0.000142499	0	0	0	0	0	0.000452625	0
k__Bacteria|p__Actinobacteriota|c__Coriobacteriia|o__Coriobacteriales|f__Eggerthellaceae|g__Slackia	0	0	0.000389927	3.80822e-05	0	0.000182761	0.000785855	0.000292231	0	0	0	0	0	0.000157632	0	0	0	0	0	0	0	0	0	0	9.30334e-05	8.99537e-05	0.000313819	0	0	0.000106168	0	0.000266991	0.000158385	0	7.47809e-05	0	7.29618e-05	0	0	0	0.000211625	4.27497e-05	0	0	0.000967033	0	0.000230338	0.000150875	0
k__Bacteria|p__Proteobacteria|c__Alphaproteobacteria|o__Sphingomonadales|f__Sphingomonadaceae|g__Sphingobium	9.21093e-05	0.000175987	0	7.61644e-05	0.00326037	3.32292e-05	4.71513e-05	0.000160727	0	0	0	0	0	0	0	0	0	0	0	0	2.94863e-05	0	0	0	0	0	0	0	0	0	0	0	0	0	0	0	0	0	0	0	0	0	0.000586755	0	0	0	0	0	0
k__Bacteria|p__Patescibacteria|c__Saccharimonadia|o__Saccharimonadales|f__Saccharimonadaceae|g__Candidatus_Saccharimonas	0.000875038	0	0	0	0	6.64584e-05	0	0	0	0	0	8.45437e-05	0	0	0	0.000736347	0	0	0	0	0	0	0	0	0	0	0.000109837	0	0	0.000141558	0.00024277	0	0	0	7.47809e-05	0	0	0	0	0.000879314	0	0.000199498	0	0	0	3.00851e-05	0	0.000469389	0
k__Bacteria|p__Actinobacteriota|c__Coriobacteriia|o__Coriobacteriales|f__Atopobiaceae|g__Coriobacteriaceae_UCG-002	0	0	0	0	0	0	0	0	0.000289742	0	3.57117e-05	0	8.8164e-05	0	2.83479e-05	4.01644e-05	0.000604203	0	0	0	0	0	0	0	0	0	0	0	0	0.000123863	0.000136558	0	0	0	0.000224343	0	7.29618e-05	0.000425572	0.000348337	0.000507297	0.000164597	4.27497e-05	0.000231614	0.000121473	4.3956e-05	0	0.000302319	0.000352042	0
k__Bacteria|p__Firmicutes|c__Clostridia|o__Peptostreptococcales-Tissierellales|f__Anaerovoracaceae|g__Eubacterium_nodatum_group	7.67578e-05	0.000197985	0.00021121	0.000126941	0.000140989	0.000697814	0.000565815	8.76693e-05	0.000125975	0	0	0	0	6.30527e-05	0	0	0	0	4.09266e-05	0	0	0	0	0	7.75278e-05	0	9.41457e-05	0.000294613	6.59906e-05	0.000123863	0	0.000120146	0	0	4.48685e-05	0	0	0.000283715	3.02902e-05	0	0.000164597	9.97492e-05	0	0	7.32601e-05	0	0.000115169	0.000150875	0.000116865
k__Bacteria|p__Firmicutes|c__Clostridia|o__Lachnospirales|f__Lachnospiraceae|g__GCA-900066575	0	0	0.000389927	0	0	0	0	0	0	0	0	0	0.000249798	0	0	0	0	0	2.72844e-05	0	0	0	0	0	0	0.000509737	0.00015691	0.000210438	0	0.000194642	0.000531059	9.34467e-05	0	0.000519331	0.000119649	0	0	0	0	0	0	5.69995e-05	0	0	7.32601e-05	0	5.75846e-05	0.000117347	0.000150255
k__Bacteria|p__Firmicutes|c__Bacilli|o__Erysipelotrichales|f__Erysipelotrichaceae|g__	0	0	0	0	0	0	0	0	0	0	0	3.38175e-05	0	0	0	0.000348092	0.000469935	0	0	0	0	0	0	0	0	8.99537e-05	6.27638e-05	0	0	0	0.000121385	6.67477e-05	0	0	0.000343992	8.63297e-05	0	0.000260072	0.000121161	0.000355108	9.40557e-05	7.12494e-05	0.000154409	9.11051e-05	0.000102564	4.51277e-05	0.00018715	8.38195e-05	6.67802e-05
k__Bacteria|p__Firmicutes|c__Clostridia|o__Lachnospirales|f__Lachnospiraceae|g__Lachnospiraceae_ND3007_group	4.60547e-05	0.000175987	0	0	0	0	0	0	0	0	0.000249982	0.000185996	0.00014694	0.000157632	0.00119061	0.000174046	0	9.91796e-05	0	0	7.37159e-05	0	0	0	0	0.000464761	0.000125528	0	0	0.000212337	6.06925e-05	6.67477e-05	0	0	0.000104693	0	0	0	0	0.000574936	0	0	0	0	0	0	0	0	0
k__Bacteria|p__Firmicutes|c__Bacilli|o__Lactobacillales|f__Listeriaceae|g__Listeria	0	0	0	0	0	3.32292e-05	0	0	0	0	0	0	0	0	0	0	0	0	0.00105045	0	0	0	0	0	0	0	0	0.000799663	0	0	0	0.000974516	0.000662337	0.000683331	0	0	0	0	0	0	0	0	0	0	0	0	0	0	0
k__Bacteria|p__Firmicutes|c__Clostridia|o__Lachnospirales|f__Lachnospiraceae|g__A2	0	0	0	0	0	0	0	0	0	0	0	0	0	0	0	0	6.71336e-05	0	0	0	0	0	0	0	0	0	0	0	0	0.000159253	0.000576579	0	0	0	0.0010918	0	0.000102147	0	0	5.07297e-05	0	0	0	6.07367e-05	8.79121e-05	6.01703e-05	0.000705412	0.000821431	0
k__Bacteria|p__Actinobacteriota|c__Coriobacteriia|o__Coriobacteriales|f__Atopobiaceae|g__Olsenella	0	0	0	0	0	8.3073e-05	0	0	0	0	0	0	0.000132246	0.0010719	0	4.01644e-05	0	0.000396719	0	0	0	0	0	0.000103725	0.000124044	5.99691e-05	0	0	4.39938e-05	0	0	0	0	0.000259666	0	0	8.75542e-05	0	0	0.000321288	0.000141084	9.97492e-05	0	3.03684e-05	0.000117216	0	0.000158358	0.000704084	8.34752e-05
k__Bacteria|p__Proteobacteria|c__Gammaproteobacteria|o__Enterobacterales|f__Morganellaceae|g__Morganella	0	0	0	0	0	0	0	0	0	0	0	0	0.000102858	0	0	0.00144592	0.000939871	0	0	0	0.000132689	0.000141987	0	0	0.000775278	0	0	0.000434905	0	0	0	0	0	0	0	0	0	9.45716e-05	0	0	0	0	0	0	0	0	0	0	0
k__Bacteria|p__Patescibacteria|c__Saccharimonadia|o__Saccharimonadales|f__Saccharimonadaceae|g__TM7x	0.000107461	0.00039597	0.00021121	0.000152329	0.000317225	0.000182761	0.000314342	0.000233785	0	0	0	0	0	0	0	0	0	0	0	0	5.89727e-05	0	0	0	6.20222e-05	0	0	0	0.000263963	0	0	0	0	0	0	8.63297e-05	0	0.000614715	0	0	0.000611362	0	0.000185291	0	0	0	0	0	0.00013356
k__Bacteria|p__Firmicutes|c__Clostridia|o__Lachnospirales|f__Lachnospiraceae|g__Shuttleworthia	0	0	0.000454915	0	0	0	0	0	0	0	0	0	0	0.000409843	0	0	0	0	0	0	0	0	0	0.000103725	0	0.000104946	0	0.000771605	0	0.000106168	0.000151731	0.000266991	0.000302371	0	0	0.000172659	0	0	0	0	0	0	0	0	0.000263736	0	0	0.000184403	0.000617717
k__Bacteria|p__Firmicutes|c__Clostridia|o__Oscillospirales|f__Ruminococcaceae|g__Caproiciproducens	9.21093e-05	6.5995e-05	0	0	5.28709e-05	3.32292e-05	0	0.000526016	0	0	0.000142847	0	0.000132246	0	0.0010347	0.000120493	8.95115e-05	0	0	0	7.37159e-05	0	0	0	0	0.000104946	9.41457e-05	0.000112233	0	8.84737e-05	0.000288289	4.00486e-05	0	0.000286999	0	0	0	0	0	0.000507297	0	0	0	0	0	0	0	0	0
k__Bacteria|p__Proteobacteria|c__Alphaproteobacteria|o__Kiloniellales|f__Fodinicurvataceae|g__	0	0	0	0	0	0	0	0	0	0	0	0	0	0	0	0	0.000134267	0	0	0	0	0	0	0	0	0	0	0.00155724	0	0	0	0.00210923	0	0	2.99124e-05	0	0	0	0	0	0	0	0	0	0	0	0	0	0
k__Bacteria|p__Firmicutes|c__Clostridia|o__Peptostreptococcales-Tissierellales|f__Peptostreptococcales-Tissierellales|g__Tissierella	0	0	0	0	0	0	0	0	0	0	0	0	0	0	0	0	0	0	0	0	0	0	0	0	0	0	0	0	0	0	0	0	0.00378684	0	0	0	0	0	0	0	0	0	0	0	0	0	0	0	0
k__Bacteria|p__Bacteroidota|c__Bacteroidia|o__Bacteroidales|f__Rikenellaceae|g__Rikenellaceae	0	0	0.000178716	0	0	0	0	0	0	0	0	0	0	0	0	0	0	0.000141685	0	0	0	0	0	0	0	0	0	0.00256734	0	0	0	9.34467e-05	0.000230378	5.46665e-05	0	0.000446037	0	0	0	6.76395e-05	0	0	0	0	0	0	0	0	0
k__Bacteria|p__Firmicutes|c__Clostridia|o__Peptostreptococcales-Tissierellales|f__Anaerovoracaceae|g__	7.67578e-05	0.000241982	0	0	0	0	0	0	0	0	7.14235e-05	0	5.8776e-05	0	0.000722871	0	0.000179023	8.50111e-05	0	0	0	0	0	0	0	0	0.00032951	0.000154321	0	7.07789e-05	0.000151731	0	0	0.000628664	0	0.000100718	0	0	0	0.000405837	0	0	0	0	8.79121e-05	7.52129e-05	2.87923e-05	0.000117347	0.00013356
k__Bacteria|p__Actinobacteriota|c__Actinobacteria|o__Micrococcales|f__Bogoriellaceae|g__Georgenia	0	0	0	0	0	0	0	0	0	0	0	0	0	6.30527e-05	0	0	0	0	0	0	0	0	2.77793e-05	0	0	0	0	0.000925926	6.59906e-05	0	0	0.00249636	0	5.46665e-05	0	0	0	0	0	0	0	0	0	0	0	0	0	0	0
k__Bacteria|p__Bacteroidota|c__Bacteroidia|o__Sphingobacteriales|f__Sphingobacteriaceae|g__	0	0	0	0	0	0	0	0	0	0	0	0	0	0	0	0	0	0	0	0	0	0	0	0	0	0	0	0.000771605	0	0	0	0.00284345	0	0	0	0	0	0	0	0	0	0	0	0	0	0	0	0	0
k__Bacteria|p__Campilobacterota|c__Campylobacteria|o__Campylobacterales|f__Sulfurovaceae|g__Sulfurovum	0	0	0	0	0	0	0	0	0	0	0	0.000169087	0.00014694	0.0002995	0.000113392	0.000107105	0.000492313	0.000354213	0	0	0.000191661	7.09937e-05	0	0	0	0	0	0	0.000505928	0	0	0	0	0	0	0	0	0	0	0.000202919	0.000634876	0	0	0	0	0	0	0.000201167	0
k__Bacteria|p__Firmicutes|c__Clostridia|o__Lachnospirales|f__Lachnospiraceae|g__Howardella	0.000138164	0	0	0.000126941	5.28709e-05	6.64584e-05	0	5.84462e-05	8.81823e-05	0	3.57117e-05	0	0	0.000126105	0	2.67763e-05	6.71336e-05	0	0	0	0	0	0	0	0.000186067	0	7.84548e-05	0	0	0.000141558	0	0	0	0	0.000897371	0	0.000102147	4.72858e-05	0	0	0.000164597	0	0	3.03684e-05	4.3956e-05	9.02554e-05	0.000978938	0	0
k__Bacteria|p__Proteobacteria|c__Gammaproteobacteria|o__Ectothiorhodospirales|f__Thioalkalispiraceae|g__Thioalkalispira-Sulfurivermis	0	0	0	0	0	0	0	0	0	0	0.000160703	6.7635e-05	0.00014694	9.4579e-05	0	4.01644e-05	0.00127554	0.000453393	0	0	0.000176918	3.54969e-05	0	0	0	0	0	0	0.000307956	0	0	0	0	0	0	0	0	0	0	0.000152189	0.000376223	0	0	0	0	0	0	0.000217931	0
k__Bacteria|p__Firmicutes|c__Bacilli|o__Erysipelotrichales|f__Erysipelotrichaceae|g__Holdemanella	0	0	0	0	0	0	0	0	0	0	0	0.000185996	0.000132246	0.000189158	0.000184261	0.000240986	0.000469935	0.000184191	0	0	0.000235891	0	0	0	0	0	0	0	0	0	0	0	0	0	0	0	7.29618e-05	0	0	0	0.00011757	9.97492e-05	0	0.001154	0.000131868	0	8.63769e-05	0	0
k__Bacteria|p__Actinobacteriota|c__Coriobacteriia|o__Coriobacteriales|f__Eggerthellaceae|g__Gordonibacter	0	0	0	0	0	8.3073e-05	0	0.000160727	0	0	0	0	0	0	2.83479e-05	0	0	0	0	0	0	0	0	0	0	0	0.00015691	0.000140292	0	0.00030081	0.000197251	0	0	5.46665e-05	0.000329036	0	0	0	0	6.76395e-05	0.000211625	0.000170999	0	0.000318868	0	0	0.000518262	0.000402334	0
k__Bacteria|p__Firmicutes|c__Bacilli|o__Erysipelotrichales|f__Erysipelotrichaceae|g__Faecalicoccus	0	0	0	0	0	0	0	0	0	0	0	0	0	0.000441369	0	0	4.47557e-05	0	0	0	0	0	0	0.000103725	0	0	0	0	8.79875e-05	0	0	0	0	0.000204999	0	0	0.000116739	0	0	0.000236738	0.000164597	0.000185249	0	0.000242947	0.000249084	4.51277e-05	0.000115169	0.00110642	0
k__Bacteria|p__Firmicutes|c__Clostridia|o__Peptostreptococcales-Tissierellales|f__Peptostreptococcaceae|g__Filifactor	0.00191894	0	8.12348e-05	0.000139635	0.000211484	0.000132917	0.000141454	0.000204562	0	0	0	0	0	0	0	0	0	0	0	0	0	0	0	0	0	0	0	0	0	0	0	0	0	0	0	0	0	0	0.000484643	0	0	0	0	0	0	0	0	0	0
k__Bacteria|p__Firmicutes|c__Clostridia|o__Oscillospirales|f__Oscillospiraceae|g__Oscillospiraceae	0	0	0.00016247	0	0	0	0	0	0	0	0	0	0	0.000394079	0	0	0	2.8337e-05	0	0	0	0	0	0	0	0	0	0	0	0	0	0	0	0.00200899	0	0.000388484	0	0	0	0	0	0	0	3.03684e-05	0	0	4.31885e-05	3.35278e-05	0.000217036
k__Bacteria|p__Bacteroidota|c__Ignavibacteria|o__Ignavibacteriales|f__Ignavibacteriaceae|g__Ignavibacterium	0	0	0	0	0	0	0	0	0	0	0.000142847	0.000185996	0.000102858	0.000189158	8.50437e-05	4.01644e-05	0.00127554	0.000184191	0	0	5.89727e-05	0	0.000138897	0	0	0	0	0	0.000153978	0	0	0	0	0	0	0	0	0	0	8.45494e-05	0.000423251	0	0	0	0	0	0	0	0
k__Bacteria|p__Actinobacteriota|c__Acidimicrobiia|o__Actinomarinales|f__|g__	0	0	0	0	0	0	0	0	0	0	0.000392829	0.000169087	0.000279186	0.00034679	0	5.35525e-05	0.001007	0.000198359	0	0	0.000117945	0	0	0	0	0	0	0	0.000153978	0	0	0	0	0	0	0	0	0	0	0.000118369	0.000282167	0	0	0	0	0	0	0	0
k__Bacteria|p__Proteobacteria|c__Gammaproteobacteria|o__Pasteurellales|f__Pasteurellaceae|g__Actinobacillus	4.60547e-05	0	0.000227457	0.000253881	0.00019386	0	0	7.30578e-05	7.55848e-05	0	0	0	0	0	0	0	0.000559447	2.8337e-05	0	0.000478997	0	0	0	0	3.10111e-05	0	0	0	0	0	0	0	0	0	0	0	4.37771e-05	0.000378286	0	0	0	4.27497e-05	0	0.000440341	0	0	0	0	0.000367291
k__Bacteria|p__Firmicutes|c__Bacilli|o__Lactobacillales|f__Aerococcaceae|g__Facklamia	9.21093e-05	0.00039597	0	0.00161215	0.000211484	0.000348907	0.000157171	7.30578e-05	0.000163767	0	0	0	0	0	0	0	0	0	0	0	0	0	0	0	0	0	0	0	0	0	0	0	0	0	0	0	5.83694e-05	0	3.02902e-05	0	0	0	0	0	0	4.51277e-05	0	0	0
k__Bacteria|p__Bacteroidota|c__Bacteroidia|o__Flavobacteriales|f__Weeksellaceae|g__Chryseobacterium	0	0	0.000909829	0	0	0	0	0	0	0	3.57117e-05	0	0	0	0	0	0	0	0	0	0	0	0	7.40894e-05	0	8.99537e-05	0.0001726	0	0	0.000141558	0	0	0	0	0.000134606	0	0	0	0	0	0	0	0	0	0.000483516	0	0	0	0.00105179
k__Bacteria|p__Proteobacteria|c__Gammaproteobacteria|o__Steroidobacterales|f__Steroidobacteraceae|g__	0	0	0	0	0	0	0	0	0	0	0.000196415	0.000169087	0	9.4579e-05	8.50437e-05	0	0.00105176	0.000198359	0	0	0	0	0	0	0	0	0	0	0.00035195	0	0	0	0	0	0	0	0	0	0	0.000169099	0.000493792	0	0	0	0	0	0	0.000100583	0
k__Bacteria|p__Actinobacteriota|c__Actinobacteria|o__Micrococcales|f__Dermabacteraceae|g__Brachybacterium	0	0	0	0	0	0	0	0	0	0	0	0	0	0.000252211	0	0	0	0.000297539	0	0	0	0	0	0.000133361	0	2.99846e-05	0	0	0	0	3.03463e-05	0.0014551	0	0	0	0	0.000116739	0	0	0.000338198	0	0	0	0	8.79121e-05	0	0	0.000184403	0
k__Bacteria|p__Firmicutes|c__Clostridia|o__Oscillospirales|f__Ruminococcaceae|g__Paludicola	0	0	0.000146223	0	0	0	0	0.000350677	0	0	3.57117e-05	8.45437e-05	0	9.4579e-05	0.000226783	0	0	8.50111e-05	0	0	0	0	0	0	0	2.99846e-05	7.84548e-05	0.00016835	0	0	0.000212424	0	0	0.000642331	0	0	0	0	0	0.000135279	0	0	0	0	0	0	0.000172754	0	0.000200341
k__Bacteria|p__Firmicutes|c__Clostridia|o__Oscillospirales|f__Ruminococcaceae|g__Eubacterium_siraeum_group	3.07031e-05	4.39967e-05	0	0	0	0	0	0.000102281	0	0	0	0	5.8776e-05	0	0.000141739	0	0.000111889	0	0	0	0	0	0	0	0	0.000254869	0	0	0	0.0003362	0.000227597	6.67477e-05	0	0	4.48685e-05	0	0	0	9.08705e-05	0.000219829	7.05418e-05	0.000242248	0	7.59209e-05	0	0	0	0.000251458	0
k__Bacteria|p__Firmicutes|c__Clostridia|o__Lachnospirales|f__Lachnospiraceae|g__Frisingicoccus	0	0	0	3.80822e-05	0	8.3073e-05	6.28684e-05	0.00156344	0	0	0	0	0	0	0	0	0	0.000127517	0	0	0	0	0	0	0	0	0	0.0003367	0	0	0	0	0.000129588	0.000136666	0	0	0	0	0	0	0.000141084	2.84998e-05	0	0	0	0	0	0	0.000233731
k__Bacteria|p__Actinobacteriota|c__Actinobacteria|o__Actinomycetales|f__Actinomycetaceae|g__F0332	0.000368437	0.000439967	0	0.000215799	0.000528709	0.000465209	0.000440079	0.000277619	0	0	0	0	0	0	0	0	0	0	0	7.98329e-05	0	0	0	0	0	0	0	0	0	0	0	0	0	0	0	0	0	0	0	0	0	0	4.63227e-05	0	0	0	0	0	0
k__Bacteria|p__Proteobacteria|c__Gammaproteobacteria|o__Burkholderiales|f__Rhodocyclaceae|g__	0	0	0	0	0	0	0	0	0	0	0	6.7635e-05	8.8164e-05	0.000236448	7.08697e-05	9.37169e-05	0.000895115	7.08426e-05	0	0	0.000147432	0	0	0	0	0	0	0	0.000241966	0	0	0	0	0	0	0	0	0	0	0.000287468	0.000352709	0	0	0	0	0	0	0.000167639	0
k__Bacteria|p__Firmicutes|c__Bacilli|o__Lactobacillales|f__Aerococcaceae|g__Abiotrophia	0	0.000329975	8.12348e-05	0.000101552	0.000229107	0.000182761	0	8.76693e-05	0	0	0	0	0	0	2.83479e-05	0	0	0	0.00031377	0	4.42295e-05	0	0	0	0	0	0	0	0	0	0	0	0	0	0	0	0	0.000662001	0	0	0	0	0.000108086	0	0	0	0	0	0.000651107
k__Bacteria|p__Proteobacteria|c__Gammaproteobacteria|o__Burkholderiales|f__Burkholderiaceae|g__Burkholderia-Caballeronia-Paraburkholderia	0	0	0	0	0	0	0	0	0	0	0	0	0	0	0.000141739	0	0	8.50111e-05	0	0	0	0	0	0	0	0	0	0	0	0	0	0	0	0	0	0	0	0	0	0.00236738	0	0	0.000200732	0	0	0	0	0	0
k__Bacteria|p__Desulfobacterota|c__Desulfovibrionia|o__Desulfovibrionales|f__Desulfovibrionaceae|g__	0	0	4.87409e-05	0	0	0	0	0	2.51949e-05	0	0	8.45437e-05	0	0	0	0	0.000201401	0	0.000109138	0	0	0	0	0	0	0	0	4.20875e-05	0	0	7.58656e-05	0.000146845	0	0.000150333	0	0	2.91847e-05	4.72858e-05	0	0.000101459	0	0	0	3.03684e-05	0	0.000902554	0	0.000352042	0
k__Bacteria|p__Proteobacteria|c__Gammaproteobacteria|o__Aeromonadales|f__Aeromonadaceae|g__Aeromonas	0	0	0	0	0	4.98438e-05	0	0	0	0	0	0	0	0	0	0	0	0	2.72844e-05	0	0	0	0	0	0.000325617	0.000239876	0.000188291	0	0.000241966	0.00030081	0.000166904	0	0	0	0.000239299	0	0	0	4.54353e-05	0	0	0	6.17637e-05	0	0.000820513	0	0	0	0
k__Bacteria|p__Actinobacteriota|c__Actinobacteria|o__Micrococcales|f__Micrococcaceae|g__	0	0	0	0	0	0	0	0	0	0	0	0	0	0	0	0	0	0	0	0	0	0	0	0	0	0.00032983	0	0	0	0	0	0	0	0	0	0	0	0	0	0	0	0	0	0	0	0	0	0.000234695	0
k__Bacteria|p__Firmicutes|c__Clostridia|o__Peptostreptococcales-Tissierellales|f__Anaerovoracaceae|g__Family_XIII_AD3011_group	6.14062e-05	0.000417968	0	0.000152329	7.04945e-05	8.3073e-05	3.14342e-05	0.00118354	0	0	0.000321406	0	2.9388e-05	0.000110342	9.92176e-05	0	0	0	0	0	0	0	0	0	0	0	0	0	0	0	0	0	0	0	0	5.75531e-05	0	0	0	0	0	0	0	0	0	0	0	0	3.33901e-05
k__Bacteria|p__Actinobacteriota|c__Coriobacteriia|o__Coriobacteriales|f__Eggerthellaceae|g__Adlercreutzia	0	0	0	0	0	0	0	0	0	0	0	0	0.000161634	0	0	0	0.000201401	0	0	0	0	0	0	0	0	0	0	0	0	0	0.000500713	0	0	0	0.000179474	0	0	0	0	0	0	0.000284998	0	0	0	0	0	0.000737611	0
k__Bacteria|p__Firmicutes|c__Negativicutes|o__Veillonellales-Selenomonadales|f__Selenomonadaceae|g__Selenomonas	7.67578e-05	4.39967e-05	0.000503656	0	7.04945e-05	0.000232605	0.000204322	0.000102281	0	0	0	0	0	0	0	0	0	0	0	0	0	0	0	0	0.000108539	0	0	0	0	0	0	0	0	0	0	8.63297e-05	0.000116739	0.000425572	0	0	0	0	7.72046e-05	0	0	0	0	0	0.000500851
k__Bacteria|p__Desulfobacterota|c__Desulfobulbia|o__Desulfobulbales|f__Desulfobulbaceae|g__	0	0	0	0	0	0	0	0	0	0	0.000160703	0	0	0.000409843	0.000127565	4.01644e-05	0.000581825	0.000524235	0	0	0.000191661	0	0	0	0	0	0	0	0	0	0	0	0	0	0	0	0	0	0	0.000202919	0.000329195	0	0	0	0	0	0	0	0
k__Bacteria|p__Firmicutes|c__Clostridia|o__Lachnospirales|f__Lachnospiraceae|g__Catonella	0	8.79933e-05	0.000292445	7.61644e-05	0.000176236	0.000265834	0.000141454	0.0003799	7.55848e-05	0	0	0	0	0	0	0	0	0	4.09266e-05	0	0	0	0	0	0.000108539	0	0	7.01459e-05	0	0	0	0	0	0	0	0	8.75542e-05	0.000425572	0	0	0	0	0	0	0	0	0	0	0.000250426
k__Bacteria|p__Firmicutes|c__Clostridia|o__Oscillospirales|f__Ruminococcaceae|g__DTU089	0	0	0	0	0	0	0	0.000248396	0	0	0.000107135	0.000152179	8.8164e-05	0.000141869	0.00093548	0	4.47557e-05	9.91796e-05	0	0	0	0	0	0	0	0.000134931	0	0	6.59906e-05	0	0	0	0	0	0	0	0	0	0	0.000236738	0	0	0	4.55526e-05	0	0	0	6.70556e-05	0
k__Bacteria|p__Bacteroidota|c__Bacteroidia|o__Bacteroidales|f__Prevotellaceae|g__Paraprevotella	7.67578e-05	0.000967926	0	8.88584e-05	5.28709e-05	0.000166146	6.28684e-05	0.000102281	0	7.14988e-05	0	6.7635e-05	0.000176328	0	0	0	4.47557e-05	0	0	0	0	0	0	0	0	0	0.00015691	0	0	0	0	0	0	0	0	0	4.37771e-05	0.0001655	0	8.45494e-05	0	0	0	7.59209e-05	4.3956e-05	0	0	0	0
k__Bacteria|p__Proteobacteria|c__Alphaproteobacteria|o__Sphingomonadales|f__Sphingomonadaceae|g__Sphingomonas	0	0.000109992	0	0	0.0015685	3.32292e-05	0	5.84462e-05	0	0	0	0	4.4082e-05	0	0	0	6.71336e-05	5.66741e-05	0	0	0	3.54969e-05	0	0	0	0	0	0	0	0	0	0	0	0	0	0	0	0	0	6.76395e-05	0	0	0.000277936	0	0	0	0	0	0
k__Bacteria|p__Actinobacteriota|c__Actinobacteria|o__Micrococcales|f__Brevibacteriaceae|g__Brevibacterium	0	0	0	0	0	0	0	0	0	0	0	0	0	0.000110342	0	0	0	7.08426e-05	0	0	0	0	0	0	0	0	0	8.41751e-05	0	0	0	0.00173544	0	2.73332e-05	0	0	4.37771e-05	0	0	0.000135279	0	0	0	0	0	3.00851e-05	0	6.70556e-05	0
k__Bacteria|p__Acidobacteriota|c__Aminicenantia|o__Aminicenantales|f__Aminicenantales|g__Aminicenantales	0	0	0	0	0	0	0	0	0	0	0.000285694	0.00013527	0	0.000378316	8.50437e-05	2.67763e-05	0.000380424	0.00028337	0	0	0.000132689	0	0	0	0	0	0	0	0.000197972	0	0	0	0	0	0	0	0	0	0	3.38198e-05	0.000164597	0	0	0	0	0	0	0	0
k__Bacteria|p__Zixibacteria|c__Zixibacteria|o__Zixibacteria|f__Zixibacteria|g__Zixibacteria	0	0	0	0	0	0	0	0	0	0	0.000160703	0.000202905	5.8776e-05	0.000283737	0	9.37169e-05	0.00062658	0.000255033	0	0	0.000117945	0	6.94483e-05	0	0	0	0	0	0.000131981	0	0	0	0	0	0	0	0	0	0	3.38198e-05	9.40557e-05	0	0	0	0	0	0	0	0
k__Bacteria|p__Chloroflexi|c__Anaerolineae|o__|f__|g__	0	0	0	0	0	0	0	0	0	0	0.000107135	0.000152179	0	0.000157632	5.66958e-05	0.000107105	0.000246157	0.000127517	0	0	0.000103202	5.32453e-05	0	0	0	0	0	0	0.000329953	0	0	0	0	0	0	0	0	0	0	0	0.000470278	0	0	0	0	0	0	5.02917e-05	0
k__Bacteria|p__Firmicutes|c__Clostridia|o__Peptococcales|f__Peptococcaceae|g__	3.07031e-05	0	6.49878e-05	0	0	0	0	0	0	0	0	0	4.4082e-05	3.15263e-05	0	0	0	0	0	0	0.000103202	0	0	2.96358e-05	3.10111e-05	5.99691e-05	4.70729e-05	0	0	0	0.000424848	0	0	2.73332e-05	0.000224343	0	0	0	4.54353e-05	0.000152189	0	2.84998e-05	0	0	0.000102564	0	0.000115169	0.000184403	5.00851e-05
k__Bacteria|p__Proteobacteria|c__Gammaproteobacteria|o__1013-28-CG33|f__1013-28-CG33|g__1013-28-CG33	0	0	0	0	0	0	0	0	0	0	0.000142847	0.000118361	0.000102858	0.000220684	0	0	0.000335668	0.000212528	0	0	4.42295e-05	0	0	0	0	0	0	0	0.000461934	0	0	0	0	0	0	0	0	0	0	0.000186009	0.000305681	0	0	0	0	0	0	0	0
k__Bacteria|p__Proteobacteria|c__Gammaproteobacteria|o__Xanthomonadales|f__Xanthomonadaceae|g__	0	0	0	0	0	0	0	0	0	0	0	0	0	0	0	0	0	0	0	0	0	0	0	0	0	0	0	0.00122054	0	0	0	0.00085437	0	5.46665e-05	0	0	0	0	0	0	0	0	0	0	0	0	0	0	0
k__Bacteria|p__Proteobacteria|c__Gammaproteobacteria|o__Chromatiales|f__Chromatiaceae|g__Candidatus_Thiobios	0	0	0	0	0	0	0	0	0	0	8.92793e-05	0.000118361	0	0.000126105	7.08697e-05	5.35525e-05	0.000559447	0.00038255	0	0	7.37159e-05	0	6.94483e-05	0	0	0	0	0	0	0	0	0	0	0	0	0	0	0	0	0.000186009	0.000188111	0	0	0	0	0	0	0.000117347	0
k__Bacteria|p__Synergistota|c__Synergistia|o__Synergistales|f__Synergistaceae|g__Synergistes	0	0	0.00108855	0	0	0	0	0	0	0	0	0	0	0	0	0	0	0	0	0	0	0	0	0	0	0	0	0.000182379	0	0	0	0	0.000115189	0	0	0.000230213	0	0	0	0	0	0	0	0	0	0	0	0	0.000367291
k__Bacteria|p__Chloroflexi|c__Anaerolineae|o__SBR1031|f__SBR1031|g__SBR1031	0	0	0	0	0	0	0	0	0	0	0.00021427	5.07262e-05	5.8776e-05	0.0002995	9.92176e-05	0.000227598	0.000514691	0.000170022	0	0	0	8.87422e-05	8.3338e-05	0	0	0	0	0	8.79875e-05	0	0	0	0	0	0	0	0	0	0	0	4.70278e-05	0	0	0	0	0	0	0	0
k__Bacteria|p__Patescibacteria|c__Gracilibacteria|o__Absconditabacteriales_(SR1)|f__Absconditabacteriales_(SR1)|g__Absconditabacteriales_(SR1)	0.000230273	0.000439967	0	0	0.000334849	0.000232605	0.000188605	0.000131504	7.55848e-05	0	0	0	0	0	0	0	0	0	0	0	0	0	0	0	4.65167e-05	0	0	0	0	0	0	0	0	0	0	0	0	0	0.000121161	0	0	0	0	0	0	0	0	0.000150875	0
k__Archaea|p__Halobacterota|c__Methanosarcinia|o__Methanosarciniales|f__Methanosaetaceae|g__Methanosaeta	0	0	6.49878e-05	0	0	0	0	0	0	0	0	0.000202905	7.347e-05	0.000315263	0.000113392	8.03288e-05	6.71336e-05	0.000170022	0	0	8.8459e-05	0.000106491	0	0	0	0	0	0	0.000175975	0	0	0	0	0	0	0	0	0	0	0.000169099	0.000258653	0	0	0	0	0	0	0	0
k__Bacteria|p__Proteobacteria|c__Gammaproteobacteria|o__Pseudomonadales|f__Moraxellaceae|g__Moraxella	9.21093e-05	0.000219983	0.000129976	0.000152329	0.000370096	0.000232605	0.000220039	0.000146116	8.81823e-05	0	0	0	0	0	0	0	0	0	0	2.6611e-05	0	0	0	2.96358e-05	0	0	0	0	0	0	0	0	0	0	0	0	0	0	0	0	0	0	6.17637e-05	0	0	0	0	8.38195e-05	0
k__Bacteria|p__Firmicutes|c__Clostridia|o__Oscillospirales|f__Ruminococcaceae|g__Fournierella	0	0	0.000422421	0	0	4.98438e-05	0	5.84462e-05	0	0	0	0	8.8164e-05	6.30527e-05	0	0	0	4.25056e-05	0	0	0	0	0	0	0	0	0	0.000182379	0	0	0	4.00486e-05	8.63918e-05	0.000355332	0	5.75531e-05	0	0	0	3.38198e-05	0	0	0	9.11051e-05	0	0	0	0.000184403	8.34752e-05
k__Bacteria|p__Actinobacteriota|c__Coriobacteriia|o__Coriobacteriales|f__Eggerthellaceae|g__Senegalimassilia	4.60547e-05	0	0	6.34703e-05	0	8.3073e-05	0.00075442	0	0	8.93735e-05	0	0	0	0	0	0	0	0	2.72844e-05	0	0	0	0	0	0	0	0	0	0	0	0	0	0	0	0	0	0	0	0	0	0	0	0	0	0.000747253	0	0	0	0
k__Bacteria|p__Spirochaetota|c__Spirochaetia|o__Spirochaetales|f__Spirochaetaceae|g__Treponema	0.00132023	0	0	0	0	0.000149531	0	0	0	0	0	0	0	0	0	2.67763e-05	0	0	0	0	0	0	0	0	6.20222e-05	0	0	0	0	0	0	0	0	0	0	0	2.91847e-05	0	0.000106016	0	0	0	0	0	0	0	0	0	6.67802e-05
k__Bacteria|p__Firmicutes|c__Bacilli|o__Erysipelotrichales|f__Erysipelotrichaceae|g__Erysipelotrichaceae	0	0	0.000129976	0	0	0	0	0	0	0	0	0	2.9388e-05	0	0	0	0.000246157	0	0	0	0	0	0	0	0	0	7.84548e-05	0	0	0	0	4.00486e-05	0	8.19997e-05	0.000329036	0	0	0	0	8.45494e-05	0	0	0	0	0	0	0.000273527	0.000268222	0
k__Bacteria|p__Nitrospirota|c__Nitrospiria|o__Nitrospirales|f__Nitrospiraceae|g__Nitrospira	0	0	0	0	0	0	0	0	0	0	0	0	5.8776e-05	0.000110342	4.25218e-05	6.69407e-05	0.000290912	5.66741e-05	0	0	0.000132689	8.87422e-05	0	0	0	0	0	0	6.59906e-05	0	0	4.00486e-05	0	0	0	0	0	0	0	0.000118369	0.000564334	0	0	0	0	0	0	8.38195e-05	0
k__Bacteria|p__Firmicutes|c__Bacilli|o__Erysipelotrichales|f__Erysipelotrichaceae|g__Holdemania	0	0.000153988	0	0	5.28709e-05	0.000132917	0	0.000511404	0	0	0.000410685	0	0	0	0	0	8.95115e-05	5.66741e-05	0	0	0	0	0	0	0	0.000104946	4.70729e-05	0	0	0	0	0	0	0	5.98247e-05	0	0	0	0	0	0	0	0	0	0	0	0	0	0
k__Bacteria|p__Firmicutes|c__Bacilli|o__Bacillales|f__Bacillaceae|g__Pseudogracilibacillus	0	0	0	0	0	0	0	0	0	0	0	0	0	0	0	0	0	0	0	0	0	0	0	0	0	0	0	0	0	0	0	0	0.00169904	0	0	0	0	0	0	0	0	0	0	0	0	0	0	0	0
k__Bacteria|p__Actinobacteriota|c__Coriobacteriia|o__Coriobacteriales|f__Eggerthellaceae|g__DNF00809	0	0	0	0	0	0	0	0	0.000516496	0.000822236	0	0	0	0	0	4.01644e-05	0	2.8337e-05	0	0	0	0	0	0	0	0	0	0	0	0	0	0	0	0	0	0	0	0	0	0	0	0	0	0	0	0	0	0	0.000283816
k__Bacteria|p__Firmicutes|c__Clostridia|o__Lachnospirales|f__Lachnospiraceae|g__Eubacterium_fissicatena_group	0	0	0	0	0	0	0.000518664	0.000321454	0	0	0.00021427	0	0	0	0	0	0	0	0	0	0	0	0	0	0	0.000119938	0	0	0	0.000106168	0	0	0	0.000204999	0	0.000158271	0	0	0	0	0	0	0	0	0	0	0	0	0
k__Bacteria|p__Desulfobacterota|c__Desulfobacteria|o__Desulfobacterales|f__|g__	0	0	0	0	0	0	0	0	0	0	3.57117e-05	0.000101452	5.8776e-05	6.30527e-05	0	8.03288e-05	0.000604203	0.000297539	0	0	8.8459e-05	0	0	0	0	0	0	0	0.000197972	0	0	0	0	0	0	0	0	0	0	0	9.40557e-05	0	0	0	0	0	0	0	0
k__Bacteria|p__Desulfobacterota|c__Desulfobacteria|o__Desulfatiglandales|f__Desulfatiglandaceae|g__Desulfatiglans	0	0	0	0	0	0	0	0	0	0	0.000107135	8.45437e-05	2.9388e-05	9.4579e-05	0	6.69407e-05	0.000581825	0.000226696	0	0	5.89727e-05	0	4.1669e-05	0	0	0	0	0	0.000197972	0	0	0	0	0	0	0	0	0	0	0	9.40557e-05	0	0	0	0	0	0	0	0
k__Bacteria|p__Firmicutes|c__Clostridia|o__Lachnospirales|f__Lachnospiraceae|g__Stomatobaculum	0	4.39967e-05	0.000129976	0	8.81181e-05	0.000299063	0.000251473	7.30578e-05	0	0	0	0	0	0	0	0	0	0	0.000136422	0	0	0	0	0	6.20222e-05	0	0	0	0.000153978	0	0	0	0	0	0	0	0	0	0	0	9.40557e-05	0	9.26455e-05	0	0	0	0	0	0.00013356
k__Archaea|p__Aenigmarchaeota|c__Deep_Sea_Euryarchaeotic_Group(DSEG)|o__Deep_Sea_Euryarchaeotic_Group(DSEG)|f__Deep_Sea_Euryarchaeotic_Group(DSEG)|g__Deep_Sea_Euryarchaeotic_Group(DSEG)	0	0	0	0	5.28709e-05	0	0	0	0	0	0	3.38175e-05	0	0	0	0	0	0	0	0	0	0	0	0	0	0	0	0	0	0	0	0	0	0	0	0.000345319	2.91847e-05	9.45716e-05	0.000636094	0.000135279	0	0	0	0.00018221	0	0	4.31885e-05	0	0
k__Bacteria|p__Proteobacteria|c__Gammaproteobacteria|o__Burkholderiales|f__Neisseriaceae|g__	0	0	0	0	3.52473e-05	0.00021599	0	0	0	3.57494e-05	0	0	0	0	0	0	0	0	0.000613899	0	0	0	0	0	0	0	0	0	0	0	0	0	0	0	0	4.31648e-05	0	0.000354643	0	0	0	0	0	0	0	0	0	0	0.000233731
k__Bacteria|p__Proteobacteria|c__Magnetococcia|o__Magnetococcales|f__Magnetococcaceae|g__Magnetococcus	0	0	0	0	0	0	0	0	0	0	0	6.7635e-05	0.000132246	0.000189158	0	6.69407e-05	0.00102938	2.8337e-05	0	0	0	0	0	0	0	0	0	0	0	0	0	0	0	0	0	0	0	0	0	0	0	0	0	0	0	0	0	0	0
k__Bacteria|p__Firmicutes|c__Bacilli|o__Mycoplasmatales|f__Mycoplasmataceae|g__Mycoplasma	3.07031e-05	4.39967e-05	0	0	0	8.3073e-05	0	0	0	0	0	0	0	0	0	0	0.000783226	0	0	0	0	0	0	0	0	0	0.000125528	0	0	0	0	0	0	0	0	0	0	0	0	0.000118369	0.00011757	0	0	0	0	0	2.87923e-05	0.000150875	0
k__Bacteria|p__Actinobacteriota|c__Actinobacteria|o__Micrococcales|f__Micrococcaceae|g__Paenarthrobacter	0	0	0	0	0	0	0	0	0	0	0	0	0	0	0	0	0	0	0	0	0	0	0	0	0	0	0	0	0	0	0	0	0	0	0	0	0	0	0	0	0	0	0	0	0	0	0	0	0
k__Bacteria|p__Firmicutes|c__Negativicutes|o__Acidaminococcales|f__Acidaminococcaceae|g__Acidaminococcus	0	0.000373972	0	6.34703e-05	0	0	0	0	0	0	0	8.45437e-05	0	0	0	0	0	0	0	0.000133055	0	0	0	0	0	0	3.13819e-05	0	4.39938e-05	0	0.000591752	0	2.87973e-05	0.000123	0	0	0	0	0	0	0	0	0	0	0	0	0	0	0
k__Bacteria|p__Actinobacteriota|c__Actinobacteria|o__Corynebacteriales|f__Dietziaceae|g__Dietzia	0	0	0	0	0	0	0	0	0	0	0	0	0	6.30527e-05	0	0	0	0	0.00012278	0	0	0	0	0	0	4.49768e-05	0	0	0	0	0	0.00116141	0	5.46665e-05	0	0	0	0	0	0	0	0	0	0	0	0	0	0	0
k__Bacteria|p__Proteobacteria|c__Gammaproteobacteria|o__Burkholderiales|f__Comamonadaceae|g__Hydrogenophaga	0	0	0	0	0	0	0	0	0	0	0.000124991	0.000101452	0	0.000110342	0	4.01644e-05	0.000134267	0.000141685	0	0	8.8459e-05	3.54969e-05	0	0	0	0	0	0	0.000219969	0	0	0	0	0	0	0	0	0	0	6.76395e-05	0.000282167	0	0	0	0	0	0	6.70556e-05	0
k__Bacteria|p__Firmicutes|c__Clostridia|o__Oscillospirales|f__Butyricicoccaceae|g__UCG-009	0	0	9.74817e-05	0	0	0	0	0	3.77924e-05	0	0	0	0	0	0	0	0	0	2.72844e-05	0	0	0	0	0	0	0	0.000141219	8.41751e-05	0	0	0	0.000133495	0	0.000109333	0	0	0	0.000212786	0	5.07297e-05	0.000141084	4.27497e-05	0.000108086	0	5.86081e-05	7.52129e-05	5.75846e-05	3.35278e-05	0
k__Bacteria|p__Firmicutes|c__Clostridia|o__Lachnospirales|f__Lachnospiraceae|g__Eubacterium_ruminantium_group	4.60547e-05	4.39967e-05	0	0	5.28709e-05	6.64584e-05	0	0.000540627	0	0	0	0	0	0	0	0.000107105	0	0	0	0	0	0	0	0	0	0	0.000125528	0	0	3.53895e-05	7.58656e-05	0	0	0	0	0	0	0	0	5.07297e-05	0	0	0	0	0	0	0	6.70556e-05	0
k__Bacteria|p__Bacteroidota|c__Bacteroidia|o__Sphingobacteriales|f__Lentimicrobiaceae|g__Lentimicrobium	0.00049125	8.79933e-05	0	7.61644e-05	0	0	0	5.84462e-05	0.000415717	0.000142998	0	0	0	0	0	0	0	0	0	0	0	0	0	0	0	0	0	0	0	0	0	0	0	0	0	0	0	0	9.08705e-05	0	0	0	0	0	0	0	0	0	0
k__Bacteria|p__Actinobacteriota|c__Coriobacteriia|o__Coriobacteriales|f__|g__	9.21093e-05	0	0	0	0	0	0	0	0.000138572	0	5.35676e-05	0	8.8164e-05	0	7.08697e-05	0	0	0.00038255	0.000204633	0	4.42295e-05	0	0	0	3.10111e-05	0	0	0	0	5.30842e-05	0	0	0	9.56663e-05	0	0	0	0	0	0	0	0	0	0	0	0	0	3.35278e-05	0
k__Bacteria|p__Actinobacteriota|c__Actinobacteria|o__Micrococcales|f__Micrococcaceae|g__Pseudarthrobacter	0	0	0	0	0	0	0	0	0	0	0	0	0	0	0	0	0	0	0	0	0	0	0	0	0	0	0	0	0	0	0	0	0	0	0	5.75531e-05	0	0	0	0	0	0	0	0	0	0	0	0	6.67802e-05
k__Bacteria|p__Bacteroidota|c__Bacteroidia|o__Bacteroidales|f__Barnesiellaceae|g__	0	0	0.00037368	0	0	0	0	0	0	0	0	0	5.8776e-05	3.15263e-05	0	0	0	2.8337e-05	0	0	0	0	0	0	0	0	0	0.000182379	0	0	0	0	0.000417561	0	0	8.63297e-05	0	0	0	0.000101459	0	0	0	0	0	0	0	0	0
k__Bacteria|p__Acidobacteriota|c__Thermoanaerobaculia|o__Thermoanaerobaculales|f__Thermoanaerobaculaceae|g__Subgroup_23	0	0	0	0	0	0	0	0	0	0	0	5.07262e-05	0	7.88159e-05	2.83479e-05	0	0.000648958	9.91796e-05	0	0	0.000132689	0	0	0	0	0	0	0	8.79875e-05	0	0	0	0	0	0	0	0	0	0	8.45494e-05	0	0	0	0	0	0	0	0	0
k__Bacteria|p__Firmicutes|c__Clostridia|o__Lachnospirales|f__Lachnospiraceae|g__Lachnospiraceae_UCG-001	0	0	0	0	0	4.98438e-05	0	0	0	0	0	0	0	0	0	0	0	0	0	0	0	0	0	2.96358e-05	0	0	9.41457e-05	0	0	0	7.58656e-05	0	0	0	0	0	7.29618e-05	0	0	3.38198e-05	0	0	0	0.000258131	0	0	0	0.000352042	0
k__Bacteria|p__Proteobacteria|c__Alphaproteobacteria|o__|f__|g__	0	0	0	0	0	0	0	0	0	0	8.92793e-05	6.7635e-05	0	0.000110342	2.83479e-05	0.000267763	0.000223779	2.8337e-05	0	0	5.89727e-05	0	0	0	0	0	0	0	0	3.53895e-05	0	4.00486e-05	0	0	0	0	0	0	0	5.07297e-05	0.000188111	0	0	0	2.9304e-05	0	0	0	0
k__Bacteria|p__Desulfobacterota|c__Syntrophia|o__Syntrophales|f__|g__	0	0	0	0	0	0	0	0	0	0	3.57117e-05	0.000185996	5.8776e-05	6.30527e-05	0	0	0.000358046	0.000240865	0	0	2.94863e-05	0	0	0	0	0	0	0	0.000175975	0	0	0	0	0	0	0	0	0	0	0	0	0	0	0	0	0	0	0.000100583	0
k__Bacteria|p__Firmicutes|c__Bacilli|o__Lactobacillales|f__Aerococcaceae|g__Aerococcus	0	0	0	0	0	0	0	0	0	0	0	0	0	3.15263e-05	0	0	0	0	0.000286486	0	0	0.000266227	0	0	0	0	6.27638e-05	0	0	0	0	0	0	0	0	0	0	0	0	0.000591846	0	0	0	0	0	0	0	0	0
k__Bacteria|p__Firmicutes|c__Bacilli|o__Bacillales|f__Bacillaceae|g__Gracilibacillus	0	0	0	0	0	0	0	0	0	0	0	0	0	0	0	0	0	0	0	0	0	0	0	0	0	0	0	0.000617284	0	0	0	0.000587379	0	0	0	0	0	0	0	0	0	0	0	0	0	0	0	0	0
k__Bacteria|p__Firmicutes|c__Clostridia|o__Eubacteriales|f__Anaerofustaceae|g__Anaerofustis	0	0	0	0	0	3.32292e-05	0	0	0	0	0	0	7.347e-05	4.72895e-05	0.000127565	4.01644e-05	6.71336e-05	0	0	0	0	0	0	0	6.20222e-05	0	0.000125528	0	0	0	0	0	0	0	8.97371e-05	0	0	0	0	0.000169099	0	7.12494e-05	0	0.000121473	0	0	8.63769e-05	6.70556e-05	0
k__Bacteria|p__Acidobacteriota|c__Acidobacteriae|o__|f__|g__	0	0	0	0	0	0	0	0	0	0	5.35676e-05	6.7635e-05	0	7.88159e-05	7.08697e-05	4.01644e-05	0.00031329	0	0	0	7.37159e-05	0	0	0	0	0	0	0	6.59906e-05	0	0	0	0	0	0	0	0	0	0	3.38198e-05	0.000305681	0	0	0	0	0	0	5.02917e-05	0
k__Bacteria|p__Sva0485|c__Sva0485|o__Sva0485|f__Sva0485|g__Sva0485	0	0	0	0	0	0	0	0	0	0	0.000107135	0.000118361	5.8776e-05	0	0	0	0.000290912	0.000212528	0	0	0	0	0	0	0	0	0	0	0	0	0	0	0	0	0	0	0	0	0	5.07297e-05	0.000235139	0	0	0	0	0	0	6.70556e-05	0
k__Bacteria|p__Firmicutes|c__Clostridia|o__Lachnospirales|f__Lachnospiraceae|g__CAG-56	0	0	0	0	0	0	0	0	0	0	0.000107135	6.7635e-05	0	0	0	8.03288e-05	0	0.000141685	0	0	0	0	0	0	0	0	0	0	0	0	0.000546233	0.000186893	0	0	0	0	0	0	0	0	0	0	0	0	0	0	0	0	0
k__Bacteria|p__Bacteroidota|c__Ignavibacteria|o__Ignavibacteriales|f__PHOS-HE36|g__PHOS-HE36	0	0	0	0	0	0	0	0	0	0	0.000124991	0	0	0.000157632	8.50437e-05	4.01644e-05	0.000246157	9.91796e-05	0	0	5.89727e-05	0	0	0	0	0	0	0	4.39938e-05	0	0	0	0	0	0	0	0	0	0	0.000118369	0.00011757	0	0	0	0	0	0	0	0
k__Bacteria|p__Firmicutes|c__Clostridia|o__Peptostreptococcales-Tissierellales|f__Anaerovoracaceae|g__Amnipila	6.14062e-05	0.000109992	0	5.07762e-05	7.04945e-05	4.98438e-05	0.000125737	0.000116892	5.03899e-05	0	0	0	0	0	0	0	0	0	0	0	0	0	0	0	9.30334e-05	0	6.27638e-05	0	0	0	0	0	0	0	0	0	4.37771e-05	0.000260072	0	0	0	0	0	0	0	0	0	0	0
k__Bacteria|p__Bacteroidota|c__Bacteroidia|o__Bacteroidales|f__Prevotellaceae|g__Prevotellaceae_Ga6A1_group	0	0	0	0	0	0	0	0	0	0	0	0	0	0	0	8.03288e-05	0	0	0	0	0	0	0	0	0	0	0	0	0	0	0	0	0	0.000997663	0	0	0	0	0	0	0	0	0	0	0	0	0	0	0
k__Bacteria|p__Bacteroidota|c__Bacteroidia|o__Bacteroidales|f__Tannerellaceae|g__Tannerella	0	0.000461965	0	0	0	8.3073e-05	0.000172888	0	0	0	0	0	0	0	0	0	0	0	0	0	0	0	0	0	0	0	0	5.61167e-05	0	0	0	0	0	0	0	0	0	0.000189143	0	0	7.05418e-05	0	0	0	0	0	0	0	0
k__Bacteria|p__Actinobacteriota|c__Coriobacteriia|o__OPB41|f__OPB41|g__OPB41	0	0	0	0	0	0	0	0	0	0	0.000178559	0	2.9388e-05	0	0	0	0.000223779	0.000170022	0	0	0	0	0	0	0	0	0	0	0.000109984	0	0	0	0	0	0	0	0	0	0	0	0.000282167	0	0	0	0	0	0	3.35278e-05	0
k__Bacteria|p__Actinobacteriota|c__Actinobacteria|o__Micrococcales|f__Micrococcaceae|g__Enteractinococcus	0	0	0	0	0	0	0	0	0	0	0	0	0	0	0	0	0	0	0	0	0	0	0	0	0	0	0	0.000210438	0	0	0	0.000814321	0	0	0	0	0	0	0	0	0	0	0	0	0	0	0	0	0
k__Bacteria|p__Proteobacteria|c__Gammaproteobacteria|o__Aeromonadales|f__Succinivibrionaceae|g__Succinatimonas	0	0	0.000991064	0	0	0	0	0	0	0	0	0	0	0	0	0	0	0	0	0	0	0	0	0	0	0	0	0	0	0	0	0	0	0	0	0	0	0	0	0	0	0	0	3.03684e-05	0	0	0	0	0
k__Bacteria|p__Actinobacteriota|c__Coriobacteriia|o__Coriobacteriales|f__Eggerthellaceae|g__Parvibacter	0	0	0	0	0	0	0	0	0	0	0	5.07262e-05	0	0	4.25218e-05	0	0.000134267	0	0	0	0	0	0	4.44537e-05	0	0	0	0	0	0	0.000151731	0	0	0	0	0	5.83694e-05	0	0	0.000118369	0	7.12494e-05	0	6.07367e-05	0	0	4.31885e-05	0.000150875	0
k__Bacteria|p__Firmicutes|c__Clostridia|o__Peptostreptococcales-Tissierellales|f__Peptostreptococcales-Tissierellales|g__Tepidimicrobium	0	0	0	0	0	0	0	0	0	0	0	0	0	0	0	0	0	0	0	0	0	0	0	0	0	0	0	2.80584e-05	0	0	0	0	0.000964709	0	0	0	0	0	0	0	0	0	0	0	0	0	0	0	0
k__Bacteria|p__Firmicutes|c__Bacilli|o__Staphylococcales|f__Staphylococcaceae|g__Jeotgalicoccus	0	0	0	0	0	0	0	0	0	0	0	0	0	7.88159e-05	0	0	0	7.08426e-05	0.000381981	0	0	0	0	0.000103725	4.65167e-05	0	0	0	0	0	0	5.33981e-05	0	0	0	0	0	0	0	0.000152189	0	0	0	0	0	0	0	0.000100583	0
k__Bacteria|p__Firmicutes|c__Bacilli|o__Bacillales|f__Bacillaceae|g__Oceanobacillus	0	0	0	0	0	0	0	0	0	0	0	0	0	0	0	0	0	0	0	0	0	0	0	0	0	0	0	0.0003367	0	0	0	0.000640777	0	0	0	0	0	0	0	0	0	0	0	0	0	0	0	0	0
k__Bacteria|p__Firmicutes|c__Bacilli|o__Bacillales|f__Bacillaceae|g__Geobacillus	0	0	0	0	0	0.000930418	0	0	0	0	0	0	0	0	0	0	0	0	0	0	0	0	0	0	0	0	0	0	0	0	0	0	0	0	0	0	0	0	3.02902e-05	0	0	0	0	0	0	0	0	0	0
k__Archaea|p__Euryarchaeota|c__Methanobacteria|o__Methanobacteriales|f__Methanobacteriaceae|g__Methanobrevibacter	0	0	0	0	0	0	0	0	0	0	0	0	0.000205716	0.000378316	0	0	0	0.000155854	0	0	0	0	0	0	3.10111e-05	0	0	0	0	0	0	0	0	0	0	0	5.83694e-05	0	0	3.38198e-05	9.40557e-05	0	0	0	0	0	0	0	0
k__Bacteria|p__Firmicutes|c__Clostridia|o__Lachnospirales|f__Lachnospiraceae|g__Robinsoniella	0	0	0	0	0	0	0	0	0	0	0	0	0	0	0	0	0	0	0.000259202	0	0	0	0	0	0	0	0	0.0003367	0	0	0	0	0	0.000109333	5.98247e-05	0	0	0.000189143	0	0	0	0	0	0	0	0	0	0	0
k__Bacteria|p__Firmicutes|c__Clostridia|o__Lachnospirales|f__Lachnospiraceae|g__Johnsonella	4.60547e-05	8.79933e-05	4.87409e-05	6.34703e-05	0.00019386	0.000132917	6.28684e-05	0	0	0	0	0	0	0	0	0	0	0	0	2.6611e-05	0	0	0	0	0	0	0	0	0	0	0	0	0	0	0	0	0	0.000260072	0	0	0	0	3.08818e-05	0	0	0	0	0	0
k__Bacteria|p__Firmicutes|c__Clostridia|o__Lachnospirales|f__Lachnospiraceae|g__Tuzzerella	0	0	0	0	0	0	0	0	0	0	0	0	0	0	0	0	0	0	0	0	0	0	0	0	0	0	4.70729e-05	0	0	0	0.000136558	0.000133495	0.000187182	0	8.97371e-05	0	0	0	0	0	0	5.69995e-05	0	0	5.86081e-05	3.00851e-05	7.19808e-05	6.70556e-05	0
k__Bacteria|p__Firmicutes|c__Clostridia|o__Clostridia|f__Hungateiclostridiaceae|g__	0.000322383	0	0	0	0	3.32292e-05	6.28684e-05	0	0	0	0	6.7635e-05	4.4082e-05	0.000110342	0	0	0	5.66741e-05	0	0	0	0	0	0	0	0	0	0	0	0	0	0	0	5.46665e-05	0	0	0	0	0.000136306	0	0	2.84998e-05	0	0	0	0	0	0	0
k__Bacteria|p__Proteobacteria|c__Gammaproteobacteria|o__Methylococcales|f__Methylomonadaceae|g__Methylomonas	0	0	0	0	0	0	0	0	0	0	0	6.7635e-05	0	0.000189158	0	0	0.000246157	4.25056e-05	0	0	0.000103202	0	8.3338e-05	0	0	0	0	0	0.000131981	0	0	0	0	0	0	0	0	0	0	0	0	0	0	0	0	0	0	0	0
k__Bacteria|p__Desulfobacterota|c__Desulfovibrionia|o__Desulfovibrionales|f__Desulfomicrobiaceae|g__Desulfomicrobium	0	0	0	0	0	0	0	0	0	0	0	0	2.9388e-05	9.4579e-05	0	0	0.00031329	9.91796e-05	0	0	0	3.54969e-05	0	0	0	0	0	0	4.39938e-05	0	0	0	0	0	0	0	0	0	0	0	0.000211625	0	0	0	0	0	0	5.02917e-05	0
k__Bacteria|p__Firmicutes|c__Clostridia|o__Eubacteriales|f__Eubacteriaceae|g__Eubacterium	0	0	0	0	0	0	0	0	0	0	0	0	0	0	0	0	0	0	0.000422908	0	0	0	0	0	0	0	0	0	0	7.07789e-05	0	0	0	0.000382665	0	0	0	0	0	0	0	0	0	0	0	0	0	0	0
k__Bacteria|p__Proteobacteria|c__Gammaproteobacteria|o__Enterobacterales|f__Yersiniaceae|g__Yersinia	0	0	0	0	0	0	0	0	0	0	0.000660667	0	0	0	0	0	0	0	0	0	0	0	0	0	0	0	0	0	0	0	0	0	0	0	0	0	0	0	0	0.000186009	0	0	0	0	0	0	0	0	0
k__Bacteria|p__Actinobacteriota|c__Coriobacteriia|o__Coriobacteriales|f__Eggerthellaceae|g__CHKCI002	0	0	6.49878e-05	0	0	0	0	0	0	0	0	0	5.8776e-05	0.000220684	0	0	0	0	0	0	0	0	0	7.40894e-05	0	0	0	0	0	0	0	0	0	0	0	2.87766e-05	8.75542e-05	0	0	0.000101459	0	4.27497e-05	0	0	0	4.51277e-05	7.19808e-05	0	5.00851e-05
k__Bacteria|p__Firmicutes|c__|o__DTU014|f__DTU014|g__DTU014	0	0	0.000406174	0	0	0	0	0	0	0	0	0	0	0	0	0	0	4.25056e-05	0	0	0	0	0	0	0	0	0	0	0	0	0	9.34467e-05	0	9.56663e-05	0	0	0	0	0	0	0	0	0	0	0	0	0	0	0.000200341
k__Bacteria|p__Proteobacteria|c__Alphaproteobacteria|o__Caulobacterales|f__Caulobacteraceae|g__Caulobacter	0	0	0	0	0.000281978	0	0	0	0	0	0	0	0	0	0	0	0.000134267	0	0	0	0	0	0	0	0	0	0	0	0.000131981	0	0	0	0	0	0	0	0	0	0	0	0.000211625	0	7.72046e-05	0	0	0	0	0	0
k__Bacteria|p__Firmicutes|c__Clostridia|o__Lachnospirales|f__Lachnospiraceae|g__Lachnospiraceae_FCS020_group	0	0	9.74817e-05	0	0	0	0	0	0	0	0	0	0	0	0	0	0	0	0	0	0	0	0	0	0	2.99846e-05	0	8.41751e-05	0	0	0	0.000106796	0	0.000123	5.98247e-05	0	0	0	0	0	0	0	0	9.11051e-05	0	0	0	0.000167639	6.67802e-05
k__Bacteria|p__Firmicutes|c__Clostridia|o__Oscillospirales|f__Ruminococcaceae|g__Ruminococcaceae	0	0	0	0	0	0	0	0	0	0	0	0	0	0	0	8.03288e-05	0	0	5.45688e-05	0	0	0	0	0	0	0.000134931	0.000109837	0	0	0	0.000136558	0	0	0	2.99124e-05	0	0	0	0	0	0	0	0	0	0	0	0	0	0
k__Bacteria|p__Bacteroidota|c__Bacteroidia|o__Sphingobacteriales|f__Lentimicrobiaceae|g__Lentimicrobiaceae	0	0	0	0	0	0	0	0	0	0	8.92793e-05	3.38175e-05	0	0.000141869	0	2.67763e-05	0.000223779	5.66741e-05	0	0	5.89727e-05	0	0	0	0	0	0	0	8.79875e-05	0	0	0	0	0	0	0	0	0	0	0	7.05418e-05	0	0	0	0	0	0	0	0
k__Bacteria|p__Proteobacteria|c__Alphaproteobacteria|o__Caulobacterales|f__Caulobacteraceae|g__Brevundimonas	0	0	0	0	0.000511085	0	4.71513e-05	0	0	0	0	0	0	0	0	0	0	0	8.18532e-05	0	0	0	0	0	0	0	0	0	0	0	0	0	0	0	0	0	0	0	0	0	0	0	0.000123527	0	0	0	0	0	0
k__Bacteria|p__Firmicutes|c__Bacilli|o__Acholeplasmatales|f__Acholeplasmataceae|g__Anaeroplasma	0	0	0.000113729	0	0	0	0	0	0	0	0	0	0.000117552	0	5.66958e-05	0	0	0	0	0	0	0	0	0	0	0	0	0	0	0	0	0	0	0	0.000119649	0	5.83694e-05	0	0	6.76395e-05	0	0	0	0	0	0	0.000115169	5.02917e-05	0
k__Bacteria|p__Firmicutes|c__TSAC18|o__TSAC18|f__TSAC18|g__TSAC18	0	0	0	0	0	0	0	0	0	0	0.000124991	0	0	7.88159e-05	0	2.67763e-05	8.95115e-05	0	0	0	2.94863e-05	0	0	0	0	0	0	0	0.000175975	0	0	0	0	0	0	0	0	0	0	0	0.000164597	0	0	0	0	0	0	0	0
k__Bacteria|p__Proteobacteria|c__Alphaproteobacteria|o__Rhizobiales|f__Rhizobiaceae|g__Aminobacter	0	0	0	0	0	0	0	0	0	0	0	0	0	0	0	0	0	0	0	0	0	0	0	0	0	0	0	0.000238496	0	0	0	0.000440535	0	0	0	0	0	0	0	0	0	0	0	0	0	0	0	0	0
k__Bacteria|p__Firmicutes|c__Bacilli|o__Bacillales|f__Bacillaceae|g__Ureibacillus	0	0	0	0	0	0	0	0	0	0	0	0	0	0	0	0	0	0	0	0	0	0	0	0	0	0	0	0	0	0	0	0	0.000676736	0	0	0	0	0	0	0	0	0	0	0	0	0	0	0	0
k__Bacteria|p__Proteobacteria|c__Alphaproteobacteria|o__Rhizobiales|f__Devosiaceae|g__Pelagibacterium	0	0	0	0	0	0	0	0	0	0	0	0	0	0	0	0	0	0	0	0	0	0	0	0	0	0	0	0.000126263	0	0	0	0.000547331	0	0	0	0	0	0	0	0	0	0	0	0	0	0	0	0	0
k__Bacteria|p__Firmicutes|c__Bacilli|o__Mycoplasmatales|f__Mycoplasmataceae|g__Ureaplasma	0	0	0.000178716	0	0	3.32292e-05	0	0	0	0	0	0	0	0	0	0	0	0	0	0	5.89727e-05	0	0	0	0	0	3.13819e-05	0	0	0	0	0	0	0	0	0	0	0	0	3.38198e-05	0	0	0	0	0	0	0	0	0.000333901
k__Bacteria|p__Acidobacteriota|c__Thermoanaerobaculia|o__Thermoanaerobaculales|f__Thermoanaerobaculaceae|g__Subgroup_10	0	0	0	0	0	0	0	0	0	0	0.000124991	5.07262e-05	0	0	0	0	0.000111889	4.25056e-05	0	0	8.8459e-05	0	0	0	0	0	0	0	0.000153978	0	0	0	0	0	0	0	0	0	0	0	9.40557e-05	0	0	0	0	0	0	0	0
k__Bacteria|p__Desulfobacterota|c__Syntrophorhabdia|o__Syntrophorhabdales|f__Syntrophorhabdaceae|g__Syntrophorhabdus	0	0	0	0	0	0	0	0	0	0	3.57117e-05	0	0	6.30527e-05	0	4.01644e-05	0.000246157	7.08426e-05	0	0	4.42295e-05	0	0	0	0	0	0	0	0	0	0	0	0	0	0	0	0	0	0	0	0.000164597	0	0	0	0	0	0	0	0
k__Bacteria|p__Firmicutes|c__Clostridia|o__Oscillospirales|f__Oscillospiraceae|g__Oscillospira	0	0	0	0	0	0	0	0	0	0	0	0	0	0	0	0	0	0	0	0	0	0	0	0	0	0	0	0	0	0	0	0	0	0.000628664	0	0	0	0	0	0	0	0	0	0	0	0	0	0	3.33901e-05
k__Bacteria|p__Actinobacteriota|c__Actinobacteria|o__Micrococcales|f__Dermabacteraceae|g__Dermabacter	0	0	0	0	0	0	0	0	0	0	0	0	0	0	0	0	0	0	0	7.98329e-05	0	0	0	4.44537e-05	0	0.000209892	0	0	0	0	0	0	0	0	2.99124e-05	0	0	0	0	0	9.40557e-05	0.000128249	0	0	0	7.52129e-05	0	0	0
k__Bacteria|p__Proteobacteria|c__Gammaproteobacteria|o__Run-SP154|f__Run-SP154|g__Run-SP154	0	0	0	0	0	0	0	0	0	0	0	6.7635e-05	4.4082e-05	3.15263e-05	0	0	0.000201401	9.91796e-05	0	0	5.89727e-05	0	0	0	0	0	0	0	8.79875e-05	0	0	0	0	0	0	0	0	0	0	0	0	0	0	0	0	0	0	6.70556e-05	0
k__Bacteria|p__Latescibacterota|c__Latescibacteria|o__Latescibacterales|f__Latescibacteraceae|g__Latescibacteraceae	0	0	0	0	0	0	0	0	0	0	0	3.38175e-05	0	3.15263e-05	2.83479e-05	0	0.000268534	0.000113348	0	0	0	0	0	0	0	0	0	0	4.39938e-05	0	0	0	0	0	0	0	0	0	0	8.45494e-05	4.70278e-05	0	0	0	0	0	0	0	0
k__Bacteria|p__Proteobacteria|c__Alphaproteobacteria|o__Rhizobiales|f__Rhizobiaceae|g__	0	0	0	0	0	0	0	0	0	0	0.000178559	5.07262e-05	0	0	0	2.67763e-05	0	0	0	0	0	0	0	0	0	0	0	0.000154321	0	0	0	0.000240292	0	0	0	0	0	0	0	0	0	0	0	0	0	0	0	0	0
k__Bacteria|p__Deferribacterota|c__Deferribacteres|o__Deferribacterales|f__Deferribacteraceae|g__Mucispirillum	0	0	0	0	0	0	0	0	0	0	0	0	0	0	0	0	0	0	0	0	0	0	0	0	0	0	0	0	0	0	0	0	0	0	4.48685e-05	7.19414e-05	0	0	0	0	0	0	0	0	0	0	5.75846e-05	0	0.000333901
k__Bacteria|p__Bacteroidota|c__Bacteroidia|o__Bacteroidales|f__Dysgonomonadaceae|g__Dysgonomonas	0	0	0	0	0	0	0	0	0	0	0	0	0	0	0	0	8.95115e-05	0	0	0	0	0	0	0	0	0	0	0	4.39938e-05	0	0	0.000186893	0	6.83331e-05	0	0	0	0.000260072	0	0	0	0	0	0	0	0	0	0	0
k__Bacteria|p__Firmicutes|c__Clostridia|o__Peptostreptococcales-Tissierellales|f__Anaerovoracaceae|g__Family_XIII_UCG-001	0	0	8.12348e-05	0	0	8.3073e-05	3.14342e-05	0	0	0	0.00021427	0	0	0	8.50437e-05	0	0	0	0	0	0	0	0	0	0	0	0	0	0	0	6.06925e-05	0	0	0	0	0	0	0	0	0	0	0	0	3.03684e-05	0	0	5.75846e-05	0	0
k__Bacteria|p__Bacteroidota|c__Bacteroidia|o__|f__|g__	0	0	0.00016247	0	0	0	0	7.30578e-05	0	0	0	0	0	6.30527e-05	0	2.67763e-05	0	4.25056e-05	0	0	0	0	0	0	0	0	0	0	0	3.53895e-05	0	0	0	0	0	0	0	0	0	6.76395e-05	9.40557e-05	0	3.08818e-05	4.55526e-05	0	0	0	0	0
k__Bacteria|p__Fusobacteriota|c__Fusobacteriia|o__Fusobacteriales|f__Leptotrichiaceae|g__Sneathia	0	0	0	0	0	0	0	0	0.000604679	3.57494e-05	0	0	0	0	0	0	0	0	0	0	0	0	0	0	0	0	0	0	0	0	0	0	0	0	0	0	0	0	0	0	0	0	0	0	0	0	0	0	0
k__Bacteria|p__Campilobacterota|c__Campylobacteria|o__Campylobacterales|f__Sulfurimonadaceae|g__Sulfuricurvum	0	0	0	0	0	0	0	0	0	0	3.57117e-05	0	0	0	0	0	0.00031329	5.66741e-05	0	0	0	0	0	0	0	0	0	0	0	0	0	0	0	0	0	0	0	0	0	0	0.000188111	0	0	0	0	0	0	3.35278e-05	0
k__Bacteria|p__Proteobacteria|c__Alphaproteobacteria|o__Rhodobacterales|f__Rhodobacteraceae|g__	0	0	0	0	0	0	0	0	0	0	5.35676e-05	0	0	0	0	0	0.000179023	8.50111e-05	0	0	2.94863e-05	0	0	0	0	0	0	0	4.39938e-05	0	0	0.000200243	0	0	0	0	0	0	0	3.38198e-05	0	0	0	0	0	0	0	0	0
k__Bacteria|p__Actinobacteriota|c__Actinobacteria|o__Streptosporangiales|f__Nocardiopsaceae|g__Nocardiopsis	0	0	0	0	0	0	0	0	0	0	0	0	0	0	0	0	0	0	0	0	0	0	0	0	0	0	0	0.000462963	0	0	0	0.000160194	0	0	0	0	0	0	0	0	0	0	0	0	0	0	0	0	0
k__Bacteria|p__Actinobacteriota|c__Actinobacteria|o__Kineosporiales|f__Kineosporiaceae|g__Kineosporia	0	0	0	0	0	0	0	0	0	0	0	0	0	0	0	0	0	0	0	0	0	0	0	0	0	4.49768e-05	0	0	0	0	0	0	0	0	0	0	0	0	0	0	0	0	0	0	0	0	0	6.70556e-05	0
k__Bacteria|p__Proteobacteria|c__Gammaproteobacteria|o__Acidiferrobacterales|f__Acidiferrobacteraceae|g__Sulfurifustis	0	0	0	0	0	0	0	0	0	0	0	0	0	4.72895e-05	5.66958e-05	0	0.000134267	4.25056e-05	0	0	0	0	0	0	0	0	0	0	4.39938e-05	0	0	0	0	0	0	0	0	0	0	0	0.000258653	0	0	0	0	0	0	0	0
k__Bacteria|p__Proteobacteria|c__Gammaproteobacteria|o__Chromatiales|f__Chromatiaceae|g__	0	0	0	0	0	0	0	0	0	0	0	0.000152179	0	6.30527e-05	8.50437e-05	0	0.000246157	0	0	0	0	0	0	0	0	0	0	0	0	0	0	0	0	0	0	0	0	0	0	0	0	0	0	0	0	0	0	6.70556e-05	0
k__Bacteria|p__Proteobacteria|c__Gammaproteobacteria|o__Burkholderiales|f__Alcaligenaceae|g__Pusillimonas	0	0	0	0	0	0	0	0	0	0	0	0	0	0	0	0	0	0	0	0	0	0	0	0	0	0	0	0.000224467	0	0	0	0.000266991	0.000115189	0	0	0	0	0	0	0	0	0	0	0	0	0	0	0	0
k__Bacteria|p__Firmicutes|c__Clostridia|o__Oscillospirales|f__Oscillospiraceae|g__Pseudoflavonifractor	0	0	0.000243704	0	0	0	0	0	0	0	0	0	0	0	0	0	0	0	0	0	0	0	0	0	0	0	0	0.000182379	0	0	0	0	0	0.000177666	0	0	0	0	0	0	0	0	0	0	0	0	0	0	0
k__Bacteria|p__Synergistota|c__Synergistia|o__Synergistales|f__Synergistaceae|g__Thermovirga	0	0	0	0	0	0	0	0	0	0	8.92793e-05	6.7635e-05	0	7.88159e-05	4.25218e-05	0	0.000201401	0	0	0	0	0	0	0	0	0	0	0	0	0	0	0	0	0	0	0	0	0	0	0	0.00011757	0	0	0	0	0	0	0	0
k__Bacteria|p__Chloroflexi|c__Anaerolineae|o__SJA-15|f__SJA-15|g__SJA-15	0	0	0	0	0	0	0	0	0	0	0	0	0	0	0	0	0.000201401	0.000113348	0	0	2.94863e-05	0	0	0	0	0	0	0	8.79875e-05	0	0	0	0	0	0	0	0	0	0	0	0.000164597	0	0	0	0	0	0	0	0
k__Bacteria|p__Proteobacteria|c__Gammaproteobacteria|o__Enterobacterales|f__Enterobacteriaceae|g__Citrobacter	0	0	0	0	0	0	0	0	0	0	0	0	0	0	0	0	0	0	0	0.000186277	0	0	0	0	0	0	0	0.000406846	0	0	0	0	0	0	0	0	0	0	0	0	0	0	0	0	0	0	0	0	0
k__Bacteria|p__Proteobacteria|c__Gammaproteobacteria|o__Burkholderiales|f__Comamonadaceae|g__	0	0	0	0	0	0	0	0	0	0	0	0	0	0	4.25218e-05	0	0.000134267	5.66741e-05	5.45688e-05	0	5.89727e-05	0	2.77793e-05	0	0	0	0	0	0.000109984	0	0	0	0	0	0	0	0	0	0	3.38198e-05	7.05418e-05	0	0	0	0	0	0	0	0
k__Bacteria|p__Firmicutes|c__Clostridia|o__Oscillospirales|f__Oscillospirales|g__Hydrogenoanaerobacterium	0	0	0	0	0	0	0	0	0	0	0	0	0	0	0	0	0	0	0	0	0	0	0	0	0	7.49614e-05	0	0	0	5.30842e-05	0.000151731	2.66991e-05	0	0.000123	2.99124e-05	0	0	0	0	0	0	0	0	0	0	0	0	5.02917e-05	6.67802e-05
k__Bacteria|p__Desulfobacterota|c__Desulfobacteria|o__Desulfobacterales|f__Desulfococcaceae|g__Desulfococcus	0	0	0	0	0	0	0	0	0	0	0.000142847	0	0	4.72895e-05	0	4.01644e-05	6.71336e-05	0.000127517	0	0	0	0	0	0	0	0	0	0	6.59906e-05	0	0	0	0	0	0	0	0	0	0	5.07297e-05	0	0	0	0	0	0	0	3.35278e-05	0
k__Bacteria|p__Actinobacteriota|c__Actinobacteria|o__Propionibacteriales|f__Nocardioidaceae|g__Nocardioides	0	0	0	0	0	0	0	0	0	0	0	0	0	0	0	0	8.95115e-05	0	0	0	0	0	0	0	0	5.99691e-05	0	0	0	0	0	0	0	0	0	0	0	0	0	0	0	0	0	0	0	0	0	0	0
k__Bacteria|p__Spirochaetota|c__Spirochaetia|o__Spirochaetales|f__Spirochaetaceae|g__Spirochaeta	0	0	0	0	0	0	0	0	0	0	5.35676e-05	0	0	3.15263e-05	0	2.67763e-05	0.00031329	4.25056e-05	0	0	0	0	0	0	0	0	0	0	0	0	0	0	0	0	0	0	0	0	0	0	7.05418e-05	0	0	0	0	0	0	3.35278e-05	0
k__Bacteria|p__Proteobacteria|c__Gammaproteobacteria|o__Cardiobacteriales|f__Cardiobacteriaceae|g__Cardiobacterium	0	0	0	0	7.04945e-05	6.64584e-05	6.28684e-05	0	0	0	0	0	0	0	0	0	0	0	0.000109138	0	0	0	0	0	0	2.99846e-05	0	0	0	0	0	0	0	0	0	0	0	0.0001655	0	0	0	0	0	0	0	0	0	0	6.67802e-05
k__Bacteria|p__Proteobacteria|c__Gammaproteobacteria|o__Enterobacterales|f__|g__	0	0	0	0	0	0	0	0	0	0	0	0	0	0	0	0	8.95115e-05	0.000226696	0	0	0	0	0	0	0	0	0	0	0.000175975	0	0	0	0	0	0	0	0	0	0	0	0	0	0	0	7.32601e-05	0	0	0	0
k__Bacteria|p__Bacteroidota|c__Bacteroidia|o__Sphingobacteriales|f__Sphingobacteriaceae|g__Sphingobacterium	0	0	0	0	0	0	0	0	0	0	0	0	0	0	0	0	0	0	0	0	0	0	0	0	0	0	0	0.000224467	0	0	0	0.000333738	0	0	0	0	0	0	0	0	0	0	0	0	0	0	0	0	0
k__Bacteria|p__Firmicutes|c__Clostridia|o__Oscillospirales|f__Ruminococcaceae|g__Anaerofilum	0	0	0	0	0	0	0	4.38347e-05	0	0	0	0	0	0	0	0	0	0	0	0	0	0	0	2.96358e-05	0	0	0	0	0	0	0	0	0.000115189	0.000232332	0	0	0	0	0	0	0	0	0	0	4.3956e-05	0	0	8.38195e-05	0
k__Bacteria|p__Proteobacteria|c__Gammaproteobacteria|o__Burkholderiales|f__Nitrosomonadaceae|g__Ellin6067	0	0	0	0	0	0	0	0	0	0	0	0	0	0	0	0	0.000223779	0	0	0	0	0	0	0	0	5.99691e-05	0	0	0.000175975	0	0	0	0	0	0	0	0	0	0	8.45494e-05	0	0	0	0	0	0	0	0	0
k__Bacteria|p__Latescibacterota|c__Latescibacterota|o__Latescibacterota|f__Latescibacterota|g__Latescibacterota	0	0	0	0	0	0	0	0	0	0	0	5.07262e-05	0	4.72895e-05	0	0	0.00031329	2.8337e-05	0	0	2.94863e-05	0	0	0	0	0	0	2.80584e-05	0	0	0	0	0	0	0	0	0	0	0	0	4.70278e-05	0	0	0	0	0	0	0	0
k__Bacteria|p__Actinobacteriota|c__Coriobacteriia|o__Coriobacteriales|f__Coriobacteriaceae|g__Enorma	0	0	0	0	0	0	3.14342e-05	0	0	0	0	3.38175e-05	0	0	0.000127565	0	0	0	0	0	0	0	0	0	0	0.0001949	0	0	0	0	0	0	0	0	5.98247e-05	0	0	0	0	0	0	0	0	0	0	0	0	0	0
k__Bacteria|p__Proteobacteria|c__Gammaproteobacteria|o__Xanthomonadales|f__Xanthomonadaceae|g__Arenimonas	0	0	0	0	0	0	0	0	0	0	8.92793e-05	0	2.9388e-05	4.72895e-05	2.83479e-05	0	0.000201401	7.08426e-05	0	0	0	0	0	0	0	0	0	0	0	0	0	0	0	0	0	0	0	0	0	0	7.05418e-05	0	0	0	0	0	0	0	0
k__Bacteria|p__Firmicutes|c__Clostridia|o__Christensenellales|f__Christensenellaceae|g__Catabacter	0	0	0	0	0	0	0	0.000292231	0	0	0.000124991	0	0	0	0	0	0	0	0	0	0	0	0	0	0	0	0	0	0	0	9.10388e-05	0	0	0	0	0	0	0	0	0	0	0	0	0	0	0	2.87923e-05	0	0
k__Bacteria|p__Firmicutes|c__Bacilli|o__Staphylococcales|f__Staphylococcaceae|g__Salinicoccus	0	0	0	0	0	0	0	0	0	0	0	0	0	7.88159e-05	0	0	0	0	0	0	0	0	0	0	0	0	0	0	0	0	0	0	0	0	0	0	0	0	0	0.000118369	0	0	0	0	0	0	5.75846e-05	0.000217931	0
k__Bacteria|p__Desulfobacterota|c__Desulfuromonadia|o__Desulfuromonadia|f__Desulfuromonadaceae|g__Trichloromonas	0	0	0	0	0	0	0	0	0	0	0	0	0	7.88159e-05	0	0	0.000179023	9.91796e-05	0	0	0.000176918	0	0	0	0	0	0	0	0	0	0	0	0	0	0	0	0	0	0	0	0	0	0	0	0	0	0	0	0
k__Bacteria|p__Proteobacteria|c__Gammaproteobacteria|o__Vibrionales|f__Vibrionaceae|g__Salinivibrio	0	0	0	0	0	0.000315678	0	0	0	0	0	0	0	0	0	0	0	0	8.18532e-05	0	0	0	0	0	0	0	0	0	0	0	0	0	0	0	0	0	0	0	4.54353e-05	0	0	0	0	6.07367e-05	0	0	2.87923e-05	0	0
k__Bacteria|p__Proteobacteria|c__Gammaproteobacteria|o__Pseudomonadales|f__Moraxellaceae|g__Psychrobacter	0	0	0	0	0	0	0	0	0	0	0	0	0	0	0	0	0	0	0	0	0	7.09937e-05	0	0	0	0	0	0	0	0.000106168	0	0	0	0	0	0	0	0	0	0.000355108	0	0	0	0	0	0	0	0	0
k__Bacteria|p__Proteobacteria|c__Gammaproteobacteria|o__Burkholderiales|f__Nitrosomonadaceae|g__Nitrosomonas	0	0	0	0	0	0	0	0	0	0	0	0	0	9.4579e-05	0	0	0.000268534	4.25056e-05	0	0	0	0	0	0	0	0	0	0	0	0	0	0	0	0	0	0	0	0	0	0	0.00011757	0	0	0	0	0	0	0	0
k__Bacteria|p__Proteobacteria|c__Gammaproteobacteria|o__Burkholderiales|f__Comamonadaceae|g__Comamonas	0	0	0	0	0.000229107	0	0	0	0	0	0	0	0	0	0	0	0	0	0.000150064	0	0	0	0	0	0	0	0	0	0	7.07789e-05	0	0	0	0	0	0	0	7.09287e-05	0	0	0	0	0	0	0	0	0	0	0
k__Bacteria|p__Firmicutes|c__Bacilli|o__Erysipelotrichales|f__Erysipelotrichaceae|g__Dielma	0	0	6.49878e-05	0	0	0	0	0	0	0	0	0	0	7.88159e-05	0	0	0	4.25056e-05	0	0	0	0	0	0	0	5.99691e-05	0	0	0	3.53895e-05	7.58656e-05	0	0	0	0	0	2.91847e-05	0	0	0	0	0	0	0	0	0	0	0.000134111	0
k__Bacteria|p__Firmicutes|c__Clostridia|o__Peptostreptococcales-Tissierellales|f__Peptostreptococcaceae|g__Eubacterium_yurii_group	0	0	0	0	0.000105742	0	0	8.76693e-05	0	0	0	0	0	0	0	0	0	0	0	0	0	0	0	0	0	0	0	0	8.79875e-05	0	0	0	0	0	0	0	8.75542e-05	0	0	0	0.00011757	0	0	0	0	0	0	0	3.33901e-05
k__Bacteria|p__Actinobacteriota|c__Thermoleophilia|o__Gaiellales|f__|g__	0	0	0	0	0	0	0	0	0	0	0	5.07262e-05	0	0	0	0	0	9.91796e-05	0	0	0	0	4.1669e-05	0	0	0	0	0	8.79875e-05	0	0	0	0	0	0	0	0	0	0	0	0.00011757	0	0	0	0	0	0	5.02917e-05	0
k__Bacteria|p__Proteobacteria|c__Gammaproteobacteria|o__Burkholderiales|f__Neisseriaceae|g__Alysiella	6.14062e-05	0	0	0	7.04945e-05	0	0.00011002	0	0	0	0	0	0	0	0	0	0	0	0	0	0	0	0	0	0	0	0	0	0	0	0	0	0	0	0	0	0	0.000212786	0	0	0	0	0	0	0	0	0	5.02917e-05	0
k__Bacteria|p__Proteobacteria|c__Gammaproteobacteria|o__Immundisolibacterales|f__Immundisolibacteraceae|g__Immundisolibacter	0	0	0	0	0	0	0	0	0	0	0	0	0	0	0	0	0.000290912	4.25056e-05	0	0	7.37159e-05	0	0	0	0	0	0	0	0	0	0	0	0	0	0	0	0	0	0	0	9.40557e-05	0	0	0	0	0	0	0	0
k__Bacteria|p__Gemmatimonadota|c__BD2-11_terrestrial_group|o__BD2-11_terrestrial_group|f__BD2-11_terrestrial_group|g__BD2-11_terrestrial_group	0	0	0	0	0	0	0	0	0	0	0.000124991	5.07262e-05	0	0	4.25218e-05	0	8.95115e-05	2.8337e-05	0	0	4.42295e-05	0	0	0	0	0	0	0	0	0	0	0	0	0	0	0	0	0	0	0	0.00011757	0	0	0	0	0	0	0	0
k__Bacteria|p__Firmicutes|c__Bacilli|o__Lactobacillales|f__Leuconostocaceae|g__Weissella	0	0	0	0	0	0	0	0	0	0	0	0	0	0	0	0	0	0	0	0	0	0.000496956	0	0	0	0	0	0	0	0	0	0	0	0	0	0	0	0	0	0	0	0	0	0	0	0	0	0	0
k__Bacteria|p__Myxococcota|c__Myxococcia|o__Myxococcales|f__Myxococcaceae|g__	0	0	0	0	0	0	0	0	0	0	0	3.38175e-05	0	0.000189158	0	0	0.000111889	0	0	0	0	5.32453e-05	0	0	0	0	0	0	0	0	0	0	0	0	0	0	0	0	0	3.38198e-05	7.05418e-05	0	0	0	0	0	0	0	0
k__Bacteria|p__Actinobacteriota|c__Actinobacteria|o__Propionibacteriales|f__Propionibacteriaceae|g__Cutibacterium	0	0	0	0	0	0.000415365	0	0	0	3.57494e-05	0	0	0	0	0	0	0	0	4.09266e-05	0	0	0	0	0	0	0	0	0	0	0	0	0	0	0	0	0	0	0	0	0	0	0	0	0	0	0	0	0	0
k__Bacteria|p__Firmicutes|c__Clostridia|o__Oscillospirales|f__Oscillospiraceae|g__Papillibacter	0	0	0	0	0	0	0	0	0	0	0	0	0	0	0	0.000147269	0	9.91796e-05	0	0	0	0	0	0	0	0	0	7.01459e-05	0	0	0	0	0	0	0	0	0	0	0	0.000169099	0	0	0	0	0	0	0	0	0
k__Bacteria|p__Actinobacteriota|c__Actinobacteria|o__Micrococcales|f__Microbacteriaceae|g__Microbacterium	0	0	0	0	0.000105742	0	0	0	0	0	0	0	0	0	0	0	0	0	0.000163706	0	0	0	0	0	0	0	0	0	0	0	0	0	0	0	0	0	0	0	3.02902e-05	0	0	0	0.00016985	0	0	0	0	0	0
k__Bacteria|p__Chloroflexi|c__Dehalococcoidia|o__MSBL5|f__MSBL5|g__MSBL5	0	0	0	0	0	0	0	0	0	0	5.35676e-05	6.7635e-05	0	0	0	4.01644e-05	0	0.000170022	0	0	2.94863e-05	0	0	0	0	0	0	0	0	0	0	0	0	0	0	0	0	0	0	5.07297e-05	4.70278e-05	0	0	0	0	0	0	0	0
k__Bacteria|p__Proteobacteria|c__Gammaproteobacteria|o__Thiotrichales|f__Thiotrichaceae|g__	0	0	0	0	0	0	0	0	0	0	0	0	0	0.000126105	0	0	0.000179023	0	0	0	5.89727e-05	0	0	0	0	0	0	0	0	0	0	0	0	0	0	0	0	0	0	0	9.40557e-05	0	0	0	0	0	0	0	0
k__Bacteria|p__MBNT15|c__MBNT15|o__MBNT15|f__MBNT15|g__MBNT15	0	0	0	0	0	0	0	0	0	0	0	0	5.8776e-05	0	0	2.67763e-05	0.000268534	5.66741e-05	0	0	0	0	0	0	0	0	0	0	0	0	0	0	0	0	0	0	0	0	0	0	0	0	0	0	0	0	0	3.35278e-05	0
k__Bacteria|p__Proteobacteria|c__Gammaproteobacteria|o__Pasteurellales|f__Pasteurellaceae|g__	0	4.39967e-05	3.24939e-05	0	7.04945e-05	0	0	2.92231e-05	0	0	0	0	0	0	0	0	0	0	2.72844e-05	0	0	0	0	0	0	2.99846e-05	0	0	0	0	0	0	0	2.73332e-05	0	0	0	0.000118214	0	0	0	0	0	0	0	0	0	0	0
k__Bacteria|p__Myxococcota|c__Polyangia|o__Polyangiales|f__Sandaracinaceae|g__	0	0	0	0	0	0	0	0	0	0	0	5.07262e-05	2.9388e-05	0	0	0	0.000179023	5.66741e-05	0	0	2.94863e-05	0	0	0	0	0	0	0	4.39938e-05	0	0	0	0	0	0	0	0	0	0	0	4.70278e-05	0	0	0	0	0	0	0	0
k__Bacteria|p__Proteobacteria|c__Alphaproteobacteria|o__Rhizobiales|f__Rhizobiaceae|g__Allorhizobium-Neorhizobium-Pararhizobium-Rhizobium	0	0	0	0	5.28709e-05	0	0	2.92231e-05	0	0	0	0	0	0	4.25218e-05	0	0	0	0	0	0	0	0	0	0	0.000134931	0	0	0	0	0	0	0	0	0	0	0	0	0	0	0	0	0	0	0	0	0	0	0
k__Bacteria|p__Firmicutes|c__Clostridia|o__Lachnospirales|f__Lachnospiraceae|g__Butyrivibrio	0	0	0.000113729	0	0	0.000249219	0	0	0	0	0	0	0	0	0	0	0	0	0	0	0	0	0	0	0	0	0	0	0	0	0	0	0	0	0	0	0	0	0	0	0	0	0	0	0	0	0	0	6.67802e-05
k__Bacteria|p__Actinobacteriota|c__Acidimicrobiia|o__Microtrichales|f__Ilumatobacteraceae|g__Ilumatobacter	0	0	0	0	0	0	0	0	0	0	0	8.45437e-05	0	0	0	0	4.47557e-05	0.000113348	0	0	0	0	0	0	0	0	0	0	0	0	0	0	0	0	0	0	0	0	0	6.76395e-05	0.00011757	0	0	0	0	0	0	0	0
k__Bacteria|p__Actinobacteriota|c__Actinobacteria|o__Streptomycetales|f__Streptomycetaceae|g__Streptomyces	0	0	0	0	0	0	0	0	0	0	0	0	0	0	0	0	0	0	0	0	0	0	0	0	0	4.49768e-05	0	0	0	0	0	0	0	0	0	0	0	0	0	0	0	0	0	0	0	0	0	0	0
k__Bacteria|p__Proteobacteria|c__Alphaproteobacteria|o__Rhizobiales|f__Xanthobacteraceae|g__	0	0	0	0	0	0	0	0	0	0	3.57117e-05	0	0	0	0	0	0	0.000170022	0	0	0	0	0	0	0	0	0	0	4.39938e-05	0	0	0	4.31959e-05	0	0	0	0	0	0	0	0	0	0	0	0	0	0	0	0
k__Bacteria|p__Firmicutes|c__Bacilli|o__Lactobacillales|f__P5D1-392|g__P5D1-392	0	0	0	0	0	0	7.85855e-05	0	0	0	0	0	0	0	0	0	0	0	0	5.32219e-05	0	0	0	0	0	0	0	0	0	0	0	0	0	0	0	0	2.91847e-05	0.000236429	0	0	0	0	0	0	0	0	0	0	0
k__Bacteria|p__Firmicutes|c__Clostridia|o__Peptostreptococcales-Tissierellales|f__Peptostreptococcaceae|g__	0	0	0	0	5.28709e-05	0	0	0	0	0	0	0	0	0	0	0	0	8.50111e-05	6.8211e-05	0	0	0	0	0	6.20222e-05	0	0	0	0	0	0	0	0	0	0	0	0	0	0	0	0	0	0	0	4.3956e-05	0	0	8.38195e-05	0
k__Bacteria|p__Myxococcota|c__Polyangia|o__UASB-TL25|f__UASB-TL25|g__UASB-TL25	0	0	0	0	0	0	0	0	0	0	0	5.07262e-05	4.4082e-05	3.15263e-05	0	0	0.000268534	0	0	0	0	0	0	0	0	0	0	0	0	0	0	0	0	0	0	0	0	0	0	0	0	0	0	0	0	0	0	0	0
k__Bacteria|p__Firmicutes|c__Clostridia|o__Clostridiales|f__Clostridiaceae|g__	0	0	0	0	0	0	0	0	0	0	7.14235e-05	0.00013527	0	0	0	0	0	0	0	0	0	0	0	0	0	0	0	0	0	0	0	0	0	0	0	0	0	0	0	0	0.000188111	0	0	0	0	0	0	0	0
k__Bacteria|p__Proteobacteria|c__Gammaproteobacteria|o__Cardiobacteriales|f__Cardiobacteriaceae|g__Suttonella	0	0	0	0	0	0.000348907	0	0	0	0	0	0	0	0	0	0	0	0	4.09266e-05	0	0	0	0	0	0	0	0	0	0	0	0	0	0	0	0	0	0	0	0	0	0	0	0	0	0	0	0	0	0
k__Bacteria|p__Bacteroidota|c__Bacteroidia|o__Cytophagales|f__Cyclobacteriaceae|g__	0	0	0	0	0	0	0	0	0	0	3.57117e-05	0.000101452	0	0	0	4.01644e-05	0	2.8337e-05	0	0	0	0	0	0	0	0	0	0	0	0	0	0.000146845	0	0	0	0	0	0	0	0	0	0	0	0	0	0	0	3.35278e-05	0
k__Bacteria|p__Firmicutes|c__Clostridia|o__Peptostreptococcales-Tissierellales|f__Peptostreptococcales-Tissierellales|g__	0	0	0	0	0	0	0	0	0	0	0	6.7635e-05	2.9388e-05	0	0	0	0	0	0.000286486	0	0	0	0	0	0	0	0	0	0	0	0	0	0	0	0	0	0	0	0	0	0	0	0	0	0	0	0	0	0
k__Bacteria|p__Firmicutes|c__|o__|f__|g__	0	4.39967e-05	0	0	0	0	0	0	0	0	0	0	0	0	0	0	6.71336e-05	9.91796e-05	0	0	2.94863e-05	0	0	0	0	0	4.70729e-05	0	0	0	0	0	0	0	0	0	0	0	0	0	9.40557e-05	0	0	0	0	0	0	0	0
k__Bacteria|p__Firmicutes|c__Clostridia|o__Peptostreptococcales-Tissierellales|f__Acidaminobacteraceae|g__Acidaminobacter	0	0	0	0	0	0	0	0	0	0	0	0	0	0	5.66958e-05	0	0.000134267	5.66741e-05	0	0	8.8459e-05	0	4.1669e-05	0	0	0	0	0	0	0	0	0	0	0	0	0	0	0	0	0	0	0	0	0	0	0	0	0	0
k__Bacteria|p__Proteobacteria|c__Gammaproteobacteria|o__Burkholderiales|f__Neisseriaceae|g__Kingella	0	6.5995e-05	0	0	0	0.000282448	0	2.92231e-05	0	0	0	0	0	0	0	0	0	0	0	0	0	0	0	0	0	0	0	0	0	0	0	0	0	0	0	0	0	0	0	0	0	0	0	0	0	0	0	0	0
k__Bacteria|p__Actinobacteriota|c__Actinobacteria|o__Micromonosporales|f__Micromonosporaceae|g__	0	0	0	0	0	0	0	0	0	0	0	0	0	0	0	0	0	0	0	0	0	0	0	0	0	0	0	0	0	0	0	0	0	0	0	0	0	0	0	0	0	0	0	0	0	0	0	0	0
k__Bacteria|p__Proteobacteria|c__Alphaproteobacteria|o__Dongiales|f__Dongiaceae|g__Dongia	0	0	0	0	0	0	0	0	0	0	7.14235e-05	0	0	0	0	0	6.71336e-05	0	0	0	2.94863e-05	0	0	0	0	0	0	0	6.59906e-05	0	0	0	0	0	0	0	0	0	0	0	9.40557e-05	0	0	0	0	0	0	0	0
k__Bacteria|p__Chloroflexi|c__Dehalococcoidia|o__GIF9|f__AB-539-J10|g__AB-539-J10	0	0	0	0	0	0	0	0	0	0	0	0	0	0	0	2.67763e-05	0	5.66741e-05	0	0	5.89727e-05	0	2.77793e-05	0	0	0	0	0	0.000109984	0	0	0	0	0	0	0	0	0	0	0	9.40557e-05	0	0	0	0	0	0	0	0
k__Bacteria|p__Gemmatimonadota|c__Gemmatimonadetes|o__Gemmatimonadales|f__Gemmatimonadaceae|g__	0	0	0	0	0	0	0	0	0	0	0	0	0	0	0	0	0.000156645	0	0	0	2.94863e-05	0	0	0	0	0	0	0	0	0	0	2.66991e-05	0	0	0	0	0	0	0	0	0	0	0	0	0	4.51277e-05	0	0	0
k__Bacteria|p__Chloroflexi|c__Anaerolineae|o__Anaerolineales|f__Anaerolineaceae|g__Pelolinea	0	0	0	0	0	0	0	0	0	0	3.57117e-05	5.07262e-05	2.9388e-05	0.000141869	4.25218e-05	2.67763e-05	0	0	0	0	0	3.54969e-05	0	0	0	0	0	0	0	0	0	0	0	0	0	0	0	0	0	0	0	0	0	0	0	0	0	0	0
k__Bacteria|p__Dependentiae|c__Babeliae|o__Babeliales|f__Babeliales|g__Babeliales	0	0	0	0	0	0	0	0	0	0	0	0	5.8776e-05	0	0	0	4.47557e-05	9.91796e-05	0	0	4.42295e-05	0	0	0	0	0	0	0	4.39938e-05	0	0	0	0	0	0	0	0	0	0	0	0	0	0	0	0	0	0	0	0
k__Bacteria|p__Spirochaetota|c__Leptospirae|o__Leptospirales|f__Leptospiraceae|g__RBG-16-49-21	0	0	0	0	0	0	0	0	0	0	0	0	0	3.15263e-05	0	4.01644e-05	8.95115e-05	0.000113348	0	0	0	0	0	0	0	0	0	0	6.59906e-05	0	0	0	0	0	0	0	0	0	0	0	0	0	0	0	0	0	0	0	0
k__Bacteria|p__Firmicutes|c__Clostridia|o__Oscillospirales|f__|g__	0	0	0.000129976	0	0	0	0	0	0	0	0	0	0	0	0	0	0	0	0	0	0	0	0	2.96358e-05	0	0	0	4.20875e-05	0	0	0	0	0	6.83331e-05	0	0	0	0	0	0	0	0	0	0	0	0	0	3.35278e-05	3.33901e-05
k__Bacteria|p__Chloroflexi|c__Anaerolineae|o__Anaerolineales|f__Anaerolineaceae|g__Anaerolinea	0	0	0	0	0	0	0	0	0	0	3.57117e-05	3.38175e-05	2.9388e-05	9.4579e-05	0	4.01644e-05	6.71336e-05	0	0	0	2.94863e-05	0	0	0	0	0	0	0	0	0	0	0	0	0	0	0	0	0	0	0	0	0	0	0	0	0	0	0	0
k__Bacteria|p__Firmicutes|c__Bacilli|o__Erysipelotrichales|f__Erysipelatoclostridiaceae|g__Sharpea	0	0	0	0	0	0	0	0	0	0	0	0	0	0	0	0	0	0	0	0	0	0	0	0	0	0	0	0	0	0	0	0	0	0.000327999	0	0	0	0	0	0	0	0	0	0	0	0	0	0	0
k__Archaea|p__Halobacterota|c__Methanomicrobia|o__Methanomicrobiales|f__Methanocorpusculaceae|g__Methanocorpusculum	0	0	0.000324939	0	0	0	0	0	0	0	0	0	0	0	0	0	0	0	0	0	0	0	0	0	0	0	0	0	0	0	0	0	0	0	0	0	0	0	0	0	0	0	0	0	0	0	0	0	0
k__Bacteria|p__Chloroflexi|c__Anaerolineae|o__Ardenticatenales|f__|g__	0	0	0	0	0	0	0	0	0	0	0	6.7635e-05	0	0	0	0	0.000156645	7.08426e-05	0	0	2.94863e-05	0	0	0	0	0	0	0	0	0	0	0	0	0	0	0	0	0	0	0	0	0	0	0	0	0	0	0	0
k__Bacteria|p__Firmicutes|c__Clostridia|o__Christensenellales|f__Christensenellaceae|g__Christensenellaceae	0	0	0	0	0	0	0	0	0	0	0	0	5.8776e-05	0	0	0	0	0	0	0	0	0	0	0	0	0	0.000125528	0	0	0	0	0	0	0	0	0	0	0	0	0	0	0	0	0	0	6.01703e-05	0	0	0
k__Bacteria|p__Bacteroidota|c__Bacteroidia|o__Flavobacteriales|f__Flavobacteriaceae|g__Salinimicrobium	0	0	0	0	0	0	0	0	0	0	0	0	0	0	0	0	0	0	0	0	0	0	0	0	0	0	0	0	0	0	0	0.000320389	0	0	0	0	0	0	0	0	0	0	0	0	0	0	0	0	0
k__Bacteria|p__Actinobacteriota|c__Actinobacteria|o__Micrococcales|f__Microbacteriaceae|g__	0	0	0	0	0	0	0	0	0	0	0	0	0	0	0	0	0	0	0	0	0	0	0	0	0	0	0	0	0	0	0	0.000173544	0	0	0	0	0	0	0	3.38198e-05	0	0	0	0	0	0	0	0	0
k__Bacteria|p__Desulfobacterota|c__Desulfobacteria|o__Desulfobacterales|f__Desulfosarcinaceae|g__Sva0081_sediment_group	0	0	0	0	0	0	0	0	0	0	0	0	0	0.000110342	0	0	0.000111889	0	0	0	0	0	0	0	0	0	0	0	0	0	0	0	0	0	0	0	0	0	0	0	9.40557e-05	0	0	0	0	0	0	0	0
k__Bacteria|p__Actinobacteriota|c__Actinobacteria|o__Micrococcales|f__Intrasporangiaceae|g__	0	0	0	0	0	0	0	0	0	0	0	0	0	0	0	0	0	0	0	0	0	0	0	0	0	4.49768e-05	0	0	0	0	0	0	0	0	0	0	0	0	0	0	0	0	0	0	2.9304e-05	0	0	0	0
k__Bacteria|p__Verrucomicrobiota|c__Verrucomicrobiae|o__Pedosphaerales|f__Pedosphaeraceae|g__Pedosphaeraceae	0	0	0	0	0	0	0	0	0	0	0	0	0	3.15263e-05	0	0	4.47557e-05	7.08426e-05	0	0	2.94863e-05	0	0	0	0	0	0	0	0	0	0	0	0	0	0	0	0	0	0	0	4.70278e-05	0	0	0	0	0	0	8.38195e-05	0
k__Bacteria|p__Bacteroidota|c__Kryptonia|o__Kryptoniales|f__BSV26|g__BSV26	0	0	0	0	0	0	0	0	0	0	0	6.7635e-05	4.4082e-05	3.15263e-05	0	0	8.95115e-05	0	0	0	0	7.09937e-05	0	0	0	0	0	0	0	0	0	0	0	0	0	0	0	0	0	0	0	0	0	0	0	0	0	0	0
k__Bacteria|p__Proteobacteria|c__Alphaproteobacteria|o__Kiloniellales|f__Kiloniellaceae|g__Pelagibius	0	0	0	0	0	0	0	0	0	0	5.35676e-05	0	0	0	0	0	8.95115e-05	7.08426e-05	0	0	4.42295e-05	0	0	0	0	0	0	0	4.39938e-05	0	0	0	0	0	0	0	0	0	0	0	0	0	0	0	0	0	0	0	0
k__Bacteria|p__Actinobacteriota|c__Actinobacteria|o__Actinomycetales|f__Actinomycetaceae|g__Actinotignum	0	0	0	0	0	0	0	0	0	0	0	0	0	0	0	0	0	0	0	0	0	0	0	0	0	0	0	0	0	0	0	0	0	0	0	0	0	0	0	0	0	0	0	0	0	0	0	0.00030175	0
k__Bacteria|p__Proteobacteria|c__Gammaproteobacteria|o__Cellvibrionales|f__Halieaceae|g__Halioglobus	0	0	0	0	0	0	0	0	0	0	0	5.07262e-05	0	4.72895e-05	0	0	0	9.91796e-05	0	0	0.000103202	0	0	0	0	0	0	0	0	0	0	0	0	0	0	0	0	0	0	0	0	0	0	0	0	0	0	0	0
k__Bacteria|p__Actinobacteriota|c__Actinobacteria|o__Micrococcales|f__Micrococcaceae|g__Nesterenkonia	0	0	0	0	0	0	0	0	0	0	0	0	0	0	0	0	0	7.08426e-05	0	0	0	0	0	0	0	0	0	9.82043e-05	0	0	0	8.00972e-05	0	0	0	0	0	0	0	5.07297e-05	0	0	0	0	0	0	0	0	0
k__Bacteria|p__Firmicutes|c__Bacilli|o__Bacillales|f__Bacillaceae|g__Amphibacillus	0	0	0	0	0	0	0	0	0	0	0	0	0	0	0	0	0	0	0	0	0	0	0	0	0	0	0	0	0	0	0	4.00486e-05	0.000259176	0	0	0	0	0	0	0	0	0	0	0	0	0	0	0	0
k__Bacteria|p__Firmicutes|c__Bacilli|o__Erysipelotrichales|f__Erysipelatoclostridiaceae|g__Erysipelatoclostridiaceae	0	0	0	0	0	0	0	0	0	0	0	0	0	0	0	0	0	0	0	0	0	0	0	0	0	0	7.84548e-05	0	0	5.30842e-05	0	0	0	0	0	0	0	0	0	0	0	0	0	0.000167026	0	0	0	0	0
k__Bacteria|p__Desulfobacterota|c__Syntrophia|o__Syntrophales|f__Smithellaceae|g__Smithella	0	0	0	0	0	0	0	0	0	0	0	0	0	0.000141869	0	0	0	4.25056e-05	0	0	0	0	0	0	0	0	0	0	6.59906e-05	0	0	0	0	0	0	0	0	0	0	0	4.70278e-05	0	0	0	0	0	0	0	0
k__Bacteria|p__Bacteroidota|c__Bacteroidia|o__Chitinophagales|f__Saprospiraceae|g__	0	0	0	0	0	0	0	0	0	0	0	0	0	4.72895e-05	0	6.69407e-05	0	0	0	0	8.8459e-05	0	5.55586e-05	0	0	0	0	0	0	0	0	0	0	0	0	0	0	0	0	0	0	0	0	0	0	0	0	0	0
k__Bacteria|p__Proteobacteria|c__Gammaproteobacteria|o__Burkholderiales|f__Gallionellaceae|g__Sideroxydans	0	0	0	0	0	0	0	0	0	0	0	0	0	0	0	0	0.000134267	0	0	0	0	0	0	0	0	0	0	0	0	0	0	0	0	0	0	0	0	0	0	8.45494e-05	7.05418e-05	0	0	0	0	0	0	0	0
k__Bacteria|p__Proteobacteria|c__Alphaproteobacteria|o__Sphingomonadales|f__Sphingomonadaceae|g__Novosphingobium	0	0	0	0	0	0	0	0	0	0	0.000107135	0	0	0	0	0	0.000111889	4.25056e-05	0	0	0	0	2.77793e-05	0	0	0	0	0	0	0	0	0	0	0	0	0	0	0	0	0	0	0	0	0	0	0	0	0	0
k__Bacteria|p__Firmicutes|c__Clostridia|o__Oscillospirales|f__Ruminococcaceae|g__Candidatus_Soleaferrea	0	0	4.87409e-05	0	0	0	0	5.84462e-05	0	0	0.000107135	0	0	0	2.83479e-05	0	0	0	0	0	0	0	0	0	0	0	0	0	0	0	4.55194e-05	0	0	0	0	0	0	0	0	0	0	0	0	0	0	0	0	0	0
k__Bacteria|p__Proteobacteria|c__Gammaproteobacteria|o__Methylococcales|f__Methylomonadaceae|g__Methylomicrobium	0	0	0	0	0	0	0	0	0	0	0	5.07262e-05	0	0	0	0	0.000179023	0	0	0	0	5.32453e-05	0	0	0	0	0	0	0	0	0	0	0	0	0	0	0	0	0	0	0	0	0	0	0	0	0	0	0
k__Bacteria|p__Firmicutes|c__Clostridia|o__Clostridiales|f__Clostridiaceae|g__Clostridium_sensu_stricto_2	0	0	0	0	0	0	0	0	0	0	0	0	0	0	0	0	0	0	0	0	0	0	0	0	0	0	0	0.000154321	4.39938e-05	0	0	0	0	8.19997e-05	0	0	0	0	0	0	0	0	0	0	0	0	0	0	0
k__Archaea|p__Halobacterota|c__Methanomicrobia|o__Methanomicrobiales|f__Methanoregulaceae|g__Methanolinea	0	0	0	0	0	0	0	0	0	0	0	3.38175e-05	0	0	0	0	0.000111889	7.08426e-05	0	0	0	3.54969e-05	2.77793e-05	0	0	0	0	0	0	0	0	0	0	0	0	0	0	0	0	0	0	0	0	0	0	0	0	0	0
k__Bacteria|p__Proteobacteria|c__Gammaproteobacteria|o__Chromatiales|f__Chromatiaceae|g__Thiolamprovum	0	0	0	0	0	0	0	0	0	0	7.14235e-05	0	0	0	0	0	6.71336e-05	0	0	0	0	0	0	0	0	0	0	0	0	0	0	0	0	0	0	0	0	0	0	0	0.000141084	0	0	0	0	0	0	0	0
k__Bacteria|p__Firmicutes|c__Clostridia|o__Oscillospirales|f__Clostridium_methylpentosum_group|g__Clostridium_methylpentosum_group	0	0	0	0	0	0	0	0	0	0	0	0	0	0	0	0	8.95115e-05	0	0	0	0	0	0	0	0	0	0	0	0	0	0	0	0	0.000123	2.99124e-05	0	2.91847e-05	0	0	0	0	0	0	0	0	0	0	0	0
k__Bacteria|p__Desulfobacterota|c__Desulfobulbia|o__Desulfobulbales|f__Desulfocapsaceae|g__Desulfobacterium_catecholicum_group	0	0	0	0	0	0	0	0	0	0	7.14235e-05	0	0	0	7.08697e-05	5.35525e-05	0	2.8337e-05	0	0	0	0	0	0	0	0	0	0	0	0	0	0	0	0	0	0	0	0	0	0	4.70278e-05	0	0	0	0	0	0	0	0
k__Bacteria|p__Firmicutes|c__Clostridia|o__Peptostreptococcales-Tissierellales|f__|g__	0.000214922	0	0	0	0	0	0	0	0	0	0	0	0	0	0	0	0	0	0	0	0	0	0	0	0	0	0	0	0	0	0	0	0	0	0	0	0	0	4.54353e-05	0	0	0	0	0	0	0	0	0	0
k__Bacteria|p__Fusobacteriota|c__Fusobacteriia|o__Fusobacteriales|f__Leptotrichiaceae|g__Streptobacillus	0	0	0	0	0	0	0	0	0	0	0	0	0	0	0	0	0	0	0	0	0	0	0	0	0	0	0	0	0	0	0	0	0	0	0	4.31648e-05	0	0	0	0	0	0	0	0	0	0	0	0	0.000217036
k__Bacteria|p__Proteobacteria|c__Gammaproteobacteria|o__PLTA13|f__PLTA13|g__PLTA13	0	0	0	0	0	0	0	0	0	0	0	0	0	3.15263e-05	0	0	6.71336e-05	0	0	0	0	0	0	0	0	0	0	0	0.000153978	0	0	0	0	0	0	0	0	0	0	0	0	0	0	0	0	0	0	0	0
k__Bacteria|p__Proteobacteria|c__Gammaproteobacteria|o__Xanthomonadales|f__Xanthomonadaceae|g__Stenotrophomonas	0	0	0	0	0.00019386	0	0	0	0	0	0	0	0	0	0	0	0	0	0	0	0	0	0	0	0	0	0	0	0	0	0	0	0	0	0	0	0	0	0	0	0	0	0	0	5.86081e-05	0	0	0	0
k__Bacteria|p__Desulfobacterota|c__Desulfobulbia|o__Desulfobulbales|f__Desulfocapsaceae|g__	0	0	0	0	0	0	0	0	0	0	0	3.38175e-05	0	4.72895e-05	0	0	0.000111889	5.66741e-05	0	0	0	0	0	0	0	0	0	0	0	0	0	0	0	0	0	0	0	0	0	0	0	0	0	0	0	0	0	0	0
k__Bacteria|p__Firmicutes|c__Bacilli|o__Erysipelotrichales|f__Erysipelotrichaceae|g__Merdibacter	0	0	0	0	0	0	0	0	0	0	0	0	0	0	0	0	0	0	0	0	0	0	0	0	0	0	0	0	0	0	0	0	0	8.19997e-05	0	0	0	0	0	0	0	0	0	0	0	0	0	0	0.00016695
k__Bacteria|p__Acidobacteriota|c__Vicinamibacteria|o__Subgroup_17|f__Subgroup_17|g__Subgroup_17	0	0	0	0	0	0	0	0	0	0	0	0	0	0	0	0	8.95115e-05	0	0	0	0	0	0	0	0	0	0	0	8.79875e-05	0	0	0	0	0	0	0	0	0	0	0	7.05418e-05	0	0	0	0	0	0	0	0
k__Bacteria|p__Proteobacteria|c__Alphaproteobacteria|o__Sphingomonadales|f__Sphingomonadaceae|g__Blastomonas	0	0	0	0	0.000246731	0	0	0	0	0	0	0	0	0	0	0	0	0	0	0	0	0	0	0	0	0	0	0	0	0	0	0	0	0	0	0	0	0	0	0	0	0	0	0	0	0	0	0	0
k__Bacteria|p__Proteobacteria|c__Gammaproteobacteria|o__Burkholderiales|f__Comamonadaceae|g__Aquabacterium	0	0	0	2.53881e-05	0.000140989	0	7.85855e-05	0	0	0	0	0	0	0	0	0	0	0	0	0	0	0	0	0	0	0	0	0	0	0	0	0	0	0	0	0	0	0	0	0	0	0	0	0	0	0	0	0	0
k__Bacteria|p__Chloroflexi|c__Dehalococcoidia|o__FS117-23B-02|f__FS117-23B-02|g__FS117-23B-02	0	0	0	0	0	0	0	0	0	0	0	0	0	7.88159e-05	0	2.67763e-05	0	0	0	0	0	0	0	0	0	0	0	0	8.79875e-05	0	0	0	0	0	0	0	0	0	0	0	4.70278e-05	0	0	0	0	0	0	0	0
k__Bacteria|p__LCP-89|c__LCP-89|o__LCP-89|f__LCP-89|g__LCP-89	0	0	0	0	0	0	0	0	0	0	3.57117e-05	0	0	0	0	0	0	7.08426e-05	0	0	0	0	2.77793e-05	0	0	0	0	0	0	0	0	0	0	0	0	0	0	0	0	3.38198e-05	7.05418e-05	0	0	0	0	0	0	0	0
k__Bacteria|p__Firmicutes|c__Clostridia|o__Peptostreptococcales-Tissierellales|f__Peptostreptococcales-Tissierellales|g__Helcococcus	6.14062e-05	0	0	0	0	0	0	0	0	0	0	0	0	0	0	0	0	0.000170022	0	0	0	0	0	0	0	0	0	0	0	0	0	0	0	0	0	0	0	0	0	0	0	0	0	0	0	0	0	0	0
k__Bacteria|p__Proteobacteria|c__Gammaproteobacteria|o__Burkholderiales|f__Comamonadaceae|g__Pelomonas	0	0	0	0	0.000123365	0	0	0	0	0	0	0	0	0	0	0	0	0	9.54953e-05	0	0	0	0	0	0	0	0	0	0	0	0	0	0	0	0	0	0	0	0	0	0	0	0	0	0	0	0	0	0
k__Bacteria|p__Proteobacteria|c__Gammaproteobacteria|o__Oceanospirillales|f__P13-46|g__P13-46	0	0	0	0	0	0	0	0	0	0	0	0	5.8776e-05	0	0	2.67763e-05	0	9.91796e-05	0	0	0	0	0	0	0	0	0	0	0	0	0	0	0	0	0	0	0	0	0	0	0	0	0	0	0	0	0	3.35278e-05	0
k__Bacteria|p__Firmicutes|c__Clostridia|o__Lachnospirales|f__Lachnospiraceae|g__GCA-900066755	0	0	0	0	0	0	0	0	0	0	5.35676e-05	0	0	0	0	0	0	0	0	0	0	0	0	0	0	0	0	0	0	8.84737e-05	7.58656e-05	0	0	0	0	0	0	0	0	0	0	0	0	0	0	0	0	0	0
k__Bacteria|p__Acidobacteriota|c__Acidobacteriae|o__Acidobacteriales|f__|g__	0	0	0	0	0	0	0	0	0	0	0	0	0	0	0	0	0	0	0	0	0	0	0	0	0	0	0	0	0	0	0	4.00486e-05	0	0.000177666	0	0	0	0	0	0	0	0	0	0	0	0	0	0	0
k__Bacteria|p__Proteobacteria|c__Alphaproteobacteria|o__Rhizobiales|f__Rhizobiaceae|g__Mesorhizobium	0	0	0	0	0	0	0	0	0	0	0	0	0	0	0	0	8.95115e-05	0	0	0	0	0	0	0	0	0	0	0	0	0	0	0	0	0	0	0	0	0	0	0	0	0	0	0	0	0	0	0	0
k__Bacteria|p__Firmicutes|c__Bacilli|o__Lactobacillales|f__Carnobacteriaceae|g__Jeotgalibaca	0	0	0	0	0	0	0	0	0	0	0	0	2.9388e-05	0	0	0	0	0	0	0	0	0	0	0	0	0	0	0	0	0	0	0	0	0	0	0	0	0	0	0.000135279	0	0	0	0	0	0	0	5.02917e-05	0
k__Bacteria|p__Firmicutes|c__Clostridia|o__Clostridia|f__Hungateiclostridiaceae|g__Ercella	0	0	0	0	0	0	0	0	0	0	0	0	0	4.72895e-05	0	0	6.71336e-05	0	0	0	4.42295e-05	0	5.55586e-05	0	0	0	0	0	0	0	0	0	0	0	0	0	0	0	0	0	0	0	0	0	0	0	0	0	0
k__Archaea|p__Aenigmarchaeota|c__|o__|f__|g__	0	0.000153988	0	0	0	0	0	5.84462e-05	0	0	0	0	0	0	0	0	0	0	0	0	0	0	0	0	0	0	0	0	0	0	0	0	0	0	0	0	0	0	0	0	0	0	0	0	0	0	0	0	0
k__Bacteria|p__Proteobacteria|c__Alphaproteobacteria|o__Caulobacterales|f__Hyphomonadaceae|g__SWB02	0	0	0	0	0	0	0	0	0	0	0	0	0	0	0	2.67763e-05	6.71336e-05	0	0	0	0	0	0	0	0	0	0	0	4.39938e-05	0	0	0	0	2.73332e-05	0	0	0	0	0	0	0	0	0	0	0	0	0	0	0
k__Bacteria|p__Actinobacteriota|c__Coriobacteriia|o__Coriobacteriales|f__Atopobiaceae|g__	0	0	0.00016247	0	0	0	0	0	0	0	0	0	0	0	0	0	0	0	0	0	0	0	0	0	0	0	0	0	0	0	0	0	0	0	0	0	0	0	0	0	0	0	0	0	0	0	0	0	0
k__Bacteria|p__Desulfobacterota|c__Desulfomonilia|o__Desulfomonilales|f__Desulfomonilaceae|g__Desulfomonile	0	0	0	0	0	0	0	0	0	0	3.57117e-05	0	0	0	0	0	6.71336e-05	4.25056e-05	0	0	2.94863e-05	0	0	0	0	0	0	0	0	0	0	0	0	0	0	0	0	0	0	3.38198e-05	0	0	0	0	0	0	0	0	0
k__Bacteria|p__Bacteroidota|c__Bacteroidia|o__Cytophagales|f__Microscillaceae|g__	0	0	0	0	0	0	0	0	0	0	0	0	0	0	0	0	0.000134267	0	0	0	0	0	0	0	0	0	0	0	0	0	0	0	0	0	0	0	0	0	0	0	7.05418e-05	0	0	0	0	0	0	0	0
k__Bacteria|p__Bacteroidota|c__Bacteroidia|o__Flavobacteriales|f__Flavobacteriaceae|g__Flavobacterium	0	0	0	0	0	0	0	0	0	0	0.000160703	0	0	0	0	0	0	0	0	0	0	0	0	0	0	0	0	0	0	0	0	0	0	0	0	0	0	0	0	0	0	0	0	0	4.3956e-05	0	0	0	0
k__Bacteria|p__Synergistota|c__Synergistia|o__Synergistales|f__Synergistaceae|g__JGI-0000079-D21	0	0	0	0	0	0	0	0	0	0	0	0	0	6.30527e-05	2.83479e-05	0	0.000111889	0	0	0	0	0	0	0	0	0	0	0	0	0	0	0	0	0	0	0	0	0	0	0	0	0	0	0	0	0	0	0	0
k__Bacteria|p__Firmicutes|c__Clostridia|o__Lachnospirales|f__Lachnospiraceae|g__Anaerostignum	0	0	0	0	0	0	0	0	0	0	0	0	0	0	0	0	0	0	0	0	0	0	0	0	0	0.000149923	0	0	0	5.30842e-05	0	0	0	0	0	0	0	0	0	0	0	0	0	0	0	0	0	0	0
k__Bacteria|p__Chloroflexi|c__Chloroflexia|o__Thermomicrobiales|f__JG30-KF-CM45|g__JG30-KF-CM45	0	0	0	0	0	0	0	0	0	0	0	0	0	0	0	0	0	0	0	0	0	0	0	0	0	0	0	0	0	0	0	0.000200243	0	0	0	0	0	0	0	0	0	0	0	0	0	0	0	0	0
k__Bacteria|p__Deinococcota|c__Deinococci|o__Deinococcales|f__Deinococcaceae|g__Deinococcus	0	0	0	0	0	0	0	0	0	0	0	0	0	0	0	0	0	0	0	0	0	0	0	0	0	0	0	0	0	0	0	0.000200243	0	0	0	0	0	0	0	0	0	0	0	0	0	0	0	0	0
k__Bacteria|p__Actinobacteriota|c__Actinobacteria|o__Micrococcales|f__Micrococcaceae|g__Kocuria	0	0	0	0	0	0	0	0	0	0	0	0	0	0	0	0	0	0	6.8211e-05	0	0	0	0	0	0	0	0	0	0	0	0	0	0	0	0	0	0	0	0	0	0	0	0	0	0.000131868	0	0	0	0
k__Bacteria|p__Firmicutes|c__Clostridia|o__Christensenellales|f__Christensenellaceae|g__Christensenella	0	0	0	0	0	0	0	0	0	0	0	0	0	0	8.50437e-05	0	0	0	0	0	0	0	0	0	0	0	0	2.80584e-05	0	0	0	0	0	0	0	0	0	0	0	8.45494e-05	0	0	0	0	0	0	0	0	0
k__Bacteria|p__Actinobacteriota|c__Actinobacteria|o__Propionibacteriales|f__Propionibacteriaceae|g__Pseudopropionibacterium	0	0	0	0	0	4.98438e-05	0	0.000146116	0	0	0	0	0	0	0	0	0	0	0	0	0	0	0	0	0	0	0	0	0	0	0	0	0	0	0	0	0	0	0	0	0	0	0	0	0	0	0	0	0
k__Bacteria|p__Proteobacteria|c__Alphaproteobacteria|o__Rickettsiales|f__SM2D12|g__SM2D12	0	0	0	0	0	0	0	0	0	0	0	0	0	0	0	0	0	0	0	0	0	5.32453e-05	0	0	0	0	0	0	4.39938e-05	0	0	0	0	0	0	0	0	0	0	0	0	0	0	0	0	0	0	5.02917e-05	0
k__Bacteria|p__Proteobacteria|c__Gammaproteobacteria|o__Steroidobacterales|f__Woeseiaceae|g__JTB255_marine_benthic_group	0	0	0	0	0	0	0	0	0	0	0	0	0	0	0	0	0.000134267	5.66741e-05	0	0	0	0	0	0	0	0	0	0	0	0	0	0	0	0	0	0	0	0	0	0	0	0	0	0	0	0	0	0	0
k__Bacteria|p__Proteobacteria|c__Gammaproteobacteria|o__CCM19a|f__CCM19a|g__CCM19a	0	0	0	0	0	0	0	0	0	0	5.35676e-05	0	0	0	0	0	8.95115e-05	0	0	0	0	0	0	0	0	0	0	0	0	0	0	0	0	0	0	0	0	0	0	0	4.70278e-05	0	0	0	0	0	0	0	0
k__Bacteria|p__Proteobacteria|c__Gammaproteobacteria|o__Burkholderiales|f__Nitrosomonadaceae|g__MND1	0	0	0	0	0	3.32292e-05	0	0	0	0	0	0	0	0	0	0	0	0	0	0	0	0	0	0	0	0	0	0	4.39938e-05	0	0	0	0	0	0	0	0	0	0	3.38198e-05	4.70278e-05	0	0	0	0	0	0	0	0
k__Bacteria|p__Desulfobacterota|c__Desulfovibrionia|o__Desulfovibrionales|f__Desulfovibrionaceae|g__Mailhella	0	0	0	0	0	0	0	0	0	0	0	0	0	0	0	0	0	0	0	0	0	0	0	0	0	0	0	0	0	0	0	0	7.19932e-05	0	0	0	0	0	0	0	0	0	0	0	0	0	0	0	0.000116865
k__Bacteria|p__Proteobacteria|c__Gammaproteobacteria|o__Pseudomonadales|f__Moraxellaceae|g__	0	0	0	0	0	0	0	0	0	0	0	0	0	0	0	0	0	7.08426e-05	0	0	0.000117945	0	0	0	0	0	0	0	0	0	0	0	0	0	0	0	0	0	0	0	0	0	0	0	0	0	0	0	0
k__Bacteria|p__Firmicutes|c__Clostridia|o__Peptostreptococcales-Tissierellales|f__Peptostreptococcales-Tissierellales|g__Anaerosalibacter	0	0	0	0	0	0	0	0	0	0	0	0	0	0	0	0	0	0	0	0	0	0	0	0	0	0	0	0	0	0	0	0	0.000187182	0	0	0	0	0	0	0	0	0	0	0	0	0	0	0	0
k__Bacteria|p__Chloroflexi|c__Anaerolineae|o__Caldilineales|f__Caldilineaceae|g__	0	0	0	0	0	0	0	0	0	0	0	0	0	0	4.25218e-05	0	0	0	0	0	2.94863e-05	0	0	0	0	0	0	0	4.39938e-05	0	0	0	0	0	0	0	0	0	0	6.76395e-05	0	0	0	0	0	0	0	0	0
k__Bacteria|p__Chloroflexi|c__Anaerolineae|o__Anaerolineales|f__Anaerolineaceae|g__RBG-16-58-14	0	0	0	0	0	0	0	0	0	0	0	0	2.9388e-05	0	0	0	6.71336e-05	0	0	0	0	0	0	0	0	0	0	0	0	0	0	0	0	0	0	0	0	0	0	8.45494e-05	0	0	0	0	0	0	0	0	0
k__Bacteria|p__Proteobacteria|c__Gammaproteobacteria|o__Burkholderiales|f__Rhodocyclaceae|g__Thauera	0	0	0	0	0	0	0	0	0	0	0	0	0	0	0	0	0	7.08426e-05	4.09266e-05	0	0	3.54969e-05	0	0	0	0	0	0	0	0	0	0	0	0	0	0	0	0	0	0	0	0	0	0	0	0	0	3.35278e-05	0
k__Bacteria|p__Desulfobacterota|c__Desulfobulbia|o__Desulfobulbales|f__|g__	0	0	0	0	0	0	0	0	0	0	0	0	0	0	4.25218e-05	0	0	0	0	0	0	0	0	0	0	0	0	0	0	0	0	0	0	0	0	0	0	0	0	0	7.05418e-05	0	0	0	0	0	0	6.70556e-05	0
k__Bacteria|p__Bacteroidota|c__Bacteroidia|o__Bacteroidales|f__Prolixibacteraceae|g__	0	0	0	0	0	0	0	0	0	0	0	0	0	0	0	0	0	8.50111e-05	0	0	0	0	0	0	0	0	0	0	0	0	0	0	0	0	0	0	0	0	0	0	4.70278e-05	0	0	0	0	0	0	0	0
k__Bacteria|p__Chloroflexi|c__Anaerolineae|o__Anaerolineales|f__Anaerolineaceae|g__UTCFX1	0	0	0	0	0	0	0	0	0	0	0	0	0	0	0	0	0.000134267	0	0	0	0	0	0	0	0	0	0	0	4.39938e-05	0	0	0	0	0	0	0	0	0	0	0	0	0	0	0	0	0	0	0	0
k__Bacteria|p__Proteobacteria|c__Alphaproteobacteria|o__Rhodobacterales|f__Rhodobacteraceae|g__Thioclava	0	0	0	0	0	0	0	0	0	0	0	5.07262e-05	0	0.000126105	0	0	0	0	0	0	0	0	0	0	0	0	0	0	0	0	0	0	0	0	0	0	0	0	0	0	0	0	0	0	0	0	0	0	0
k__Bacteria|p__Firmicutes|c__Clostridia|o__Peptostreptococcales-Tissierellales|f__Peptostreptococcaceae|g__Terrisporobacter	0	0	0	0	0	0	0	0	0	0	0	0	0	0	0	0	0	0	0	0	0	0	0	0	0	0	9.41457e-05	0	0	0	0	0	0	8.19997e-05	0	0	0	0	0	0	0	0	0	0	0	0	0	0	0
k__Bacteria|p__Desulfobacterota|c__|o__|f__|g__	0	0	0	0	0	0	0	0	0	0	0	0	0	4.72895e-05	0	4.01644e-05	0	4.25056e-05	0	0	4.42295e-05	0	0	0	0	0	0	0	0	0	0	0	0	0	0	0	0	0	0	0	0	0	0	0	0	0	0	0	0
k__Bacteria|p__Firmicutes|c__Clostridia|o__Lachnospirales|f__Lachnospiraceae|g__Catenibacillus	0	0	0	0	0	0	0	5.84462e-05	0	0	0	0	0	0	0.000113392	0	0	0	0	0	0	0	0	0	0	0	0	0	0	0	0	0	0	0	0	0	0	0	0	0	0	0	0	0	0	0	0	0	0
k__Bacteria|p__Bacteroidota|c__SJA-28|o__SJA-28|f__SJA-28|g__SJA-28	0	0	0	0	0	0	0	0	0	0	0	3.38175e-05	0	4.72895e-05	0	0	8.95115e-05	0	0	0	0	0	0	0	0	0	0	0	0	0	0	0	0	0	0	0	0	0	0	0	0	0	0	0	0	0	0	0	0
k__Bacteria|p__Proteobacteria|c__Gammaproteobacteria|o__Burkholderiales|f__TRA3-20|g__TRA3-20	0	0	0	0	0	0	0	0	0	0	0	0	0	0	0	0	8.95115e-05	0	0	0	0	0	0	0	0	0	0	0	0	0	0	0	0	0	0	0	0	0	0	0	4.70278e-05	0	0	0	0	0	0	0	0
k__Bacteria|p__TA06|c__TA06|o__TA06|f__TA06|g__TA06	0	0	0	0	0	0	0	0	0	0	0	0	4.4082e-05	0	0	0	8.95115e-05	0	0	0	0	0	0	0	0	0	0	0	0	0	0	0	0	0	0	0	0	0	0	3.38198e-05	0	0	0	0	0	0	0	0	0
k__Bacteria|p__Desulfobacterota|c__Desulfuromonadia|o__Desulfuromonadia|f__Desulfuromonadaceae|g__Desulfuromonadaceae	0	0	0	0	0	0	0	0	0	0	0	0	0	4.72895e-05	0	0	0	0	0	0	0	0	4.1669e-05	0	0	0	0	0	4.39938e-05	0	0	0	0	0	0	0	0	0	0	0	0	0	0	0	0	0	0	3.35278e-05	0
k__Bacteria|p__Firmicutes|c__Clostridia|o__Oscillospirales|f__Ethanoligenenaceae|g__Acetanaerobacterium	0	0	0	0	0	0	0	5.84462e-05	0	0	0.000107135	0	0	0	0	0	0	0	0	0	0	0	0	0	0	0	0	0	0	0	0	0	0	0	0	0	0	0	0	0	0	0	0	0	0	0	0	0	0
k__Bacteria|p__Desulfobacterota|c__Desulfobulbia|o__Desulfobulbales|f__Desulfobulbaceae|g__Desulfobulbus	0	0	0	0	0	0	0	0	0	0	0	3.38175e-05	0	0	0	0	6.71336e-05	2.8337e-05	0	0	0	3.54969e-05	0	0	0	0	0	0	0	0	0	0	0	0	0	0	0	0	0	0	0	0	0	0	0	0	0	0	0
k__Bacteria|p__Firmicutes|c__Bacilli|o__Lactobacillales|f__Streptococcaceae|g__Floricoccus	0	0	0	0	0	0	0	0	0	0	0	0	0	0	0	0	0	0	0.000163706	0	0	0	0	0	0	0	0	0	0	0	0	0	0	0	0	0	0	0	0	0	0	0	0	0	0	0	0	0	0
k__Bacteria|p__Acidobacteriota|c__Acidobacteriae|o__Bryobacterales|f__Bryobacteraceae|g__Bryobacter	0	0	0	0	3.52473e-05	0	0	0	0	0	0	0	0	0	0	0	0	0	0	0	0	0	0	0	0	0	0	0	0	0	0	8.00972e-05	0	0	0	0	0	0	0	0	4.70278e-05	0	0	0	0	0	0	0	0
k__Bacteria|p__Firmicutes|c__Bacilli|o__Paenibacillales|f__Paenibacillaceae|g__	0	0	0	0	0	0	0	0	0	0	0	0	0	0	0	0	0	0	0	0	0	0	0	0	0	0	0	0	0	0	0	0.000160194	0	0	0	0	0	0	0	0	0	0	0	0	0	0	0	0	0
k__Bacteria|p__Firmicutes|c__Limnochordia|o__M55-D21|f__M55-D21|g__M55-D21	0	0	0	0	0	0	0	0	0	0	0	0	0	0	0	0	0	0	0	0	0	0	0	0	0	0	0	0	0	0	0	0	0.000158385	0	0	0	0	0	0	0	0	0	0	0	0	0	0	0	0
k__Bacteria|p__Actinobacteriota|c__Actinobacteria|o__Frankiales|f__Geodermatophilaceae|g__Blastococcus	0	0	0	0	0	0	0	0	0	0	0	0	0	0	0	0	0	0	0	0	0	0	0	0	0	0	0	0	0	0	0	0	0	0	0	0	0	0	0	0	0	0	0	0	0	0	0	0	0
k__Bacteria|p__Bacteroidota|c__Bacteroidia|o__Bacteroidales|f__Paludibacteraceae|g__F0058	0	0	0	0	0	0	0	0	6.29874e-05	0	0	0	0	0	0	0	0	0	0	2.6611e-05	0	0	0	0	0	0	0	0	0	0	0	0	0	0	0	0	0	0	0	0	0	0	0	0	0	0	0	6.70556e-05	0
k__Bacteria|p__Firmicutes|c__Clostridia|o__Lachnospirales|f__Lachnospiraceae|g__Acetatifactor	0	0	0	0	0	0	0	0	0	0	0	0	0	0	0	0	0.000156645	0	0	0	0	0	0	0	0	0	0	0	0	0	0	0	0	0	0	0	0	0	0	0	0	0	0	0	0	0	0	0	0
k__Bacteria|p__Proteobacteria|c__Alphaproteobacteria|o__Rhodospirillales|f__Magnetospiraceae|g__Magnetovibrio	0	0	0	0	0	0	0	0	0	0	0	0	0	0	0	0	0.000156645	0	0	0	0	0	0	0	0	0	0	0	0	0	0	0	0	0	0	0	0	0	0	0	0	0	0	0	0	0	0	0	0
k__Bacteria|p__Chloroflexi|c__|o__|f__|g__	0	0	0	0	0	0	0	0	0	0	0	0	0	0	0	2.67763e-05	6.71336e-05	2.8337e-05	0	0	0	0	0	0	0	0	0	0	0	0	0	0	0	0	0	0	0	0	0	3.38198e-05	0	0	0	0	0	0	0	0	0
k__Bacteria|p__Proteobacteria|c__Alphaproteobacteria|o__Rhodospirillales|f__Magnetospiraceae|g__Magnetospira	0	0	0	0	0	0	0	0	0	0	0	0	0	0	0	0	0.000111889	0	0	0	0	0	0	0	0	0	0	0	4.39938e-05	0	0	0	0	0	0	0	0	0	0	0	0	0	0	0	0	0	0	0	0
k__Bacteria|p__Myxococcota|c__Polyangia|o__Haliangiales|f__Haliangiaceae|g__Haliangium	0	0	0	0	0	0	0	0	0	0	0	0	0	0	0	0	0	2.8337e-05	0	0	0	0	0	0	0	0	0	0	0	0	0	0	0	0	0	0	0	0	0	0	9.40557e-05	0	0	0	0	0	0	0	0
k__Bacteria|p__Actinobacteriota|c__Actinobacteria|o__Propionibacteriales|f__Nocardioidaceae|g__Aeromicrobium	0	0	0	0	0	0	0	0	0	0	0	0	0	0	0	0	0	0	0	0	0	0	0	0	0	0	0	0	0	0	0	0.000120146	0	0	0	0	0	0	0	0	0	0	0	0	0	0	0	3.35278e-05	0
k__Bacteria|p__Proteobacteria|c__Gammaproteobacteria|o__Burkholderiales|f__Methylophilaceae|g__	0	0	0	0	0	0	0	0	0	0	3.57117e-05	0	0	0	0	0	8.95115e-05	2.8337e-05	0	0	0	0	0	0	0	0	0	0	0	0	0	0	0	0	0	0	0	0	0	0	0	0	0	0	0	0	0	0	0
k__Bacteria|p__Actinobacteriota|c__Actinobacteria|o__Micrococcales|f__Microbacteriaceae|g__Leucobacter	0	0	0	0	0	0	0	0	0	0	0	0	0	0	0	0	0	0	0.000150064	0	0	0	0	0	0	0	0	0	0	0	0	0	0	0	0	0	0	0	0	0	0	0	0	0	0	0	0	0	0
k__Bacteria|p__Firmicutes|c__Clostridia|o__Oscillospirales|f__Ethanoligenenaceae|g__	0	0	0	0	0	0	0	0	0	0	0	0	0	0	0	0	0	0	0.000150064	0	0	0	0	0	0	0	0	0	0	0	0	0	0	0	0	0	0	0	0	0	0	0	0	0	0	0	0	0	0
k__Bacteria|p__Bacteroidota|c__Bacteroidia|o__Bacteroidales|f__SB-5|g__SB-5	0	0	0	0	0	0	0	0	0	0	8.92793e-05	0	0	3.15263e-05	2.83479e-05	0	0	0	0	0	0	0	0	0	0	0	0	0	0	0	0	0	0	0	0	0	0	0	0	0	0	0	0	0	0	0	0	0	0
k__Bacteria|p__Proteobacteria|c__Gammaproteobacteria|o__Burkholderiales|f__Neisseriaceae|g__Eikenella	0	0	0	0	7.04945e-05	0	7.85855e-05	0	0	0	0	0	0	0	0	0	0	0	0	0	0	0	0	0	0	0	0	0	0	0	0	0	0	0	0	0	0	0	0	0	0	0	0	0	0	0	0	0	0
k__Bacteria|p__Proteobacteria|c__Alphaproteobacteria|o__Caulobacterales|f__Hyphomonadaceae|g__Hirschia	0	0	0	0	0	0	0	0	0	0	3.57117e-05	0	0	0	0	0	0.000111889	0	0	0	0	0	0	0	0	0	0	0	0	0	0	0	0	0	0	0	0	0	0	0	0	0	0	0	0	0	0	0	0
k__Bacteria|p__Hydrogenedentes|c__Hydrogenedentia|o__Hydrogenedentiales|f__Hydrogenedensaceae|g__Hydrogenedensaceae	0	0	0	0	0	0	0	0	0	0	0	0	0	4.72895e-05	0	0	0	0	0	0	0	0	5.55586e-05	0	0	0	0	0	4.39938e-05	0	0	0	0	0	0	0	0	0	0	0	0	0	0	0	0	0	0	0	0
k__Bacteria|p__Desulfobacterota|c__Desulfobaccia|o__Desulfobaccales|f__Desulfobaccaceae|g__Desulfobacca	0	0	0	0	0	0	0	0	0	0	0	3.38175e-05	0	0	0	0	0	0	0	0	0	0	4.1669e-05	0	0	0	0	0	0	0	0	0	0	0	0	0	0	0	0	0	7.05418e-05	0	0	0	0	0	0	0	0
k__Bacteria|p__Chloroflexi|c__KD4-96|o__KD4-96|f__KD4-96|g__KD4-96	0	0	0	0	0	0	0	0	0	0	0	0	0	7.88159e-05	0	0	0	0	0	0	0	0	0	0	0	0	0	0	0	0	0	0	0	0	0	0	0	0	0	0	0	0	0	0	0	0	0	6.70556e-05	0
k__Bacteria|p__Proteobacteria|c__Gammaproteobacteria|o__Burkholderiales|f__Alcaligenaceae|g__Paenalcaligenes	0	0	0	0	0	0	0	0	0	0	0	0	0	0	0	0	0	0	0	0	0	0	0	0	0	0	0	0	0	0	0	0	0.000143986	0	0	0	0	0	0	0	0	0	0	0	0	0	0	0	0
k__Bacteria|p__Spirochaetota|c__Spirochaetia|o__Spirochaetales|f__Spirochaetaceae|g__	0	0	0	0	0	0	0	0	0	0	0	0	4.4082e-05	0	0	0	0	2.8337e-05	0	0	0	0	0	0	0	0	0	0	0	0	0	0	0	0	0	0	0	0	0	0	7.05418e-05	0	0	0	0	0	0	0	0
k__Bacteria|p__Desulfobacterota|c__Syntrophia|o__Syntrophales|f__Syntrophaceae|g__Syntrophus	0	0	4.87409e-05	0	0	0	0	0	0	0	0	0	0	0	0	0	0	0	0	0	0	0	0	0	0	0	0	0	0	0	0	0	0	0	0	0	0	0	0	0	9.40557e-05	0	0	0	0	0	0	0	0
k__Bacteria|p__Acidobacteriota|c__Acidobacteriae|o__Subgroup_2|f__Subgroup_2|g__Subgroup_2	0	0	0	0	0	0	0	2.92231e-05	0	0	0	0	0	0	0	0	0	0	0	0	0	0	0	0	0	0	0	8.41751e-05	0	0	0	0	2.87973e-05	0	0	0	0	0	0	0	0	0	0	0	0	0	0	0	0
k__Bacteria|p__Proteobacteria|c__Alphaproteobacteria|o__Caulobacterales|f__Parvularculaceae|g__	0	0	0	0	0	0	0	0	0	0	0	0	0	0	0	0	0.000111889	0	0	0	2.94863e-05	0	0	0	0	0	0	0	0	0	0	0	0	0	0	0	0	0	0	0	0	0	0	0	0	0	0	0	0
k__Bacteria|p__Bacteroidota|c__Rhodothermia|o__Balneolales|f__Balneolaceae|g__	0	0	0	0	0	0	0	0	0	0	0	0	0	0	0	0	0	0	0	0	0	0	0	0	0	0	0	0.000140292	0	0	0	0	0	0	0	0	0	0	0	0	0	0	0	0	0	0	0	0	0
k__Bacteria|p__Actinobacteriota|c__Actinobacteria|o__Frankiales|f__|g__	0	0	0	0	0	0	0	0	0	0	0	0	0	0	0	0	0	0	0	0	0	0	0	0	0	2.99846e-05	0	0	0	0	0	0	0	0	0	0	0	0	0	0	0	0	0	0	0	0	0	0	0
k__Bacteria|p__WPS-2|c__WPS-2|o__WPS-2|f__WPS-2|g__WPS-2	0	0	0	0	0	0	0	0	0	0	0	0	0	0	0	0	4.47557e-05	0	0	0	0	0	0	0	0	0	0	0	0	0	0	0	0	2.73332e-05	0	0	0	0	0	6.76395e-05	0	0	0	0	0	0	0	0	0
[truncated: 317 more rows]
[truncated: 1 more columns]

## Sheet: Species_abund
Species	NEP1	NEP2	NEP3	NEP4	NEP5	NEP6	NEP8	NEP9	NEP10	NEP11	CEP1	CEP2	CEP3	CEP4	CEP5	CEP6	CEP7	CEP8	CEP9	CEP10	CEP11	CEP12	CEP13	CEP14	CEP15	CEP16	CEP17	REP1	REP2	REP3	REP4	REP5	REP6	REP7	REP8	REP9	REP10	REP11	REP12	REP13	REP14	REP15	REP16	REP17	REP18	REP19	REP20	REP21	REP22
[truncated: 1,273 more rows]
[truncated: 1 more columns]
