# Supplementary material for: Multi-omics integration reveals gut microbiota dysbiosis and metabolic alterations of cerebrospinal fluid in children with epilepsy
Source: Front Microbiol. 2025 Sep 11;16:1630062. doi: 10.3389/fmicb.2025.1630062 (PMC12461256; doi:10.3389/fmicb.2025.1630062)
Supplement: Supplementary file 5 [file Table_5.xlsx]

## Sheet: significant_results
feature	metadata	value	name	coef	null_hypothesis	stderr	pval_individual	qval_individual	pval_joint	qval_joint	error	model	N	N_not_zero
f__Clostridiaceae	Diagnosis	REP	DiagnosisREP	3.96167	-0.32639	0.786257	3.13879e-06	0.0151967	3.13879e-06	0.011116	NA	abundance	50	46
o__Clostridiales	Diagnosis	REP	DiagnosisREP	3.96167	-0.32639	0.786257	3.18056e-06	0.0151967	3.18056e-06	0.011116	NA	abundance	50	46
g__Clostridium_sensu_stricto_1	Diagnosis	REP	DiagnosisREP	3.95986	-0.32639	0.805247	4.87527e-06	0.0155293	4.87527e-06	0.0113594	NA	abundance	50	46
f__Clostridia_UCG-014	Diagnosis	REP	DiagnosisREP	4.00673	-0.32639	0.896899	1.85881e-05	0.0255384	1.85881e-05	0.0186808	NA	abundance	50	50
g__Clostridia_UCG-014	Diagnosis	REP	DiagnosisREP	4.00673	-0.32639	0.896899	1.86872e-05	0.0255384	1.86872e-05	0.0186808	NA	abundance	50	50
o__Clostridia_UCG-014	Diagnosis	REP	DiagnosisREP	4.00673	-0.32639	0.896899	1.87075e-05	0.0255384	1.87075e-05	0.0186808	NA	abundance	50	50
s__Peptoniphilus_duerdenii	Diagnosis	REP	DiagnosisREP	-5.18288	-0.32639	0.916652	1.67671e-05	0.0255384	1.67671e-05	0.0186808	NA	abundance	50	32
g__Allobaculum	Diagnosis	REP	DiagnosisREP	5.00153	-0.32639	1.15386	8.27209e-05	0.0988101	0.000165435	0.0889531	NA	abundance	50	34
c__Synergistia	Diagnosis	CEP	DiagnosisCEP	-3.89976	-0.410293	0.77312	0.000156044	0.106265	0.000156044	0.0889531	NA	abundance	50	30
f__Synergistaceae	Diagnosis	CEP	DiagnosisCEP	-3.89976	-0.410293	0.77312	0.000153866	0.106265	0.000153866	0.0889531	NA	abundance	50	30
o__Erysipelotrichales	Diagnosis	REP	DiagnosisREP	2.55495	-0.32639	0.682904	0.000140324	0.106265	0.000140324	0.0889531	NA	abundance	50	50
o__Synergistales	Diagnosis	CEP	DiagnosisCEP	-3.89976	-0.410293	0.77312	0.000153996	0.106265	0.000153996	0.0889531	NA	abundance	50	30
p__Synergistota	Diagnosis	CEP	DiagnosisCEP	-3.89976	-0.410293	0.77312	0.000155759	0.106265	0.000155759	0.0889531	NA	abundance	50	30
g__Allobaculum	Diagnosis	REP	DiagnosisREP	0.145842	0	0.916546	0.873573	0.995158	0.000165435	0.0889531	NA	prevalence	50	34
c__Synergistia	Diagnosis	CEP	DiagnosisCEP	-2.98186	0	1.55309	0.0548639	0.591022	0.000156044	0.0889531	Prevalence association possibly induced by stronger abundance association	prevalence	50	30
f__Synergistaceae	Diagnosis	CEP	DiagnosisCEP	-2.98186	0	1.55309	0.0548639	0.591022	0.000153866	0.0889531	Prevalence association possibly induced by stronger abundance association	prevalence	50	30
o__Synergistales	Diagnosis	CEP	DiagnosisCEP	-2.98186	0	1.55309	0.0548639	0.591022	0.000153996	0.0889531	Prevalence association possibly induced by stronger abundance association	prevalence	50	30
p__Synergistota	Diagnosis	CEP	DiagnosisCEP	-2.98186	0	1.55309	0.0548639	0.591022	0.000155759	0.0889531	Prevalence association possibly induced by stronger abundance association	prevalence	50	30
s__Peptoniphilus_duerdenii	Diagnosis	REP	DiagnosisREP	-3.19018	0	1.73321	0.0656773	0.626894	1.67671e-05	0.0186808	Prevalence association possibly induced by stronger abundance association	prevalence	50	32
f__Clostridiaceae	Diagnosis	REP	DiagnosisREP	0.688672	0	1.21007	0.569278	0.941017	3.13879e-06	0.011116	Prevalence association possibly induced by stronger abundance association	prevalence	50	46
g__Clostridium_sensu_stricto_1	Diagnosis	REP	DiagnosisREP	0.688672	0	1.21007	0.569278	0.941017	4.87527e-06	0.0113594	Prevalence association possibly induced by stronger abundance association	prevalence	50	46
o__Clostridiales	Diagnosis	REP	DiagnosisREP	0.688672	0	1.21007	0.569278	0.941017	3.18056e-06	0.011116	Prevalence association possibly induced by stronger abundance association	prevalence	50	46
f__Clostridia_UCG-014	Diagnosis	REP	DiagnosisREP	NA	0	NA	NA	NA	1.85881e-05	0.0186808	All logistic values are the same	prevalence	50	50
g__Clostridia_UCG-014	Diagnosis	REP	DiagnosisREP	NA	0	NA	NA	NA	1.86872e-05	0.0186808	All logistic values are the same	prevalence	50	50
o__Clostridia_UCG-014	Diagnosis	REP	DiagnosisREP	NA	0	NA	NA	NA	1.87075e-05	0.0186808	All logistic values are the same	prevalence	50	50
o__Erysipelotrichales	Diagnosis	REP	DiagnosisREP	NA	0	NA	NA	NA	0.000140324	0.0889531	All logistic values are the same	prevalence	50	50
