# Supplementary material for: Multi-omics integration reveals gut microbiota dysbiosis and metabolic alterations of cerebrospinal fluid in children with epilepsy
Source: Front Microbiol. 2025 Sep 11;16:1630062. doi: 10.3389/fmicb.2025.1630062 (PMC12461256; doi:10.3389/fmicb.2025.1630062)
Supplement: Supplementary file 6 [file Table_6.xlsx]

## Sheet: twogroup_intensity_com_hmdb_non
Supplementary Table S6 The information of all metabolites from cerebrospinal fluid in all subjects.
Number	Name	Formula	Molecular Weight	RT [min]	m/z	mzCloud_Results	mzVault_Results	MassList_Results	Confidence level	Class_I	Class_II	Class_III	Class_IV	NEP2	NEP3	NEP4	NEP5	NEP6	NEP8	NEP9	NEP10	REP1	REP2	REP3	REP5	REP6	REP7	REP9	REP10	REP15	REP16	REP17	REP18	REP19	REP21	REP22	REP23
1	L-Pyroglutamic acid	C5 H7 N O3	129.042	2.156	130.05	Full match	Full match	Full match	2	Organic acids and derivatives	Carboxylic acids and derivatives	Amino acids, peptides, and analogues	Alpha amino acids and derivatives	2624363673	2264418622	2691959950	2493561385	2082862759	3076037706	1932087654	2178957211	7988183748	10617840535	8042594054	1210402672	8169616819	2318749343	1360279029	2059039419	4413655164	5994390127	9894314092	14375731166	8792873331	11691233912	1972781620	1693212169
2	Creatinine	C4 H7 N3 O	113.059	1.385	114.066	Full match	Full match	Full match	2	Organic acids and derivatives	Carboxylic acids and derivatives	Amino acids, peptides, and analogues	Alpha amino acids and derivatives	3515359311	3875557286	4355658895	3988728942	3280411564	4521158446	2992745912	2578506692	2659365064	2410108956	3013495098	2384143651	2970134826	2813004294	3133975189	9.11011e+08	4342938105	2051010702	3023974886	2691350957	3656446153	3328187760	3624036952	3358381135
3	Creatine	C4 H9 N3 O2	131.069	1.412	132.077	Full match	Full match	Full match	2	Organic acids and derivatives	Carboxylic acids and derivatives	Amino acids, peptides, and analogues	Alpha amino acids and derivatives	3123966074	2854740386	2790219931	2515907261	2970086248	3839391293	3139246708	3318262018	2941402930	3306604437	2856051012	2927191502	2567434107	2280884317	3545507727	1181722275	3705566714	3214076310	2760431410	2487775453	2563966483	2918341645	2043045164	2225123648
4	Acetyl-L-carnitine	C9 H17 N O4	203.115	1.796	204.123	Full match	Full match	Full match	2	Lipids and lipid-like molecules	Fatty Acyls	Fatty acid esters	Acyl carnitines	5.37819e+08	522424904	5.13409e+08	5.03509e+08	3.05125e+08	4.60529e+08	3.70612e+08	1093117262	2.1033e+08	2.38209e+08	298421624	8.89516e+08	1.44311e+08	2.10297e+08	3.24239e+08	1.52991e+08	4.55632e+08	3.99149e+08	1.86977e+08	1.14132e+08	2.42826e+08	1.37756e+08	2.34753e+08	1.53824e+08
5	N-Benzylformamide	C8 H9 N O	135.068	2.505	136.076	Full match	Full match	No results	2	Benzenoids	Benzene and substituted derivatives	Not available	Benzene and substituted derivatives	2.94657e+08	3.59465e+08	4.34514e+08	4.2241e+08	5.81776e+08	2.70959e+08	5.07024e+08	2.96547e+08	6.50163e+08	5.00625e+08	6.45518e+08	5.80129e+08	4.29829e+08	9.12031e+08	5.30149e+08	588577610	4.37113e+08	417864594	3.96129e+08	536669437	3.56884e+08	5.56745e+08	3.28615e+08	5.74432e+08
6	Vanillin	C8 H8 O3	152.047	5.506	153.055	Full match	Full match	Full match	2	Benzenoids	Phenols	Methoxyphenols	Methoxyphenols	1.14288e+07	1.2829e+07	3.38392e+07	1.47836e+07	1.62214e+07	1.40087e+07	1.4096e+07	1.29059e+07	1.19188e+07	1.32058e+07	1.56674e+07	9.7108e+06	1.17782e+07	1.99378e+07	1.40349e+07	7.52649e+07	1.23807e+07	1.53233e+07	1.25582e+07	7.68436e+07	1.32607e+07	1.03542e+07	1.33178e+07	1.24614e+07
7	1-Stearoylglycerol	C21 H42 O4	358.308	10.646	381.297	Full match	Full match	No results	2	Lipids and lipid-like molecules	Glycerolipids	Monoradylglycerols	1-monoacylglycerols	4.60715e+07	9.01744e+07	1.9281e+07	4.20099e+07	1.09138e+08	1.77845e+07	2.12413e+07	2.59878e+07	2.92659e+07	8.55838e+07	2.21688e+07	8.61057e+08	2.8547e+07	3.60827e+07	1.79764e+07	4.48499e+07	3.89903e+07	4.21932e+07	3.89117e+08	4.06086e+07	3.21812e+07	2.02773e+07	3.88192e+07	2.20349e+07
8	L-Glutamine	C5 H10 N2 O3	146.069	1.135	130.05	Full match	Full match	Full match	2	Organic acids and derivatives	Carboxylic acids and derivatives	Amino acids, peptides, and analogues	L-alpha-amino acids	6.26809e+08	6.30735e+08	707634908	5.32696e+08	689107511	7.94022e+08	6.2368e+07	5.90383e+08	5.21631e+08	3.16569e+08	615337763	7.22268e+08	4.94545e+08	8.69639e+07	1046826378	1133638658	7.02338e+08	3.79022e+08	3.77293e+08	2.76778e+08	4.69569e+08	3.12432e+08	4.88701e+07	5.98473e+08
9	Urocanic acid	C6 H6 N2 O2	138.043	1.783	139.05	Full match	Full match	Full match	2	Organoheterocyclic compounds	Azoles	Imidazoles	Imidazolyl carboxylic acids and derivatives	2.6039e+07	4.53432e+07	5.25476e+07	3.24335e+07	3.47176e+07	1.0344e+08	2.48781e+07	3.68841e+07	1.1287e+08	2.47958e+07	2.20859e+07	2.45593e+07	2.36179e+07	6.98726e+07	3.47372e+07	2397481401	2.40244e+07	2.93741e+07	2.11637e+07	2.95596e+08	3.24955e+07	2.39957e+07	4.71853e+07	3.35315e+07
10	L-Glutamic acid	C5 H9 N O4	147.053	1.178	148.06	Full match	Full match	Full match	2	Organic acids and derivatives	Carboxylic acids and derivatives	Amino acids, peptides, and analogues	Glutamic acid and derivatives	2.18605e+07	2.30015e+07	2.34774e+07	3.01343e+07	2.01406e+07	1.95528e+07	2.70397e+07	1.94959e+07	2.51943e+07	2.0629e+07	3.06124e+07	4.17746e+07	3.61898e+07	3.93487e+07	2.45264e+07	1610197870	2.25303e+07	2.13155e+07	3.45637e+07	3.92277e+07	3.70001e+07	1.96662e+07	2.14359e+07	1.49196e+07
11	4-Coumaric acid	C9 H8 O3	164.047	5.511	165.055	Full match	Full match	Full match	2	Phenylpropanoids and polyketides	Cinnamic acids and derivatives	Hydroxycinnamic acids and derivatives	Hydroxycinnamic acids	3.04654e+06	4.43384e+06	1.95428e+07	2.94667e+06	3.21034e+06	3.10949e+06	2.63253e+06	5.15955e+06	3.96663e+06	2.24749e+06	2.90543e+06	3.70431e+06	3.14616e+06	3.75167e+06	4.33807e+06	1.02853e+07	3.04052e+06	4.27793e+06	6.03105e+06	6.15003e+06	5.49444e+06	2.23352e+06	282093	4.4637e+06
12	Adenosine	C10 H13 N5 O4	267.096	3.147	268.104	Full match	Full match	Full match	2	Nucleosides, nucleotides, and analogues	Purine nucleosides	Not available	Purine nucleosides	4.4816e+06	7.54089e+06	4.70753e+06	4.18527e+06	8.28121e+06	1.07231e+07	1.6034e+07	9.39024e+06	9.88553e+06	783771	2.47514e+06	2.94588e+08	2.73502e+06	3.96501e+06	3.68924e+07	2.77944e+07	4.59761e+06	3.28697e+06	702171	1.84626e+06	1.56306e+06	2.30862e+06	4.39008e+06	3.26612e+06
13	1-Methyladenosine	C11 H15 N5 O4	281.112	1.856	282.119	Full match	Full match	Full match	2	Nucleosides, nucleotides, and analogues	Purine nucleosides	Not available	Purine nucleosides	3.99239e+07	2.90647e+07	4.41833e+07	6.24216e+07	5.5087e+07	3.577e+07	5.98156e+07	4.54731e+07	1.53517e+07	2.89704e+06	1.97798e+07	4.62251e+07	1.36503e+07	5.12693e+07	7.31341e+07	9.62598e+06	3.70297e+07	1.40352e+07	4.51426e+06	399962	1.41834e+07	945889	3.89764e+07	4.68827e+07
14	Guanine	C5 H5 N5 O	151.049	2.33	152.057	Full match	Full match	Full match	2	Organoheterocyclic compounds	Imidazopyrimidines	Purines and purine derivatives	Purines and purine derivatives	633992	333103	314680	338889	428962	336241	326396	428164	354880	387904	390106	867488	418459	433080	2.01806e+06	754614	348037	604423	382346	1.1994e+08	382643	370900	236725	367906
15	N6,N6,N6-Trimethyl-L-lysine	C9 H20 N2 O2	188.152	1.269	189.16	Full match	Full match	No results	2	Organic acids and derivatives	Carboxylic acids and derivatives	Amino acids, peptides, and analogues	L-alpha-amino acids	1.68658e+07	3.18966e+07	3.1813e+07	5.8368e+07	3.17097e+07	3.47625e+07	3.76524e+07	4.00107e+07	3.24368e+07	3.44819e+07	3.40207e+07	2.6948e+07	2.21885e+07	5.22056e+07	5.76145e+07	5.94534e+06	3.99569e+07	2.15642e+07	2.66365e+07	2.09089e+07	3.7162e+07	2.1935e+07	3.77341e+07	3.18296e+07
16	L-Aspartic acid	C4 H7 N O4	133.037	1.118	134.045	Full match	Full match	Full match	2	Organic acids and derivatives	Carboxylic acids and derivatives	Amino acids, peptides, and analogues	Aspartic acid and derivatives	2.18745e+06	839442	1.36658e+06	1.11961e+06	697350	483604	510057	2.56265e+06	1.12498e+06	955034	1.44687e+06	560036	2.57564e+06	2.52511e+06	597782	3.48332e+08	1.13393e+06	1.83187e+06	2.99436e+06	2.31284e+06	3.36985e+06	1.84447e+06	722001	719846
17	N8-Acetylspermidine	C9 H21 N3 O	187.168	1.05	188.175	Full match	Full match	No results	2	Organic acids and derivatives	Carboximidic acids and derivatives	Carboximidic acids	Carboximidic acids	7.36799e+06	4.21038e+06	8.79774e+06	6.37058e+06	7.26946e+06	7.95474e+06	9.5143e+06	8.57216e+06	4.05454e+06	4.13012e+06	7.58758e+06	6.27134e+06	6.81288e+06	8.318e+06	9.78576e+06	1.23992e+08	5.91552e+06	3.82944e+06	7.95115e+06	7.04308e+06	3.44458e+06	6.6065e+06	4.94286e+06	6.73535e+06
18	N6-Acetyl-L-lysine	C8 H16 N2 O3	188.116	1.712	189.123	Full match	Full match	Full match	2	Organic acids and derivatives	Carboxylic acids and derivatives	Amino acids, peptides, and analogues	L-alpha-amino acids	1.04065e+07	6.68105e+06	7.45711e+06	7.50073e+06	6.5837e+06	7.57892e+06	7.00066e+06	1.09995e+07	6.9925e+06	7.53863e+06	7.22979e+06	6.97093e+06	6.74758e+06	1.0532e+07	7.1958e+06	7.54198e+07	6.71118e+06	9.5018e+06	7.21397e+06	8.16452e+06	6.7212e+06	8.01438e+06	506589	7.87115e+06
19	Spermine	C10 H26 N4	202.216	1.161	203.223	Full match	Full match	Full match	2	Organic nitrogen compounds	Organonitrogen compounds	Amines	Dialkylamines	1.49349e+06	1.46645e+06	1.58612e+06	1.66604e+06	1.70566e+06	1.50897e+06	1.68085e+06	1.59315e+06	1.37185e+06	1.33533e+06	1.60302e+06	3.45631e+07	2.03563e+06	2.26175e+06	2.15971e+06	865815	3.50959e+06	1.17211e+06	1.25727e+06	1.36163e+06	1.74731e+06	1.59645e+06	1.42081e+06	1.71228e+06
20	Epinephrine	C9 H13 N O3	183.089	2.033	184.097	Full match	Full match	Full match	2	Benzenoids	Phenols	Benzenediols	Catechols	1.12157e+07	1.16225e+07	1.21379e+07	1.35198e+07	1.04364e+07	9.37183e+06	1.47782e+07	9.68587e+06	1.19251e+07	1.26161e+06	1.57062e+07	1.45346e+07	1.01891e+07	2.92085e+07	1.02636e+07	2.06595e+07	8.52263e+06	8.41723e+06	8.93228e+06	7.77227e+06	1.01274e+07	1.83583e+07	9.86039e+06	5.06166e+07
21	4-Guanidinobutyric acid	C5 H11 N3 O2	145.085	1.735	146.092	Full match	Full match	Full match	2	Organic acids and derivatives	Carboxylic acids and derivatives	Amino acids, peptides, and analogues	Gamma amino acids and derivatives	1.46854e+07	1.21024e+07	1.99257e+07	9.62729e+06	1.77037e+07	1.80318e+07	1.87095e+07	1.31487e+07	7.75182e+06	2.50327e+06	1.57243e+07	4.05131e+06	1.24942e+07	1.27578e+07	1.4695e+07	3.96232e+06	4.59113e+06	8.16798e+06	3.14859e+06	1.45457e+07	1.93169e+07	1.08885e+07	1.8337e+07	1.15192e+07
22	Indole-3-acetic acid	C10 H9 N O2	175.063	5.687	176.07	Full match	Full match	Full match	2	Organoheterocyclic compounds	Indoles and derivatives	Indolyl carboxylic acids and derivatives	Indole-3-acetic acid derivatives	1.22696e+07	1.3962e+07	1.03291e+07	5.45525e+07	2.16193e+07	8.59485e+06	1.75761e+07	1.60725e+07	3.56537e+07	5.33896e+07	1.45066e+07	2.26984e+07	6.45279e+06	1.51377e+07	9.35768e+06	1.28694e+07	10366257	1.50842e+07	8.49263e+06	1.70338e+07	1.00577e+07	2.25993e+07	4.1996e+06	6.32117e+07
23	L-Tyrosine	C9 H11 N O3	181.074	1.809	182.081	Full match	Full match	Full match	2	Organic acids and derivatives	Carboxylic acids and derivatives	Amino acids, peptides, and analogues	Tyrosine and derivatives	7.44633e+06	9.96937e+06	8.20688e+06	1.04554e+07	7.80235e+06	7.25124e+06	9.41388e+06	8.10796e+06	6.63355e+06	6.59049e+06	8.79286e+06	9.9889e+06	9.68076e+06	1.3766e+07	9.40262e+06	2.25281e+07	7.88436e+06	7.29671e+06	7.0132e+06	8.5918e+06	9.63604e+06	5.68616e+06	5.20623e+06	1.29567e+07
24	Phenylethanolamine	C8 H11 N O	137.084	5.22	138.091	Full match	Full match	Full match	2	Organic nitrogen compounds	Organonitrogen compounds	Amines	Aralkylamines	3.00813e+06	9.12017e+06	2.99296e+06	1.04063e+07	1.07441e+07	2.45564e+06	3.24379e+06	3.12471e+06	2.30899e+06	4.3208e+06	2.96033e+06	2.13701e+06	3.30109e+06	3.5237e+06	6.93824e+06	1.3722e+07	4.66463e+06	4.46738e+07	3.11355e+06	2.20675e+07	9.34638e+06	4.44148e+06	2.2818e+06	3.55142e+06
25	1-Phenyl-3-methyl-5-pyrazolone	C10 H10 N2 O	174.079	3.909	175.086	Full match	Full match	No results	2	Organoheterocyclic compounds	Azolines	Pyrazolines	Pyrazolones	1.97098e+06	958565	440294	249594	1.43079e+06	440807	430832	555321	513342	2.27872e+06	277673	1.72366e+06	313383	902721	581838	374892	317003	303931	333490	2.74398e+06	239571	220747	413987	490733
26	Cortisone	C21 H28 O5	360.193	5.925	361.2	Full match	Full match	No results	2	Lipids and lipid-like molecules	Steroids and steroid derivatives	Hydroxysteroids	21-hydroxysteroids	1.20684e+07	1.41735e+07	1.21764e+07	8.13853e+06	9.93014e+06	7.98427e+06	5.51411e+06	1.20149e+07	7.9453e+06	682729	3.83418e+06	4.15955e+06	1.04366e+07	4.16116e+06	5.84935e+06	953792	1.18397e+07	1.23047e+06	8.30452e+06	4.64053e+06	4.73328e+06	5.90936e+06	5.56566e+06	6.37588e+06
27	1-Methylhistidine	C7 H11 N3 O2	169.085	1.427	170.092	Full match	Full match	Full match	2	Organic acids and derivatives	Carboxylic acids and derivatives	Amino acids, peptides, and analogues	Histidine and derivatives	7.13379e+06	9.02654e+06	1.05199e+07	2.03819e+07	1.21037e+07	9.45011e+06	1.83256e+07	9.39371e+06	5.32028e+06	2.25396e+07	6.71115e+06	9.63351e+06	6.71052e+06	7.59746e+06	1.02261e+07	7.22423e+06	1.39375e+07	8.80493e+06	8.61921e+06	5.93956e+06	5.11119e+06	8.23048e+06	1.0639e+07	8.23923e+06
28	2-Amino-1,3-octadecanediol	C18 H39 N O2	301.298	7.751	302.305	Full match	Full match	Full match	2	Organic nitrogen compounds	Organonitrogen compounds	Amines	1,2-aminoalcohols	1.97728e+06	2.03457e+06	2.12358e+06	2.30935e+06	2.35218e+06	1.87674e+06	2.21255e+06	2.16381e+06	1.97185e+06	2.0044e+06	2.11457e+06	4.52857e+06	2.74824e+06	3.20053e+06	2.57224e+06	6.17094e+06	2.20004e+06	1.77113e+06	2.5862e+06	1.80467e+06	1.99779e+06	1.81314e+06	1.65927e+06	2.17135e+06
29	Methyl indole-3-acetate	C11 H11 N O2	189.079	5.846	190.086	Full match	Full match	Full match	2	Organoheterocyclic compounds	Indoles and derivatives	Indolyl carboxylic acids and derivatives	Indole-3-acetic acid derivatives	755221	674335	2.01708e+06	3.05118e+06	3.44531e+06	294508	1.49297e+06	1.47786e+07	873409	271423	1.44952e+06	316993	528105	482665	428157	2.48749e+06	1.54163e+06	887004	1.67572e+06	997577	1.69658e+06	263448	562245	447102
30	Hexanoylcarnitine	C13 H25 N O4	259.178	5.485	260.185	Full match	Full match	No results	2	Lipids and lipid-like molecules	Fatty Acyls	Fatty acid esters	Acyl carnitines	7.36415e+06	5.41138e+06	4.04775e+06	3.76869e+06	2.09957e+06	4.00051e+06	2.17256e+06	8.60763e+06	1.8509e+06	4.53147e+06	2.71214e+06	7.21735e+06	1.01842e+06	2.04793e+06	3.82065e+06	9.46094e+06	2.99036e+06	1.61004e+06	2.67433e+06	2.01766e+06	1.44125e+06	2.79069e+06	1.81349e+06	1.72572e+06
31	3,5-Dihydroxyphenylglycine	C8 H9 N O4	183.053	5.284	184.06	Full match	Full match	Full match	2	Organic acids and derivatives	Carboxylic acids and derivatives	Amino acids, peptides, and analogues	Alpha amino acids	1.12261e+06	743740	1.9976e+06	2.47792e+06	1.19829e+06	302335	851333	8.19783e+06	341255	1.52934e+06	737429	4.31213e+06	828986	336919	413343	1.53444e+06	414062	654570	280654	492001	636653	1.03515e+06	1.26136e+06	3.14146e+06
32	Nobiletin	C21 H22 O8	402.131	6.455	403.139	Full match	Full match	No results	2	Phenylpropanoids and polyketides	Flavonoids	O-methylated flavonoids	8-O-methylated flavonoids	191814	176349	201978	187612	212522	199926	205671	188143	3.33202e+06	181311	200783	330836	234974	254029	493375	779736	191735	159104	248524	219171	198917	166078	256539	190962
33	2-Hydroxycinnamic acid	C9 H8 O3	164.047	2.511	182.081	Full match	Full match	Full match	2	Phenylpropanoids and polyketides	Cinnamic acids and derivatives	Hydroxycinnamic acids and derivatives	Hydroxycinnamic acids	1010095400	1234380536	1576130564	1554480350	2104167834	9.22613e+08	1823621233	1028010122	2417820624	1825129789	2388394677	2143189236	1495099246	3325221998	1884677629	1969182354	1550634000	1492512102	1399407444	1938339768	1233775619	2010535028	1161600021	2107196298
34	Pyridoxine	C8 H11 N O3	169.074	2.156	170.081	Full match	Full match	Full match	2	Organoheterocyclic compounds	Pyridines and derivatives	Pyridoxines	Pyridoxines	1.92236e+08	8.96176e+08	1.53804e+08	1062620698	1.721e+07	1.68758e+07	5.10988e+08	1.49076e+07	2.9469e+07	8.18979e+07	1128314283	3.37676e+08	1.92095e+08	1261562411	1.63594e+07	3.82493e+07	1.48562e+07	1.81257e+08	9.16193e+08	1.2351e+07	2.108e+08	1.37956e+07	1.03289e+07	3651390199
35	DL-Tryptophan	C11 H12 N2 O2	204.09	5.199	188.07	Full match	Full match	Full match	2	Organoheterocyclic compounds	Indoles and derivatives	Indolyl carboxylic acids and derivatives	Indolyl carboxylic acids and derivatives	7.70887e+08	9.76135e+08	9.86849e+08	9.7475e+08	1121583558	8.37276e+08	9.05862e+08	9.74349e+08	1268516789	964342672	1255630200	1300299290	8.32488e+08	1083289694	1191086688	8.22107e+08	9.42462e+08	7.68419e+08	1021722593	1089987836	6.16775e+08	1070208946	626156580	1398101129
36	DL-Arginine	C6 H14 N4 O2	174.111	1.06	175.119	Full match	Full match	Full match	2	Organic acids and derivatives	Carboxylic acids and derivatives	Amino acids, peptides, and analogues	Arginine and derivatives	2.54179e+08	2.87405e+08	3.51159e+08	2.83786e+08	3.54808e+08	3.19527e+08	4.09778e+08	1.97467e+08	2.95314e+08	2.2179e+08	4.52856e+08	3.71362e+08	3.19635e+08	5.1139e+08	9.20698e+08	7.12579e+08	3.89769e+08	1.98599e+08	1.40904e+08	2.95209e+08	3.26584e+08	2.76772e+08	2.57348e+08	2.44912e+08
37	Methionine sulfoxide	C5 H11 N O3 S	165.046	1.271	166.053	Full match	Full match	Full match	2	Organic acids and derivatives	Carboxylic acids and derivatives	Amino acids, peptides, and analogues	Alpha amino acids	3.55044e+06	1.77415e+06	8.93894e+06	1.85299e+06	2.41373e+06	1.85261e+06	2.1909e+06	3.34949e+06	1.73271e+06	1.84803e+06	1.9534e+06	1.62743e+06	2.57397e+06	5.96019e+06	2.22316e+06	5.52946e+08	2.20762e+06	1.69269e+06	1.67293e+06	1.74298e+06	1.96945e+06	1.74864e+06	2.33772e+06	1.96194e+06
38	4-Pyridoxic acid	C8 H9 N O4	183.053	3.608	184.06	Full match	Full match	Full match	2	Organoheterocyclic compounds	Pyridines and derivatives	Pyridinecarboxylic acids and derivatives	Pyridinecarboxylic acids	1.5379e+07	1.42403e+07	1.1075e+07	3.64211e+07	8.27357e+06	7.25363e+06	2.45917e+07	6.5342e+06	1.02941e+07	2.27128e+07	2.56431e+07	7.08767e+07	2.30292e+07	3.65547e+07	9.45922e+06	2.3285e+07	7.01158e+06	1.08629e+07	2.58778e+07	6.63353e+06	8.72113e+06	6.73708e+06	5.1317e+06	4.50638e+07
39	Kynurenic acid	C10 H7 N O3	189.042	5.33	190.05	Full match	Full match	Full match	2	Organoheterocyclic compounds	Quinolines and derivatives	Quinoline carboxylic acids	Quinoline carboxylic acids	4.03032e+06	6.35387e+06	2.83747e+06	4.31072e+06	3.86397e+06	2.61606e+06	4.77051e+06	7.53543e+06	1.78731e+07	5.76557e+06	4.75466e+06	9.22441e+06	9.88403e+06	7.7555e+06	2.97429e+06	1.15054e+07	4.56536e+06	2.02935e+06	4.00401e+06	1.05572e+07	8.11943e+06	2.64269e+06	3.35709e+06	6.81051e+06
40	N4-Acetylcytidine	C11 H15 N3 O6	285.096	4.884	286.103	Full match	Full match	Full match	2	Nucleosides, nucleotides, and analogues	Pyrimidine nucleosides	Not available	Pyrimidine nucleosides	6.04128e+06	6.4315e+06	7.51621e+06	6.48072e+06	8.9705e+06	2.98414e+06	6.77359e+06	1.26217e+07	2.4648e+06	826654	7.96428e+06	6.71373e+06	1.26586e+06	6.05614e+06	6.37517e+06	388155	1.19043e+07	2.23384e+06	1.6403e+06	275924	1.5771e+06	287692	5.82658e+06	8.48314e+06
41	5-Hydroxyindole-3-acetic acid	C10 H9 N O3	191.058	5.203	192.065	Full match	Full match	Full match	2	Organoheterocyclic compounds	Indoles and derivatives	Indolyl carboxylic acids and derivatives	Indole-3-acetic acid derivatives	2.45619e+07	1.79753e+07	1.26826e+07	2.02466e+07	2.39381e+07	8.1597e+06	2.11053e+07	2.3388e+07	1.59825e+07	2.45287e+07	1.91647e+07	3.02403e+07	1.67528e+07	3.61981e+07	3.02073e+07	2.62676e+06	1.65661e+07	6.81815e+06	2.34631e+07	1.8725e+07	1.61845e+07	2.44034e+07	2.39466e+07	4.19509e+07
42	Cytidine	C9 H13 N3 O5	243.085	1.598	244.092	Full match	Full match	Full match	2	Nucleosides, nucleotides, and analogues	Pyrimidine nucleosides	Not available	Pyrimidine nucleosides	1.42925e+07	1.61488e+07	1.61475e+07	1.89404e+07	1.21043e+07	1.46819e+07	6.13515e+06	1.39598e+07	1.28285e+07	3.46486e+06	1.19698e+07	555385	1.10003e+07	1.05945e+07	1.4233e+07	1.46504e+06	9.47881e+06	1.03045e+07	941209	1.39054e+07	1.29356e+07	1.48291e+07	1.05917e+07	8.7466e+06
43	Folinic acid	C20 H23 N7 O7	473.166	4.967	474.173	Full match	Full match	No results	2	Organoheterocyclic compounds	Pteridines and derivatives	Pterins and derivatives	Tetrahydrofolic acids	639698	995972	6.21228e+06	1.16057e+06	730782	1.03661e+06	5.59997e+06	5.50632e+06	2.78834e+06	1.51178e+06	6.32087e+06	2.67861e+06	6.34905e+06	472291	329942	686104	3.87082e+06	1.9069e+06	4.82915e+06	5.90889e+06	7.4295e+06	5.3118e+06	932739	378365
44	Levothyroxine	C15 H11 I4 N O4	776.686	6.22	777.694	Full match	Full match	Full match	2	Organic acids and derivatives	Carboxylic acids and derivatives	Amino acids, peptides, and analogues	Phenylalanine and derivatives	1.52895e+06	949721	1.16862e+06	997605	1.15199e+06	586865	700430	1.03496e+06	665962	1.15651e+06	839127	2.48343e+06	392850	280781	571975	764986	1.01091e+06	875446	779421	489759	950234	1.41287e+06	472342	3.18917e+06
45	Pyrogallol	C6 H6 O3	126.029	2.871	127.036	Invalid mass	No results	No results	2	Benzenoids	Phenols	Benzenetriols and derivatives	5-unsubstituted pyrrogallols	9.37033e+08	1039514867	2.97251e+07	2.22675e+08	3.21426e+07	235789070	2.27516e+07	2072862165	7.00547e+07	8.15905e+07	4.07312e+07	8.54336e+07	2.64096e+07	7.61526e+07	3.72214e+08	836547	5.01094e+07	1.11556e+08	107842186	7.02531e+07	3.17363e+07	1.07476e+08	3.92458e+07	4.99532e+08
46	N-Acetylvaline	C7 H13 N O3	159.089	1.373	160.097	No results	No results	Full match	2	Organic acids and derivatives	Carboxylic acids and derivatives	Amino acids, peptides, and analogues	N-acyl-alpha amino acids	2.0397e+07	2.11167e+07	2.26176e+07	2.14063e+07	2.30768e+07	1.82211e+07	1.8261e+07	2.78855e+07	1.3734e+07	2.21636e+07	1.84063e+07	1.18025e+07	2.60235e+07	2.09235e+07	1.81328e+07	3282634882	1.40698e+07	1.23e+07	2.06081e+07	1.19147e+07	3.03563e+07	1.95068e+07	1.12677e+07	2.64184e+07
47	Prolylleucine	C11 H20 N2 O3	228.147	1.94	229.154	Full match	No results	Full match	2	Organic acids and derivatives	Carboxylic acids and derivatives	Amino acids, peptides, and analogues	Dipeptides	1.49856e+08	1.50824e+08	1.40035e+08	1.09339e+08	6.08057e+07	1.18535e+08	1.10921e+08	4.23458e+08	6.25279e+07	2.47269e+08	84289026	1.09076e+08	6.8215e+07	5.09367e+07	6.1239e+07	4.06417e+06	1.36726e+08	2.36994e+08	8.25633e+07	5.90696e+07	8.14246e+07	6.61851e+07	9.28834e+07	5.9675e+07
48	Dihydrothymine	C5 H8 N2 O2	128.058	3.11	129.066	Full match	No results	No results	2	Organoheterocyclic compounds	Diazines	Pyrimidines and pyrimidine derivatives	Hydropyrimidines	1.34517e+08	129549554	1.30555e+08	1.26214e+08	1.31462e+08	1.1098e+08	1.33644e+08	1.74757e+08	249145740	7.10965e+07	1.10799e+08	1.55377e+08	1.05873e+08	9.34815e+07	1.86474e+08	6.92052e+07	1.42169e+08	9.56063e+07	1.21559e+08	1.48426e+08	1.04243e+08	1.36745e+08	9.33498e+07	1.33687e+08
49	1-Acetylimidazole	C5 H6 N2 O	110.048	4.93	111.055	No results	Full match	No results	2	Organoheterocyclic compounds	Azoles	Imidazoles	Carbonylimidazoles	2.97104e+07	3.77542e+07	3.47054e+07	3.0985e+07	3.54766e+07	2.97826e+07	3.00819e+07	3.14334e+07	2.82759e+07	2.75924e+07	3.31853e+07	2.5853e+07	3.82847e+07	4.31912e+07	3.98095e+07	7.78914e+07	3.13606e+07	2.63462e+07	2.87007e+07	4.2048e+07	3.8133e+07	2.62373e+07	2.39159e+07	3.28754e+07
50	L-Alanyl-L-proline	C8 H14 N2 O3	186.1	1.422	187.107	Full match	No results	No results	2	Organic acids and derivatives	Carboxylic acids and derivatives	Amino acids, peptides, and analogues	Dipeptides	885483	1.30967e+07	9.22507e+06	1.42942e+06	2.40418e+06	5.17354e+06	1.92441e+06	1.78277e+07	2.06601e+06	740275	722532	2.9547e+06	829206	808596	9.74319e+06	1.30895e+07	2.44807e+06	3.95814e+06	7.11363e+06	9.95977e+06	8.13569e+06	869838	4.14125e+06	2.5881e+06
51	N-Methylanthranilic acid	C8 H9 N O2	151.063	2.166	152.07	No results	Full match	Full match	2	Benzenoids	Benzene and substituted derivatives	Benzoic acids and derivatives	Aminobenzoic acids	4.33713e+07	1.75411e+08	5.28891e+07	2.07976e+08	2.30121e+07	1.97071e+07	1.13283e+08	2.62074e+07	2.35747e+07	3.49987e+07	2.21528e+08	7.68947e+07	5.65292e+07	253559447	2.29185e+07	5.57344e+07	2.23189e+07	4.73543e+07	1.76232e+08	1.94009e+07	5.89167e+07	1.79717e+07	1.5005e+07	6.70402e+08
52	Sedanolide	C12 H18 O2	176.12	5.987	159.117	Invalid mass	No results	No results	2	Organoheterocyclic compounds	Isobenzofurans	Not available	Isobenzofurans	9.3038e+06	9.24911e+06	1.04752e+07	4.55781e+06	4.66156e+06	9.07178e+06	1.08488e+07	1.01078e+07	8.46384e+06	3.9777e+06	1.08839e+07	6.59668e+06	3.37922e+07	8.99578e+06	1.49849e+07	4.35129e+07	7.29209e+06	7.47832e+06	8.42268e+06	3.36585e+07	9.3262e+06	6.01442e+06	7.55557e+06	5.23691e+06
53	acetoacetate	C4 H6 O3	102.032	1.539	103.039	No results	No results	Full match	2	Organic acids and derivatives	Keto acids and derivatives	Beta-keto acids and derivatives	Beta-keto acids and derivatives	4.37296e+07	1.00801e+07	5.26693e+07	4.98923e+07	5.49101e+07	5.39761e+07	5.71306e+07	1.27401e+08	4.36022e+07	4.41451e+07	5.32026e+07	4.6049e+08	5.8196e+07	6.97435e+07	5.66289e+07	1.95759e+08	5.24433e+07	3.91595e+07	4.9788e+07	5.13717e+07	6.03088e+07	4.50896e+07	4.26189e+07	5.69442e+07
54	3-hydroxy-3-methylpentanedioic acid	C6 H10 O5	184.035	1.314	185.042	Invalid mass	No results	No results	2	Lipids and lipid-like molecules	Fatty Acyls	Fatty acids and conjugates	Hydroxy fatty acids	1.95019e+08	259195082	2.21928e+08	124155462	3.35312e+08	3.29176e+08	5.47118e+08	4.22223e+08	2.53861e+08	2.59195e+08	1.89997e+08	8.86902e+07	2.6609e+08	8.86298e+07	1.70191e+08	4.06057e+07	3.22565e+08	2.69124e+08	3.10369e+08	2.82235e+08	2.90714e+08	3.50122e+08	2.58649e+08	2.80927e+08
55	N-Acetylhistidine	C8 H11 N3 O3	215.09	1.471	198.087	No results	Invalid mass	No results	2	Organic acids and derivatives	Carboxylic acids and derivatives	Amino acids, peptides, and analogues	Histidine and derivatives	2.41206e+07	5.45565e+07	1.59925e+08	5.82569e+07	2.51432e+06	1.23452e+08	1.43632e+08	1.77022e+07	4.33137e+07	4.32823e+07	2.07118e+06	7.65398e+07	3.65389e+07	1.9962e+07	8.17762e+07	5.2075e+06	9.45385e+07	8.07908e+06	6.35899e+07	8.65557e+07	108543598	4.8279e+07	4.77143e+07	483297989
56	Prolylglycine	C7 H12 N2 O3	172.085	1.367	173.092	Full match	No results	Full match	2	Organic acids and derivatives	Carboxylic acids and derivatives	Amino acids, peptides, and analogues	Dipeptides	331448	1.43683e+07	7.86323e+06	941863	2.19625e+06	5.20899e+06	2.51672e+06	1.20564e+07	2.17625e+06	924842	1.04092e+06	3.33132e+06	999161	982193	1.2848e+07	7.15374e+06	4.09887e+06	8.03503e+06	5.92041e+06	8.00062e+06	1.23719e+07	972901	4.46779e+06	8.92238e+06
57	N-Methylhydantoin	C4 H6 N2 O2	114.043	1.74	115.05	No results	No results	Full match	2	Organoheterocyclic compounds	Azolines	Imidazolines	Imidazolines	1.58708e+08	1.04647e+08	100523980	1.28524e+08	1.21609e+08	1.05779e+08	1.87089e+08	1.17579e+08	1.5177e+08	1.07281e+08	1.29878e+08	1.37147e+08	1.39319e+08	1.33646e+08	159023537	7.55329e+08	9.21406e+07	8.73782e+07	1.02587e+08	1.10087e+08	1.24129e+08	1.00548e+08	8.65189e+07	1.66637e+08
58	7-Methylguanine	C6 H7 N5 O	165.065	1.978	166.072	Full match	No results	Full match	2	Organoheterocyclic compounds	Imidazopyrimidines	Purines and purine derivatives	Hypoxanthines	7.6384e+07	6.47646e+07	7.36848e+07	1.0497e+08	1.01454e+08	4.91825e+07	9.06322e+07	1.07399e+08	8.51512e+07	2.73431e+07	7.72638e+07	1.10925e+08	5.90082e+07	8.0405e+07	1.19173e+08	1.17094e+07	7.21672e+07	6.35939e+07	7.05518e+07	8.8744e+07	6.11924e+07	9.99518e+07	6.50066e+07	7.31375e+07
59	Methylimidazoleacetic acid	C6 H8 N2 O2	140.058	1.63	141.066	Full match	No results	Full match	2	Organoheterocyclic compounds	Azoles	Imidazoles	Imidazolyl carboxylic acids and derivatives	2.24494e+07	2.18678e+07	2.38464e+07	2.60521e+07	2.557e+07	3.75962e+07	2.65162e+07	2.08551e+07	2.00264e+07	2.21789e+07	2.12586e+07	1.96633e+07	2.65822e+07	2.79803e+07	2.74742e+07	1016443750	2.20701e+07	1.94978e+07	1.79985e+07	2.59957e+07	2.62764e+07	1.97033e+07	9.30973e+06	2.35989e+07
60	N-Acetylputrescine	C6 H14 N2 O	130.111	1.484	131.118	Full match	No results	No results	2	Organic acids and derivatives	Carboximidic acids and derivatives	Carboximidic acids	Carboximidic acids	1.33979e+07	1.08798e+07	1.11805e+07	1.50696e+07	1.0127e+07	1.23157e+07	1.40919e+07	9.55763e+06	7.25375e+06	7.05224e+06	1.01468e+07	2.41761e+07	8.64586e+06	9.2369e+06	4.07141e+07	8.6769e+08	1.07493e+07	9.62983e+06	1.31679e+07	1.5453e+07	9.93151e+06	1.10182e+07	8.09931e+06	8.29849e+06
61	trans,trans-2,4-Heptadienal	C7 H10 O	110.073	5.62	111.08	Full match	No results	No results	2	Organic oxygen compounds	Organooxygen compounds	Carbonyl compounds	Medium-chain aldehydes	5.36151e+07	1.13675e+08	2.06565e+07	2.09507e+07	2.36155e+07	2.84484e+07	2.32694e+07	2.29184e+08	2.25283e+07	1.94918e+07	2.31324e+07	2.00449e+07	2.52682e+07	3.4327e+07	2.96819e+07	1.1018e+08	2.26971e+07	2.22183e+07	2.00656e+07	1.93077e+07	4.65396e+07	2.86819e+07	1.94967e+07	3.04961e+07
62	Hexadecanamide	C16 H33 N O	255.256	9.614	256.263	Full match	No results	No results	2	Lipids and lipid-like molecules	Fatty Acyls	Fatty amides	Fatty amides	3.9069e+07	3.69445e+07	8.82734e+07	4.00874e+07	4.79448e+07	3.61491e+07	85946662	3.89051e+07	3.50909e+07	5.21252e+07	3.70871e+07	196738940	4.51175e+07	5.00945e+07	4.30451e+07	9.63944e+07	3.92735e+07	3.4745e+07	7.68158e+07	3.87781e+07	3.53371e+07	3.18747e+07	3.22458e+07	4.0486e+07
63	trans-Aconitic acid	C6 H6 O6	174.016	2.053	175.024	Full match	No results	Full match	2	Organic acids and derivatives	Carboxylic acids and derivatives	Tricarboxylic acids and derivatives	Tricarboxylic acids and derivatives	1.57938e+08	9.38261e+07	1.17282e+08	1.03391e+08	9.0606e+07	121203032	1.18344e+08	9.0368e+07	5.53544e+07	9.09487e+07	9.01671e+07	6.65446e+07	7.66523e+07	5.81644e+07	7.38565e+07	691478	8.50632e+07	1.14135e+08	1.02131e+08	6.75416e+07	6.54304e+07	1.18212e+08	7.50894e+07	8.5059e+07
64	Azelaic acid	C9 H16 O4	188.105	5.794	211.094	No results	Full match	Full match	2	Lipids and lipid-like molecules	Fatty Acyls	Fatty acids and conjugates	Medium-chain fatty acids	6.75256e+07	8.1533e+07	7.57064e+07	6.77114e+07	1.33742e+08	8.29827e+07	7.8245e+07	6.17812e+07	6.96136e+07	7.73103e+07	8.34637e+07	9.23227e+07	4.69555e+07	5.56274e+07	1.70271e+08	1.15673e+08	1.00768e+08	8.54111e+07	7.15841e+07	1.10962e+08	1.0692e+08	5.70911e+07	4.62041e+07	1.12535e+08
65	2,5-Furandicarboxylic acid	C6 H4 O5	156.006	2.014	157.013	No results	No results	Full match	2	Organoheterocyclic compounds	Furans	Furoic acid and derivatives	Furoic acids	1.6054e+08	1.12593e+08	1.2146e+08	1.02903e+08	9.4139e+07	1.20884e+08	1.33202e+08	9.0372e+07	4.59152e+07	9.16898e+07	9.18886e+07	6.57835e+07	8.02864e+07	6.06447e+07	7.2484e+07	1.07161e+06	8.79104e+07	1.14166e+08	1.00544e+08	6.91004e+07	6.19981e+07	1.19171e+08	7.87746e+07	9.20795e+07
66	4-Methoxycinnamaldehyde	C10 H10 O2	162.068	5.984	163.075	Full match	No results	No results	2	Phenylpropanoids and polyketides	Cinnamaldehydes	Not available	Cinnamaldehydes	1.69381e+07	1.56828e+07	1.75147e+07	1.79359e+07	2.02514e+07	1.86453e+07	1.8747e+07	1.88134e+07	1.78308e+07	1.54739e+07	2.14571e+07	1.29278e+07	2.17824e+07	2.31779e+07	1.96482e+07	5.53887e+07	1.75581e+07	1.56453e+07	1.61038e+07	1.86514e+07	2.07881e+07	1.50548e+07	1.47246e+07	2.18188e+07
67	N-(2-hydroxyphenyl)acetamide	C8 H9 N O2	151.063	5.368	152.071	Full match	No results	Full match	2	Benzenoids	Benzene and substituted derivatives	Anilides	Acetanilides	1.35792e+07	2.34342e+07	1.58464e+07	1.81495e+07	1.61569e+07	1.25361e+07	1.35708e+07	3.44398e+07	1.24315e+07	1.3188e+07	1.47752e+07	1.7061e+07	2.13621e+07	2.78916e+07	3.77123e+07	3.05627e+07	1.32289e+07	1.34497e+07	1.55374e+07	4.76143e+06	1.36755e+07	1.22395e+07	9.46479e+06	7.85001e+06
68	Hexamethylenetetramine	C6 H12 N4	140.106	1.36	141.113	Full match	No results	No results	2	Organoheterocyclic compounds	Triazinanes	1,3,5-triazinanes	1,3,5-triazinanes	1.16923e+06	1.05774e+07	1.11252e+06	1.23036e+06	9.71404e+06	1.62088e+07	1.37395e+06	1.01843e+06	939047	1.055e+06	1.1984e+06	1.14104e+06	1.3267e+06	1.71083e+06	200323741	7.86102e+06	4.61584e+06	8.52138e+06	1.00287e+06	960306	1.17048e+07	2.1604e+06	851635	7.04108e+06
69	1-Methylhistamine	C6 H13 Cl2 N3	197.048	5.035	198.056	No results	No results	Full match	2	Organic nitrogen compounds	Organonitrogen compounds	Amines	2-arylethylamines	979924	1.45674e+06	615595	1.61204e+08	4.10083e+07	1.24534e+07	7.42691e+06	583363	925342	3.2936e+06	3.25836e+06	4.14768e+06	6.78998e+06	2.88899e+06	1.57201e+06	583183	9.89489e+06	447201	1.01694e+07	3.14978e+07	630619	3.86368e+07	391888	8.19204e+06
70	p-Mentha-1,3,8-triene	C10 H14	134.109	5.464	135.117	No results	No results	Full match	2	Lipids and lipid-like molecules	Prenol lipids	Monoterpenoids	Aromatic monoterpenoids	1.36887e+07	1.38983e+07	1.51724e+07	1.7408e+07	1.72506e+07	1.57452e+07	1.69294e+07	1.77518e+07	1.40689e+07	1.47331e+07	1.63887e+07	1.30662e+07	1.89334e+07	2.21771e+07	1.82285e+07	4.62359e+07	1.72366e+07	1.32332e+07	1.37073e+07	1.3351e+07	1.58991e+07	1.57323e+07	1.21951e+07	1.62082e+07
71	4-Aminoindole	C8 H8 N2	132.069	4.935	133.076	No results	No results	Full match	2	Organoheterocyclic compounds	Indoles and derivatives	Indoles	Indoles	4.00474e+07	4.11609e+07	5.1851e+07	4.16545e+07	4.37927e+07	4.10993e+07	4.19932e+07	5.64243e+07	5.53735e+07	6.05754e+07	4.73829e+07	2.92386e+07	5.8996e+07	5.08402e+07	3.41257e+07	5.64667e+07	4.10874e+07	4.68352e+07	3.55839e+07	3.85834e+07	4.29493e+07	4.16545e+07	154505	3.38837e+07
72	Vasicinone	C11 H10 N2 O2	202.074	3.912	203.081	Full match	No results	No results	2	Organoheterocyclic compounds	Diazanaphthalenes	Benzodiazines	Quinazolines	6.2029e+06	3.79717e+06	1.2965e+06	882269	6.15763e+06	994960	1.48642e+06	2.55316e+06	1.81978e+06	8.10861e+06	1.14621e+06	3.77614e+06	1.05997e+06	2.97963e+06	1.16255e+06	333175	893933	965831	1.86534e+06	7.01814e+06	878094	870287	1.74299e+06	1.39781e+06
73	Apocynin	C9 H10 O3	166.063	5.616	167.07	Full match	No results	Full match	2	Organic oxygen compounds	Organooxygen compounds	Carbonyl compounds	Alkyl-phenylketones	1.16999e+07	3.01811e+07	41114214	2.46692e+07	3.777e+07	4.28183e+07	2.3656e+06	5.12519e+07	4.08352e+07	3.64918e+07	3.29257e+07	4.37631e+07	2.63016e+07	2.8622e+07	3.99641e+07	1.61117e+08	2.32798e+07	2.4303e+07	2.51091e+06	8.62798e+06	3.9668e+07	2.48096e+06	5.40499e+06	3.33939e+07
74	2,4-Dimethylbenzaldehyde	C9 H10 O	134.073	5.766	135.08	Full match	No results	No results	2	Benzenoids	Benzene and substituted derivatives	Benzoyl derivatives	Benzoyl derivatives	1.54296e+07	1.48894e+07	1.86711e+07	1.6151e+07	1.58326e+07	1.73327e+07	1.74396e+07	1.69502e+07	1.45395e+07	7.79756e+06	1.66441e+07	1.36868e+07	1.80491e+07	2.1642e+07	2.49179e+07	3.83513e+08	1.5528e+07	1.5063e+07	1.47501e+07	2.65205e+07	4.85242e+06	1.40483e+07	1.03147e+07	1.76678e+07
75	4-Ethylbenzaldehyde	C9 H10 O	152.084	5.806	135.08	Invalid mass	No results	No results	2	Benzenoids	Benzene and substituted derivatives	Benzoyl derivatives	Benzoyl derivatives	1.29487e+07	1.2831e+07	1.54105e+07	1.32489e+07	1.58326e+07	1.36362e+07	1.41809e+07	1.37166e+07	1.20811e+07	7.79756e+06	1.41866e+07	8.21717e+06	1.5319e+07	1.83875e+07	1.62147e+07	3.83513e+08	5.50121e+06	1.26606e+07	1.22063e+07	2.65205e+07	1.53865e+07	1.17807e+07	9.35845e+06	1.48297e+07
76	D-Proline	C5 H9 N O2	115.063	11.925	116.07	No results	No results	Full match	2	Organic acids and derivatives	Carboxylic acids and derivatives	Amino acids, peptides, and analogues	Proline and derivatives	1.5627e+07	1.02869e+08	1.71674e+07	1.45838e+07	1.51052e+07	1.61197e+07	1.5416e+07	1.64926e+07	1.39374e+07	1.24189e+07	1.4382e+07	1.09279e+07	1.72387e+07	2.28789e+07	1.64409e+07	4.14755e+07	1.48636e+07	1.07268e+07	1.15305e+07	1.28643e+07	1.38083e+07	1.3592e+07	9.91741e+06	1.37716e+07
77	Indole	C8 H7 N	117.058	5.2	118.065	Full match	No results	No results	2	Organoheterocyclic compounds	Indoles and derivatives	Indoles	Indoles	5.44633e+07	7.02168e+07	6.9013e+07	7.51584e+07	7.85501e+07	6.1149e+07	6.53018e+07	7.19904e+07	9.04201e+07	6.93564e+07	8.86682e+07	8.87082e+07	6.32893e+07	7.86884e+07	8.52704e+07	6.42702e+07	6.91198e+07	5.56175e+07	7.40015e+07	8.00115e+07	4.76033e+07	7.51329e+07	4.52415e+07	9.83583e+07
78	1-Palmitoylglycerol	C19 H38 O4	330.276	9.823	331.284	Full match	No results	Full match	2	Lipids and lipid-like molecules	Glycerolipids	Monoradylglycerols	1-monoacylglycerols	2.01532e+06	3.31546e+06	2.40392e+06	2.66451e+06	5.06183e+06	1.6864e+06	2.34244e+06	2.26229e+06	676549	4.38936e+06	1.22348e+06	9.92885e+07	2.62961e+06	1.9818e+06	2.74049e+06	4.88317e+06	3.04635e+06	1.63958e+06	3.1723e+07	3.15543e+06	1.76072e+06	1.7144e+06	2.394e+06	2.19519e+06
79	Cefdinir	C14 H13 N5 O5 S2	395.036	5.17	396.043	Full match	No results	No results	2	Organoheterocyclic compounds	Lactams	Beta lactams	Cephalosporins	240102	273724	271856	285751	290496	260651	304058	284132	281831	1.12883e+06	307852	331958	2.1152e+06	336815	325073	1.37989e+06	294659	244335	310126	275710	251200	264167	215813	330090
80	3-Acetyl-2,5-dimethylfuran	C8 H10 O2	138.066	5.289	139.073	Invalid mass	No results	No results	2	Organic oxygen compounds	Organooxygen compounds	Carbonyl compounds	Aryl alkyl ketones	2.10843e+07	5.62406e+07	1.81095e+07	1.81602e+07	2.24411e+07	2.18297e+07	2.88425e+07	4.78039e+07	1.04221e+07	5.2998e+07	5.43202e+07	7.44661e+07	51546858	5.23432e+07	5.4507e+07	3.01473e+07	1.88628e+07	4.90597e+07	2.61478e+07	4.31545e+07	6.76868e+07	8.31984e+07	14344154	1.08203e+08
81	Palmitoylcarnitine	C23 H45 N O4	399.334	7.914	400.342	Full match	Not the top hit	Full match	2	Lipids and lipid-like molecules	Fatty Acyls	Fatty acid esters	Acyl carnitines	161140	155798	167605	171450	185144	177368	176818	172797	147385	148721	162288	8.81102e+07	206798	236375	200098	554303	170026	131264	598842	159072	180015	151337	128912	167123
82	Adenine	C5 H5 N5	135.054	5.159	136.062	No results	No results	Full match	2	Organoheterocyclic compounds	Imidazopyrimidines	Purines and purine derivatives	6-aminopurines	4.81041e+07	4.93691e+07	4.64103e+07	4.36435e+07	5.42737e+07	4.83709e+07	5.66663e+07	6.79394e+07	3.24675e+07	2.47778e+07	3.21897e+07	3.23528e+07	3.23647e+07	5.63058e+07	5.8842e+07	2.53391e+07	3.81011e+07	2.70846e+07	8.38506e+06	4.15145e+07	3.28906e+07	3.19739e+07	4.36593e+07	4.95938e+07
83	N-Acetylglycine	C4 H7 N O3	117.042	1.413	257.074	No results	No results	Full match	2	Organic acids and derivatives	Carboxylic acids and derivatives	Amino acids, peptides, and analogues	N-acyl-alpha amino acids	3.04151e+07	4.8011e+07	4.46218e+07	5.36195e+07	2.52912e+07	4.55073e+07	4.53993e+07	2.87671e+07	3.8849e+07	2.74799e+07	3.12372e+07	6.24227e+07	2.96657e+07	3.83102e+07	8.92285e+07	740927	3.40853e+07	1.86315e+07	3.23268e+07	3.19692e+07	3.58513e+07	2.31461e+07	2.46237e+07	3.59499e+07
84	Asparagine	C4 H8 N2 O3	132.053	1.111	133.061	Full match	No results	Full match	2	Organic acids and derivatives	Carboxylic acids and derivatives	Amino acids, peptides, and analogues	Asparagine and derivatives	1.60295e+06	2.04447e+06	2.86959e+06	4.45621e+06	2.23291e+06	2.48141e+06	2.48818e+06	1.19168e+06	2.10964e+06	1.39615e+06	1.1401e+06	3.50872e+06	511840	6.18945e+06	2.57052e+06	2.66438e+08	1.57066e+06	601777	410006	724951	654256	736722	2.40408e+06	2.24296e+06
85	Methyl alpha-D-glucopyranoside	C7 H14 O6	194.079	1.452	217.068	No results	No results	Full match	2	Organic oxygen compounds	Organooxygen compounds	Carbohydrates and carbohydrate conjugates	O-glycosyl compounds	3.1787e+07	3.37121e+07	2.89638e+07	4.16188e+07	4.28776e+07	3.02848e+07	3.2898e+07	2.66541e+07	3.24071e+07	2.88246e+07	3.12032e+07	2.27165e+07	1.2934e+07	2.00025e+07	3.09068e+07	1.19924e+07	2.68245e+07	2.96913e+07	3.63937e+07	2.85617e+07	3.80818e+07	2.52053e+07	2.36314e+07	3.31598e+07
86	Limonin	C26 H30 O8	452.18	6.712	453.188	Invalid mass	No results	No results	2	Lipids and lipid-like molecules	Prenol lipids	Triterpenoids	Limonoids	635679	401661	1.20603e+07	543879	6.66736e+06	547446	9.64408e+06	211891	377696	663398	292806	1.17918e+06	269777	287689	353586	2.46243e+08	1.3438e+06	2.16142e+06	1.42311e+06	1.32045e+06	261511	191188	534016	794322
87	Pyridoxamine	C8 H12 N2 O2	168.09	4.878	169.097	No results	No results	Full match	2	Organoheterocyclic compounds	Pyridines and derivatives	Pyridoxamines	Pyridoxamine 5'-phosphates	3.96228e+07	3.4171e+07	5.2158e+07	5.84873e+07	4.77525e+07	4.23835e+07	5.53375e+07	3.11419e+07	6.15714e+07	4.04647e+07	4.89452e+07	3.13753e+07	2.83969e+07	3.08548e+07	2.69914e+07	1.12684e+07	5.05554e+07	2.64303e+07	4.38688e+07	3.95562e+07	2.8942e+07	3.1808e+07	1.57485e+07	3.1826e+07
88	2-Methoxyresorcinol	C7 H8 O3	140.045	5.289	141.052	Invalid mass	No results	No results	2	Benzenoids	Phenols	Methoxyphenols	Methoxyphenols	6.54954e+07	3.19235e+07	4.93244e+07	6.1813e+07	2.78231e+07	1.90045e+07	2.09113e+07	2.98036e+07	5.00485e+07	3.39516e+07	1.73111e+07	1.95483e+07	1.5666e+07	1.00641e+07	1.03412e+07	1.49731e+06	3.70912e+07	2.75329e+07	2.06747e+07	4.90975e+07	2.90857e+07	2.72053e+07	2.42493e+07	4.9173e+07
89	Tetrahydroaldosterone	C21 H32 O5	364.225	5.985	365.232	No results	No results	Full match	2	Organoheterocyclic compounds	Oxepanes	Not available	Oxepanes	4.17023e+06	4.78459e+06	2.85219e+06	1.29515e+06	1.57992e+06	2.91303e+06	1.13342e+06	4.25477e+06	1.4516e+06	240340	868410	779449	4.50692e+06	921009	842984	1.3899e+06	2.52245e+06	225355	2.36357e+06	1.2617e+06	1.63915e+06	1.02058e+06	447855	4.00106e+06
90	Stearamide	C18 H37 N O	283.287	11.444	284.294	Full match	No results	No results	2	Organic acids and derivatives	Carboximidic acids and derivatives	Carboximidic acids	Carboximidic acids	4.79212e+06	9.24354e+06	6.55689e+06	5.06254e+06	5.20621e+06	4.8648e+06	9.15461e+06	4.79573e+06	4.78129e+06	7.543e+06	5.01651e+06	6.03595e+07	5.8745e+06	5.89086e+06	5.20429e+06	1.30041e+07	5.47255e+06	4.66405e+06	1.33051e+07	5.48342e+06	6.10161e+06	4.30121e+06	6.04461e+06	5.0144e+06
91	4-Phenyl-3-buten-2-one	C10 H10 O	146.073	5.985	147.08	Full match	No results	No results	2	Benzenoids	Benzene and substituted derivatives	Styrenes	Styrenes	4.14843e+06	3.90342e+06	4.26545e+06	4.51013e+06	4.7348e+06	4.18022e+06	2.98068e+06	4.38266e+06	3.76791e+06	3.61618e+06	4.55807e+06	2.58452e+06	7.11266e+06	5.96619e+06	4.98108e+06	1.23503e+07	3.96863e+06	3.59925e+06	3.72467e+06	3.97964e+06	4.19942e+06	3.68516e+06	3.1744e+06	4.37865e+06
92	Deoxycytidine	C9 H13 N3 O4	227.09	1.803	210.087	No results	No results	Full match	2	Nucleosides, nucleotides, and analogues	Pyrimidine nucleotides	Pyrimidine deoxyribonucleotides	Pyrimidine 2'-deoxyribonucleoside monophosphates	8.77732e+06	1.87097e+07	5.66406e+06	2.95675e+07	2.01886e+06	2.79886e+06	1.11111e+07	1.49144e+06	1.3009e+07	8.12592e+06	1.19475e+07	3.14205e+06	1.89886e+07	3.8267e+07	1.7931e+06	3.56192e+06	1.67445e+06	2.00827e+07	5.49813e+06	1.14549e+06	9.46302e+06	1.37349e+06	1.38127e+06	3.33017e+07
93	Ceftriaxone	C18 H18 N8 O7 S3	288.014	5.172	577.035	Invalid mass	No results	No results	2	Organic oxygen compounds	Organooxygen compounds	Carbohydrates and carbohydrate conjugates	Aminoglycosides	262151	298861	296821	311992	317173	284588	331981	310225	307712	478472	336123	362442	1.04681e+06	367439	354925	1.50661e+06	321718	266772	338606	301030	274268	288426	235631	360403
94	2,3,4-Trihydroxybenzoic acid	C7 H6 O5	170.021	2.035	171.029	No results	No results	Full match	2	Phenylpropanoids and polyketides	Cinnamic acids and derivatives	Hydroxycinnamic acids and derivatives	Hydroxycinnamic acids	5.03155e+07	3.48676e+07	3.77496e+07	3.19308e+07	2.79902e+07	4.01322e+07	4.07993e+07	2.96384e+07	1.58084e+07	2.42684e+07	2.68332e+07	2.00749e+07	2.6885e+07	1.96307e+07	2.2388e+07	984108	2.52638e+07	3.34704e+07	3.03703e+07	1.80223e+07	1.84957e+07	3.67966e+07	2.4187e+07	2.925e+07
95	DL-α-Aminocaprylic acid	C8 H17 N O2	159.126	5.578	160.133	Full match	No results	Full match	2	Organic acids and derivatives	Carboxylic acids and derivatives	Amino acids, peptides, and analogues	Alpha amino acids	5.83446e+06	9.25327e+06	1.59798e+07	3.37733e+07	7.30705e+06	1.94644e+07	1.01399e+07	1.78882e+07	2.67682e+07	4.75198e+06	4.25398e+07	3.71783e+07	6.14799e+06	2.42733e+07	4.08831e+07	4.73379e+06	7.33705e+06	4.67567e+06	1.06656e+07	1.30042e+07	940571	6.80489e+06	8.15573e+06	7.08072e+06
96	15-Deoxy-Δ12,14-prostaglandin J2-2-glycerol ester	C23 H34 O5	824.45	4.605	413.232	Invalid mass	No results	No results	2	Lipids and lipid-like molecules	Fatty Acyls	Eicosanoids	Prostaglandins and related compounds	2.45773e+07	5.13391e+07	45060302	5.26031e+07	2.29587e+07	7.63555e+06	3.92093e+07	1.94501e+07	2.25509e+07	9.24639e+06	1.1331e+07	665035	9.15598e+06	1.59028e+07	6.12819e+06	347286	3.33231e+07	7.7632e+06	1.53592e+07	2.82208e+07	1.91585e+07	1.89798e+07	1.93294e+07	8.81517e+06
97	4-Amino-5-imidazolecarboxamide	C4 H6 N4 O	126.054	2.116	110.035	No results	No results	Full match	2	Organoheterocyclic compounds	Azoles	Imidazoles	Aminoimidazoles	8.78539e+06	1.20016e+07	8.3853e+06	1.37755e+07	2.11212e+06	6.86992e+06	1.33809e+07	1.49332e+07	1.06054e+07	8.70587e+06	8.91294e+06	9.19104e+06	7.40608e+06	1.21935e+07	1.03883e+07	1.76825e+06	9.80132e+06	6.56532e+06	1.15306e+07	1.00781e+07	9.23019e+06	7.98413e+06	1.18317e+07	9.06182e+06
98	trans-Cinnamaldehyde	C9 H8 O	132.057	6.714	133.065	Full match	No results	No results	2	Phenylpropanoids and polyketides	Cinnamaldehydes	Not available	Cinnamaldehydes	6.55931e+06	5.55767e+06	1.08661e+07	6.6465e+06	2.46866e+07	6.00958e+06	8.00441e+06	6.77776e+06	6.45935e+06	5.73422e+06	6.26688e+06	5.8897e+06	7.18233e+06	8.42585e+06	7.0217e+06	1.58298e+08	7.48844e+06	6.12771e+06	6.34731e+06	6.55761e+06	5.98844e+06	5.12132e+06	5.05573e+06	6.85317e+06
99	Glycylproline	C7 H12 N2 O3	172.085	1.758	173.092	Full match	No results	Full match	2	Organic acids and derivatives	Carboxylic acids and derivatives	Amino acids, peptides, and analogues	Dipeptides	4.72073e+06	8.08069e+06	5.59041e+06	4.87928e+06	4.47589e+06	8.09753e+06	5.56504e+06	8.89203e+06	3.43247e+06	1.97412e+06	2.07397e+06	6.75681e+06	2.1933e+06	5.76394e+06	8.8871e+06	5.16691e+07	3.04849e+06	2.95588e+06	3.22275e+06	3.5154e+06	3.73676e+06	2.51597e+06	5.82392e+06	5.08725e+06
100	Cytosine	C4 H5 N3 O	111.043	4.884	112.05	No results	No results	Full match	2	Organoheterocyclic compounds	Diazines	Pyrimidines and pyrimidine derivatives	Pyrimidones	1.35923e+07	1.1202e+07	1.16146e+07	1.29094e+07	1.34622e+07	8.33323e+06	1.15273e+07	1.41752e+07	8.8443e+06	7.57884e+06	1.50252e+07	9.98054e+06	1.00465e+07	2.05755e+07	1.21851e+07	1.35348e+07	1.6521e+07	4.68646e+06	7.698e+06	5.8499e+06	1.19019e+07	5.35455e+06	1.01863e+07	1.25713e+07
101	L-Malate	C4 H6 O5	134.021	1.855	157.011	No results	No results	Full match	2	Organic acids and derivatives	Hydroxy acids and derivatives	Beta hydroxy acids and derivatives	Beta hydroxy acids and derivatives	4.24993e+06	5.12756e+06	3.34168e+06	2.17125e+06	2.88309e+06	2.29559e+06	4.34316e+06	3.98505e+06	2.0909e+06	2.1094e+06	2.04056e+06	4.39727e+06	1.56772e+06	2.11322e+06	4.82243e+06	1.43385e+06	1.8898e+06	2.67621e+06	1.68303e+06	4.4358e+06	5.34615e+07	1.34852e+06	1.86392e+06	4.81806e+06
102	cis,cis-Muconic acid	C6 H6 O4	142.024	1.771	143.031	Invalid mass	Invalid mass	No results	2	Lipids and lipid-like molecules	Fatty Acyls	Fatty acids and conjugates	Medium-chain fatty acids	3.51485e+07	2.2011e+07	1.80932e+07	2.35599e+07	1.48193e+07	1.85196e+07	2.21454e+07	1.69199e+07	1.10201e+07	1.8604e+07	1.13944e+07	7.44879e+06	9.16046e+06	8.13185e+06	6.24583e+06	1.04829e+06	1.58825e+07	1.81032e+07	1.73826e+07	1.69872e+07	1.85996e+07	1.74082e+07	1.42579e+07	16489153
103	Muramic acid	C9 H17 N O7	251.1	1.357	274.089	Full match	No results	No results	2	Organic oxygen compounds	Organooxygen compounds	Carbohydrates and carbohydrate conjugates	Sugar acids and derivatives	1.03065e+07	1.13848e+07	1.17411e+07	7.26566e+06	7.12954e+06	4.58634e+07	4.77183e+06	6.3065e+06	4.2436e+07	3.11219e+07	4.13588e+06	7.28596e+06	1.79966e+07	1.19591e+07	1.10177e+07	721839	4.8683e+06	2.27972e+07	6.88925e+06	2.59281e+06	3.63787e+07	2.65605e+07	5.97761e+06	5.46364e+06
104	Ricinine	C8 H8 N2 O2	142.074	3.247	165.063	Invalid mass	No results	No results	2	Organoheterocyclic compounds	Pyridines and derivatives	3-pyridinecarbonitriles	3-pyridinecarbonitriles	261394	249498	264727	265973	280343	257154	410205	275666	257968	244773	272356	235373	309914	373040	286937	683288	276352	225347	226873	225883	260018	238153	197954	277247
105	3-(3,4,5-trimethoxyphenyl)propanoic acid	C12 H16 O5	262.081	6.42	263.089	Invalid mass	No results	No match	2	Phenylpropanoids and polyketides	Phenylpropanoic acids	-	Phenylpropanoic acids	801127	1.40141e+06	1.19174e+07	7.83597e+06	4.45678e+06	564384	2.15341e+07	1.13787e+07	2.65951e+06	1.11523e+06	1.7946e+07	4.16626e+07	3.32145e+06	4.79674e+06	3.03249e+06	884414	349850	1.38832e+06	1.73722e+07	2.95187e+06	1.76783e+06	5.69704e+06	2.44622e+06	402693
106	Saxitoxin	C10 H17 N7 O4	299.137	5.405	300.144	Invalid mass	No results	No results	2	Phenylpropanoids and polyketides	Saxitoxins, gonyautoxins, and derivatives	Not available	Saxitoxins, gonyautoxins, and derivatives	546225	718511	463774	212026	1.30009e+06	197925	198047	397168	1.02451e+06	993544	182624	251570	398461	277248	541316	1.32129e+07	803053	3.37134e+07	255556	7.44015e+06	2.9159e+06	988643	365720	212139
107	Oleoyl ethanolamide	C20 H39 N O2	331.308	6.806	332.315	Invalid mass	No results	No results	2	Organic nitrogen compounds	Organonitrogen compounds	Amines	N-acylethanolamines	202416	154807	1.61561e+06	574299	1.96357e+06	405223	3.59376e+06	163441	715448	487850	172004	3.68237e+07	214796	227790	193194	3.21466e+06	5.46114e+06	1.65833e+06	1.27635e+07	1.92553e+06	172902	138424	728941	435187
108	Taxifolin	C15 H12 O7	304.056	5.367	305.063	Invalid mass	No results	No results	2	Phenylpropanoids and polyketides	Flavonoids	Flavans	Flavanonols	141695	1.85542e+06	1.03127e+06	140091	278365	585186	186567	1.038e+06	1.9652e+06	130345	130957	257874	356532	214523	944511	458024	458014	991941	197739	1.99778e+06	3.53819e+06	224095	282980	1.58758e+06
109	3-Methyladipic acid	C7 H12 O4	160.073	5.136	183.063	No results	No results	Full match	2	Lipids and lipid-like molecules	Fatty Acyls	Fatty acids and conjugates	Medium-chain fatty acids	6.44144e+06	5.88368e+06	1.7765e+06	2.40019e+06	3.00565e+06	4.27952e+06	2.21464e+06	8.97949e+06	3.38826e+06	3.68725e+06	3.11669e+06	2.28107e+06	2.54632e+06	3.11246e+06	4.50973e+06	3.10695e+06	2.39934e+06	2.55881e+06	3.75274e+06	1.37828e+06	2.71068e+06	2.64105e+06	1.64881e+06	6.07963e+06
110	Isohomovanillic acid	C9 H10 O4	182.055	5.14	183.062	Invalid mass	No results	No results	2	Benzenoids	Phenols	Methoxyphenols	Methoxyphenols	6.46954e+06	6.06501e+06	1.85268e+06	2.33957e+06	3.19738e+06	4.26245e+06	2.4107e+06	8.97949e+06	3.64342e+06	3.70174e+06	3.12309e+06	2.37717e+06	2.7278e+06	3.23226e+06	4.75e+06	3.62721e+06	2.5672e+06	2.55881e+06	3.76461e+06	1.56571e+06	2.72024e+06	2.84172e+06	1.7801e+06	6.07963e+06
111	L-Carnitine	C7 H15 N O3	161.105	2.112	162.112	No results	No results	Full match	2	Organic nitrogen compounds	Organonitrogen compounds	Quaternary ammonium salts	Carnitines	1.08306e+07	6.56063e+06	9.66243e+06	6.74333e+06	7.19958e+06	8.26413e+06	6.73696e+06	8.58637e+06	7.38672e+06	1.18337e+07	9.36204e+06	1.14917e+07	6.05579e+06	5.99703e+06	6.15028e+06	5.27097e+06	7.60148e+06	1.1771e+07	7.25603e+06	8.86143e+06	7.24943e+06	1.05564e+07	4.50778e+06	3.05761e+06
112	8-Aminooctanoic acid	C8 H17 N O2	159.126	1.903	160.133	No results	No results	Full match	2	Organic acids and derivatives	Carboxylic acids and derivatives	Amino acids, peptides, and analogues	Alpha amino acids and derivatives	1.33962e+07	1.44062e+07	9.5727e+06	1.04471e+07	9.68236e+06	8.88193e+06	1.34031e+07	2.25113e+07	1.35922e+07	6.61686e+06	7.85837e+06	2.17914e+07	6.30339e+06	1.17304e+07	6.79826e+06	1.04843e+08	5.14047e+06	8.74273e+06	1.15913e+07	2.4058e+07	1.0546e+07	1.02563e+07	1.06405e+07	7.07032e+06
113	dUMP	C9 H13 N2 O8 P	308.042	1.897	155.028	No results	No results	Full match	2	Nucleosides, nucleotides, and analogues	Pyrimidine nucleotides	Pyrimidine deoxyribonucleotides	Pyrimidine 2'-deoxyribonucleoside monophosphates	2.27367e+07	2.16378e+07	2.35848e+07	3.17556e+07	2.98234e+07	1.77323e+07	2.12437e+07	1.88951e+07	1.66804e+07	2.19615e+07	2.26636e+07	1.70054e+07	3.09249e+07	3.22137e+07	2.04149e+07	8.3142e+06	2.34725e+07	1.73668e+07	2.02925e+07	1.66099e+07	2.50044e+07	1.75151e+07	1.23431e+07	2.25133e+07
114	Ethyl protocatechuate	C9 H10 O4	182.055	2.949	183.062	Invalid mass	No results	No results	2	Benzenoids	Benzene and substituted derivatives	Benzoic acids and derivatives	p-Hydroxybenzoic acid alkyl esters	1.14488e+07	8.33958e+06	652234	1.86884e+06	726002	1.6604e+06	722717	1.07222e+07	632679	622614	695348	1.9696e+06	838070	964807	3.77975e+06	1.84599e+06	674733	538576	580892	585447	698986	616350	495691	8.84413e+06
115	Adrenic acid	C22 H36 O2	332.271	10.567	355.26	Full match	No results	No results	2	Lipids and lipid-like molecules	Fatty Acyls	Fatty acids and conjugates	Very long-chain fatty acids	153818	150214	160566	154917	174323	147836	166080	160776	139861	139742	169305	1.49077e+06	198927	228818	188887	451741	162142	126050	376196	155295	169225	145377	127341	168470
116	Melatonin	C13 H16 N2 O2	232.121	5.634	233.128	Full match	No results	Full match	2	Organoheterocyclic compounds	Indoles and derivatives	Indoles	3-alkylindoles	119871	121628	133252	169318	132195	119228	116235	126914	135880	108077	124337	139228	152757	163104	135696	422868	131058	117440	158810	123811	139235	108103	674595	131102
117	Gatifloxacin	C19 H22 F N3 O4	357.151	5.098	358.158	Invalid mass	No results	No results	2	Organoheterocyclic compounds	Quinolines and derivatives	Quinoline carboxylic acids	Quinoline carboxylic acids	87738.4	2.92944e+07	107038	450092	3.72939e+06	1.06982e+07	2.35099e+06	116081	101175	267637	100230	3.22735e+06	128795	132803	1.05479e+07	340312	5.89167e+06	305888	90283.3	9.50916e+06	2.63253e+06	97479.1	7.29534e+06	1.32485e+07
118	DMH	C15 H23 N5 O6 S	401.141	5.139	402.148	Invalid mass	No results	No results	2	Organic nitrogen compounds	Organonitrogen compounds	Hydrazines and derivatives	Alkylhydrazines	86464.5	2.84737e+07	96783.5	494699	3.3722e+06	1.22693e+07	2.69506e+06	110606	92913.1	216022	90055	511119	112604	128549	1.16122e+07	709423	5.60932e+06	317180	91271.5	758321	1.09955e+07	81983.8	185100	1.54883e+07
119	Neocuproine	C14 H12 N2	208.1	5.47	209.107	Full match	No results	No results	2	Organoheterocyclic compounds	Phenanthrolines	Not available	Phenanthrolines	128429	150404	137934	134343	148780	125424	141483	122412	269534	119708	135254	233077	201855	186447	154262	478706	133558	2.51366e+07	139882	155617	134113	199218	347180	124561
120	Phenytoin	C15 H12 N2 O2	274.071	5.98	275.079	Invalid mass	No results	No results	2	Organoheterocyclic compounds	Azolidines	Imidazolidines	Phenylhydantoins	795021	747174	961372	737239	858821	686828	812408	726093	714459	723922	732900	1.72576e+06	940040	1.00013e+06	860857	3.43936e+06	754339	706240	778047	688586	823002	658034	2.33247e+07	798598
121	Ethylphenylacetylurea	C11 H14 N2 O2	206.105	6.044	229.094	Full match	No results	No results	2	Benzenoids	Benzene and substituted derivatives	Phenylpropanes	Phenylpropanes	242614	217205	283715	247670	274175	221333	250214	236634	211143	203596	235332	3.05581e+06	314733	330286	8.4474e+06	1.21094e+06	234044	199291	273938	2.65491e+07	251494	221926	252537	822446
122	D-Erythrose 4-phosphate	C4 H9 O7 P	200.008	1.237	218.042	No results	No results	Full match	2	Organic oxygen compounds	Organooxygen compounds	Carbohydrates and carbohydrate conjugates	Monosaccharide phosphates	997359	941630	993580	1.11904e+06	1.12982e+06	3.31628e+06	1.24686e+06	1.06428e+06	9.18499e+06	5.31033e+06	1.12975e+06	964758	3.728e+07	1.69299e+06	1.32986e+06	440376	1.03648e+06	1.00469e+06	2.29366e+06	4.9548e+06	2.97151e+06	4.97061e+06	836996	1.02717e+06
123	Diethyl phosphate	C4 H11 O4 P	154.039	3.741	155.047	Full match	No results	No results	2	Organic acids and derivatives	Organic phosphoric acids and derivatives	Phosphate esters	Dialkyl phosphates	243005	2.67203e+07	243878	239914	1.13504e+06	4.16019e+06	526258	268688	223196	223812	267167	820321	308010	341781	5.83146e+06	646127	3.09326e+06	197087	203746	6.87561e+06	1.17639e+07	233503	1.72874e+06	6.36541e+06
124	3-Hydroxy-3-methylbutanoic acid	C5 H10 O3	118.053	4.743	119.06	Invalid mass	No results	No results	2	Lipids and lipid-like molecules	Fatty Acyls	Fatty acids and conjugates	Hydroxy fatty acids	2.53479e+07	929398	276591	251670	1.05621e+06	833273	391674	345529	279389	226633	272228	267770	308151	704386	7.90118e+06	667400	287868	2.68784e+06	229273	9.56101e+06	511323	225119	924021	1.70475e+06
125	Diosgenin	C27 H42 O3	396.303	8.133	397.31	Invalid mass	No results	No results	2	Lipids and lipid-like molecules	Prenol lipids	Triterpenoids	Triterpenoids	583467	160769	960989	184772	638257	370147	1.04349e+06	187145	411186	2.34642e+06	171050	1.3755e+06	213656	239373	202000	577213	1.37415e+06	2.80736e+06	1.69327e+06	1.87871e+06	185837	176269	904577	187095
126	L-threo-3-Phenylserine	C9 H11 N O3	181.074	5.167	182.081	Full match	No results	Full match	2	Organic acids and derivatives	Carboxylic acids and derivatives	Amino acids, peptides, and analogues	Phenylalanine and derivatives	2.57835e+06	3.42425e+06	1.76219e+06	2.95033e+06	2.67327e+06	2.64472e+06	2.30755e+06	4.5913e+06	2.08173e+06	2.52595e+06	2.42215e+06	2.25718e+06	2.80593e+06	5.88096e+06	998882	4.58951e+06	1.96993e+06	351718	1.5787e+06	3.82588e+06	3.40885e+06	2.16902e+06	2.01296e+06	3.38551e+06
127	2-Arachidonyl Glycerol ether	C23 H40 O3	364.295	11.108	365.302	Invalid mass	No results	No results	2	Lipids and lipid-like molecules	Endocannabinoids	Not available	Endocannabinoids	185788	172768	183548	184298	198698	186163	199566	203200	176277	162947	179851	478724	228179	280678	207865	580377	1.50667e+06	143818	1.2459e+06	452976	217824	179242	140773	209430
128	5-Methylcytidine	C10 H15 N3 O5	257.101	2.013	258.108	No results	Full match	No results	2	Nucleosides, nucleotides, and analogues	Pyrimidine nucleosides	Not available	Pyrimidine nucleosides	1.17324e+07	1.21954e+07	1.07205e+07	2.03572e+07	1.05514e+07	1.13198e+07	1.17078e+07	1.29863e+07	1.13833e+07	9.90627e+06	1.13381e+07	1.09063e+06	8.82561e+06	7.77338e+06	1.2661e+07	752194	9.38e+06	1.06242e+07	3.1982e+06	1.05539e+07	1.27675e+07	1.34434e+07	1.14727e+07	1.138e+07
129	3-Ureidopropionic acid	C4 H8 N2 O3	132.053	1.351	133.061	No results	Full match	Full match	2	Organic acids and derivatives	Organic carbonic acids and derivatives	Ureas	Ureas	1.22982e+07	1.35575e+07	1.08648e+07	6.2894e+06	1.58295e+07	1.10135e+07	1.58785e+07	1.81453e+07	1.25263e+07	2.02054e+07	1.81038e+07	3.35877e+06	1.35031e+07	2.04959e+07	2.2267e+06	7.1973e+06	1.23335e+07	1.81316e+07	1.06323e+07	1.20516e+07	1.14726e+07	7.79733e+06	2.09439e+06	1.38743e+07
130	5-Methylcytosine	C5 H7 N3 O	125.059	1.353	273.108	No results	No results	Full match	2	Organoheterocyclic compounds	Diazines	Pyrimidines and pyrimidine derivatives	Hydroxypyrimidines	3.66564e+06	1.18462e+07	7.4121e+06	3.85603e+06	7.73066e+06	2.37557e+07	2.14255e+06	3.42367e+06	1.47394e+07	3.42877e+06	2.13515e+06	6.23754e+06	1.30064e+07	7.58546e+06	1.12089e+07	771388	3.32819e+06	2.589e+06	2.89264e+06	1.81491e+06	9.73969e+06	4.41088e+06	6.64635e+06	3.31945e+06
131	Acetylcysteine	C5 H9 N O3 S	163.03	1.858	146.027	No results	No results	Full match	2	Organic acids and derivatives	Carboxylic acids and derivatives	Amino acids, peptides, and analogues	N-acyl-L-alpha-amino acids	454936	221365	304321	391963	518184	245406	1.98787e+06	253640	216295	713363	230409	2.16311e+07	256574	1.15892e+06	999733	525045	424136	239091	4.93723e+06	213627	230331	206604	188893	737960
132	N-Acetyl-L-glutamine	C7 H12 N2 O4	188.079	1.712	189.087	No results	Full match	No results	2	Organic acids and derivatives	Carboxylic acids and derivatives	Amino acids, peptides, and analogues	Glutamine and derivatives	8.72236e+06	9.85995e+06	8.11834e+06	8.24337e+06	7.2401e+06	1.17251e+07	9.7616e+06	7.7708e+06	7.98466e+06	4.76811e+06	8.32686e+06	8.09323e+06	8.08921e+06	9.33773e+06	9.35334e+06	3.3183e+06	6.12656e+06	3.6866e+06	5.33233e+06	6.40058e+06	7.89568e+06	5.27774e+06	1.31429e+06	6.4378e+06
133	Proline-hydroxyproline	C10 H16 N2 O4	228.111	1.485	229.118	No results	Full match	No results	2	Organic acids and derivatives	Carboxylic acids and derivatives	Amino acids, peptides, and analogues	Dipeptides	1.41139e+07	7.59562e+06	8.41756e+06	5.88737e+06	4.90825e+06	10581329	6.33743e+06	7.90565e+06	5.47723e+06	3.47617e+06	1.87542e+06	1.91216e+07	6.50018e+06	2.7245e+06	1.06242e+07	2.60546e+06	4.83993e+06	4.76789e+06	1.83732e+06	899921	3.55456e+06	4.62505e+06	3.88383e+06	2.64291e+06
134	Erdosteine	C8 H11 N O4 S2	270.99	2.348	289.023	Invalid mass	No results	No results	2	Organic acids and derivatives	Carboxylic acids and derivatives	Amino acids, peptides, and analogues	N-acyl-alpha amino acids and derivatives	3.40508e+06	5.93527e+06	2.6736e+06	2.82415e+06	3.03221e+06	3.71299e+06	2.24506e+06	9.96716e+06	1.93266e+07	1.4104e+07	1.80182e+07	2.59988e+06	2.01568e+07	1.00504e+07	2.53524e+06	8.08364e+06	7.65795e+06	6.83306e+06	1.33963e+07	1.93661e+07	1.52786e+07	1.60013e+07	655104	3.21218e+06
135	Tetrahydrocorticosterone	C21 H34 O4	722.479	8.211	723.486	Invalid mass	No results	No results	2	Lipids and lipid-like molecules	Steroids and steroid derivatives	Hydroxysteroids	21-hydroxysteroids	277394	252746	280478	265750	285136	258146	292265	285564	244451	230727	293703	305284	340688	383156	309948	890329	4.07671e+06	6.8727e+06	1.03324e+07	1.99362e+07	275489	241396	204326	284626
136	Pyridoxamine 5-phosphate	C8 H13 N2 O5 P	248.053	5.204	249.061	Invalid mass	No results	No results	2	Organoheterocyclic compounds	Pyridines and derivatives	Pyridoxamines	Pyridoxamine 5'-phosphates	1.03749e+07	1.07347e+07	1.10406e+07	1.09681e+07	1.70276e+07	1.16803e+07	1.30314e+07	1.269e+07	1.50322e+07	1.41976e+07	1.82886e+07	1.63481e+07	1.05081e+07	1.28746e+07	1.46729e+07	6.34373e+06	1.29335e+07	1.06709e+07	1.22893e+07	10570341	7.58545e+06	1.90094e+07	8.35754e+06	1.95145e+07
137	2,6-Di-tert-butyl-1,4-benzoquinone	C14 H20 O2	220.143	6.786	221.151	Invalid mass	No results	No results	2	Lipids and lipid-like molecules	Prenol lipids	Monoterpenoids	Monocyclic monoterpenoids	1.43563e+07	1.24374e+07	1.49077e+07	1.34301e+07	1.43639e+07	1.27362e+07	1.42791e+07	1.09124e+07	1.16406e+07	1.26088e+07	1.39757e+07	1.21278e+07	1.76839e+07	1.83116e+07	1.07209e+07	1.18016e+07	1.33545e+07	5.06799e+06	1.55262e+07	9.97035e+06	11865437	1.27211e+07	9.93092e+06	1.20851e+07
138	Decanoylcarnitine	C17 H33 N O4	315.241	6.256	316.248	Full match	Invalid mass	No results	2	Lipids and lipid-like molecules	Fatty Acyls	Fatty acid esters	Acyl carnitines	6.61655e+06	3.68546e+06	2.47073e+06	1.92337e+06	948731	1.97553e+06	916178	4.63005e+06	1.65067e+06	4.11873e+06	1.77673e+06	9.25188e+06	610627	1.56596e+06	2.36144e+06	1.20243e+06	2.08729e+06	805415	2.14189e+06	971406	675674	2.5656e+06	1.76657e+06	1.94427e+06
139	5'-Deoxy-5'-(Methylthio)Adenosine	C11 H15 N5 O3 S	297.089	5.377	298.097	No results	No results	Full match	2	Nucleosides, nucleotides, and analogues	5'-deoxyribonucleosides	5'-deoxy-5'-thionucleosides	5'-deoxy-5'-thionucleosides	9.16637e+06	8.68848e+06	7.07804e+06	8.85279e+06	10282642	7.77401e+06	9.85954e+06	1.48389e+07	3.35027e+06	3.05836e+06	4.89294e+06	3.97213e+06	3.61575e+06	1.09043e+07	8.02094e+06	898866	5.35904e+06	3.08352e+06	2.47789e+06	5.07108e+06	3.70953e+06	4.67781e+06	7.31909e+06	7.89105e+06
140	Cyclohexylsulfamate	C6 H13 N O3 S	179.062	3.152	162.058	No results	No results	Full match	2	Organic acids and derivatives	Sulfamic acid derivatives	Cyclamates	Cyclamates	170547	638643	1.78778e+06	2.08924e+06	966815	793481	638214	229995	160528	1.46212e+06	372139	888290	234220	227293	566148	433937	561651	619807	1.07988e+06	548738	512878	2.95137e+06	461603	176857
141	Isovanillic acid	C8 H8 O4	168.041	5.107	337.089	Invalid mass	No results	No results	2	Benzenoids	Benzene and substituted derivatives	Benzoic acids and derivatives	P-methoxybenzoic acids and derivatives	219275	815334	724001	1.25487e+06	275098	307386	273367	587804	269004	257844	245165	229357	301794	336252	364975	1.50165e+06	243865	1.08965e+06	221708	1.6413e+06	786429	247362	191737	447735
142	Asp-Glu	C9 H14 N2 O7	262.08	2.467	263.087	No results	Full match	Full match	2	Organic acids and derivatives	Carboxylic acids and derivatives	Amino acids, peptides, and analogues	Dipeptides	2.98876e+06	8.06373e+06	4.42141e+06	6.9013e+06	2.07057e+06	1.37321e+07	8.37246e+06	2.20897e+06	4.86535e+06	4.44169e+06	3.15796e+06	3.0061e+06	3.73867e+06	2.68382e+06	2.38954e+06	1.06254e+06	3.11287e+06	2.18183e+06	2.86906e+06	5.5979e+06	6.02629e+06	1.23676e+06	8.1991e+06	4.68392e+06
143	3-(4-hydroxy-3-methoxyphenyl)propanoic acid	C10 H12 O4	178.06	5.75	179.067	Invalid mass	No results	No results	2	Phenylpropanoids and polyketides	Phenylpropanoic acids	-	Phenylpropanoic acids	1.39249e+06	2.49794e+06	538455	1.37438e+06	979303	1.24542e+06	989890	7.01142e+06	205302	892502	2.32891e+06	4.99192e+06	667367	1.45866e+06	3.7742e+06	771436	848994	573846	708465	239601	1.07516e+06	1.48814e+06	1.14081e+06	5.94636e+06
144	Choline bitartrate	C9 H19 N O7	253.117	1.934	254.124	No results	No results	Full match	2	Organic nitrogen compounds	Organonitrogen compounds	Quaternary ammonium salts	Cholines	2.15472e+06	1.65455e+06	1.61913e+06	1.5379e+06	1.68033e+06	1.28597e+06	1.29562e+06	3.30673e+06	2.14864e+06	2.07219e+06	838532	925859	447418	617519	364552	404707	1.72703e+06	1.25831e+06	1.60875e+06	969882	1.85891e+06	1.97503e+06	1.25605e+06	262194
145	Orlistat	C29 H53 N O5	533.341	5.55	534.348	Invalid mass	No results	No results	2	Organic acids and derivatives	Carboxylic acids and derivatives	Amino acids, peptides, and analogues	Leucine and derivatives	1.10117e+06	3.42537e+06	1.36683e+06	1.04397e+06	1.94192e+06	3.13069e+06	584252	6.03207e+06	765569	1.36736e+06	265546	954912	786430	5.34862e+06	2.86685e+06	2.22245e+06	820136	2.03989e+06	227946	1.84253e+06	136120	370994	6.1416e+06	1.12959e+06
146	Neosaxitoxin	C10 H17 N7 O5	315.129	3.789	316.136	Full match	No results	No results	2	Phenylpropanoids and polyketides	Saxitoxins, gonyautoxins, and derivatives	Not available	Saxitoxins, gonyautoxins, and derivatives	4.29219e+06	7.58351e+06	3.47567e+06	3.38654e+06	4.77186e+06	7.75491e+06	937572	4.52577e+06	8.9086e+06	1.20671e+07	557591	2.43691e+06	4.39646e+06	1.54326e+06	1.64151e+06	1.3485e+06	1.56973e+06	6.57314e+06	3.01044e+06	2.0737e+06	6.61879e+06	6.07705e+06	2.64508e+06	3.22191e+06
147	N-α-L-Acetyl-arginine	C8 H16 N4 O3	216.126	5.79	217.134	Invalid mass	No results	No results	2	Organic acids and derivatives	Carboxylic acids and derivatives	Amino acids, peptides, and analogues	N-acyl-L-alpha-amino acids	140358	123066	142711	126593	154210	122571	123107	120088	117745	118488	140234	130611	154251	186336	155743	401216	129816	109238	195802	137235	124534	108951	421774	121314
148	Cystamine	C4 H12 N2 S2	152.045	1.231	153.052	No results	No results	Full match	2	Organosulfur compounds	Organic disulfides	Dialkyldisulfides	Dialkyldisulfides	7.60009e+06	3.448e+06	1.07324e+07	7.37347e+06	8.99109e+06	6.7211e+06	7.21801e+06	3.64679e+06	7.53832e+06	9.61593e+06	7.72818e+06	5.9058e+06	9.486e+06	1.06044e+07	8.27215e+06	672781	7.39612e+06	5.75061e+06	5.23665e+06	5.99071e+06	1.39014e+07	6.98881e+06	6.23949e+06	6.49553e+06
149	Cys-Gly	C5 H10 N2 O3 S	178.041	5.534	179.049	No results	No results	Full match	2	Organic acids and derivatives	Carboxylic acids and derivatives	Amino acids, peptides, and analogues	Dipeptides	291477	292807	342467	4.05125e+06	344434	282818	338815	5.32018e+06	431604	296643	342705	364079	391576	4.82373e+06	4.33592e+06	1.60114e+06	295393	301477	348967	305848	398691	402911	269239	414147
150	DL-methionine sulfoxide	C5 H11 N O3 S	183.053	1.898	184.06	No results	Invalid mass	No match	2	Organic acids and derivatives	Carboxylic acids and derivatives	Amino acids, peptides, and analogues	Alpha amino acids	1.76408e+06	2.15725e+06	2.18768e+06	2.72968e+06	1.90739e+06	2.03301e+06	2.25594e+06	1.55356e+06	1.5412e+06	2.1302e+06	1.97173e+06	2.20191e+06	2.58947e+06	3.21004e+06	2.21241e+06	4.4007e+06	1.53357e+06	993418	2.03819e+06	363697	2.10449e+06	1.05691e+06	394498	2.95201e+06
151	Docosapentaenoic acid	C22 H34 O2	330.256	10.09	331.263	Full match	No results	Full match	2	Lipids and lipid-like molecules	Fatty Acyls	Fatty acids and conjugates	Very long-chain fatty acids	136770	130149	145127	137453	150712	137542	154964	145993	123663	122189	140608	446028	171632	192122	156145	424400	140706	121452	253014	123138	150742	132139	104317	152075
152	2'-O-Methylcytidine	C10 H15 N3 O5	257.101	2.996	258.108	No results	Full match	No results	2	Nucleosides, nucleotides, and analogues	Pyrimidine nucleosides	Not available	Pyrimidine nucleosides	2.93134e+06	4.18585e+06	4.97651e+06	5.68294e+06	4.09455e+06	5.089e+06	4.24503e+06	3.28801e+06	6.39838e+06	3.75966e+06	2.86405e+06	2.18756e+06	3.0569e+06	2.40718e+06	3.95599e+06	655108	3.36851e+06	2.88872e+06	2.77325e+06	5.32718e+06	4.61542e+06	3.60394e+06	3.15938e+06	2.9571e+06
153	L-Homocitrulline	C7 H15 N3 O3	189.111	1.495	190.118	No results	No results	Full match	2	Organic acids and derivatives	Carboxylic acids and derivatives	Amino acids, peptides, and analogues	L-alpha-amino acids	573431	548006	621021	873618	605313	664586	646017	552525	1.35128e+06	586795	512417	485430	512200	504675	619265	3.41362e+06	522047	448082	465347	463222	512466	489795	357533	584576
154	D-Ala-D-Ala	C6 H12 N2 O3	160.085	1.466	161.092	No results	No results	Full match	2	Organic acids and derivatives	Carboxylic acids and derivatives	Amino acids, peptides, and analogues	Dipeptides	2.89632e+06	2.56143e+06	1.24229e+06	2.18185e+06	1.60596e+06	1.1267e+06	2.8994e+06	1.62882e+06	296272	1.48032e+06	476814	2.53444e+06	457783	1.6992e+06	1.96065e+06	3.25342e+07	1.0757e+06	1.03379e+06	351362	376406	627107	386637	2.39023e+06	2.40974e+06
155	Tetrahydrocortisone	C21 H32 O5	346.214	6.258	347.221	Invalid mass	No match	No match	2	Lipids and lipid-like molecules	Steroids and steroid derivatives	Hydroxysteroids	21-hydroxysteroids	1.67542e+06	3.57603e+06	1.60305e+06	1.36109e+06	1.5845e+06	994696	643945	1.73149e+06	904305	323235	450685	1.36766e+06	2.23045e+06	658570	1.65831e+06	1.81107e+06	1.58809e+06	440193	1.21935e+06	643454	407563	733988	610363	1.43722e+06
156	Progesterone	C21 H30 O2	314.224	6.114	315.231	Full match	No results	Full match	2	Lipids and lipid-like molecules	Steroids and steroid derivatives	Pregnane steroids	Gluco/mineralocorticoids, progestogins and derivatives	2.30753e+06	2.17277e+06	1.59671e+06	1.77618e+06	2.40765e+06	1.30218e+06	1.10894e+06	1.67448e+06	1.80754e+06	1.42546e+06	1.94574e+06	615418	2.5667e+06	2.40522e+06	1.57173e+06	4.33016e+06	1.30241e+06	742036	853406	629329	1.11401e+06	1.06629e+06	742948	2.15843e+06
157	Nicotinate ribonucleoside	C11 H13 N O6	255.074	2.046	238.071	No results	No results	Full match	2	Organic oxygen compounds	Organooxygen compounds	Carbohydrates and carbohydrate conjugates	Glycosylamines	558516	1.23196e+06	1.20414e+06	1.0896e+06	467135	1.55258e+06	896304	1.03466e+06	1.39867e+06	1.62486e+06	453926	1.4729e+06	5.26382e+06	719421	720006	658146	679727	1.68637e+06	1.26957e+06	932795	1.07004e+06	627735	1.10935e+06	953927
158	Guanosine monophosphate	C10 H14 N5 O8 P	363.058	2.867	364.065	No results	No results	Full match	2	Nucleosides, nucleotides, and analogues	Purine nucleotides	Purine ribonucleotides	Purine ribonucleoside monophosphates	2.43963e+06	3.0758e+06	232660	240326	259172	239119	258000	1.08232e+07	225767	222264	247669	213489	288880	342212	285489	658992	234954	192264	203371	208996	236934	220028	175585	475328
159	3-Iodo-L-tyrosine	C9 H10 I N O3	306.97	5.158	307.977	Full match	No results	Full match	2	Organic acids and derivatives	Carboxylic acids and derivatives	Amino acids, peptides, and analogues	Tyrosine and derivatives	721420	195158	1.25753e+06	214880	179280	476627	232970	215265	9.50763e+06	171415	202930	223321	208515	257853	238459	1.05728e+06	173248	180415	2.30024e+06	1.33177e+06	192245	185518	137020	252915
160	Andrographolide	C20 H30 O5	350.213	9.987	351.22	Invalid mass	No results	No results	2	Organoheterocyclic compounds	Lactones	Gamma butyrolactones	Gamma butyrolactones	139390	131094	161900	136646	157176	213322	153684	143743	320916	142739	150423	3.163e+06	171285	197583	163368	439851	360074	2.04496e+06	3.00826e+06	1.12212e+06	152650	128445	280283	154868
161	Guggulsterone	C21 H28 O2	312.208	5.873	313.215	No results	No results	Full match	2	Lipids and lipid-like molecules	Steroids and steroid derivatives	Androstane steroids	Androgens and derivatives	475705	384580	1.05468e+06	1.58935e+06	1.00957e+06	1.51979e+06	1.10242e+06	816661	1.69415e+06	1.24201e+06	985187	1.2677e+06	2.15903e+06	2.11198e+06	1.63813e+06	4.4636e+06	972347	1.37405e+06	1.07038e+06	1.12378e+06	1.51177e+06	1.00986e+06	569163	1.52107e+06
162	DL-Panthenol	C9 H19 N O4	205.131	2.019	188.127	No results	No results	Full match	2	Lipids and lipid-like molecules	Fatty Acyls	Fatty amides	N-acyl amines	1.19577e+06	1.39283e+06	1.64927e+06	1.23281e+06	2.04526e+06	1.09357e+06	1.58288e+06	1.06483e+06	993952	1.21423e+06	1.00091e+06	946886	1.28437e+06	1.13047e+06	1.14208e+06	7.08211e+06	1.21506e+06	987991	1.07715e+06	1.30783e+06	1.14218e+06	1.30076e+06	1.10928e+06	915942
163	Coenzyme Q2	C19 H26 O4	318.187	9.983	319.194	Invalid mass	No results	No results	2	Lipids and lipid-like molecules	Prenol lipids	Quinone and hydroquinone lipids	Ubiquinones	165275	155437	170443	162021	186363	165726	182223	172713	149151	146556	178356	2.26511e+06	203093	234273	193705	521529	337121	1.26906e+06	1.72667e+06	892713	180997	152757	179225	183626
164	O-Phospho-L-serine	C3 H8 N O6 P	185.009	1.559	207.998	No results	No results	Full match	2	Organic acids and derivatives	Carboxylic acids and derivatives	Amino acids, peptides, and analogues	L-alpha-amino acids	606492	1.56211e+06	576621	2.26007e+06	1.3197e+06	1.13525e+06	1.54595e+06	925625	876720	790577	361252	1.45394e+06	539768	676668	676981	555477	779066	472844	1.23956e+06	1.42409e+06	1.48697e+06	487803	1.40043e+06	584001
165	Ethyl oleate	C20 H38 O2	310.287	8.577	328.32	Full match	No results	Full match	2	Lipids and lipid-like molecules	Fatty Acyls	Fatty acid esters	Fatty acid esters	369330	768857	573613	396966	458005	331196	1.05664e+06	154130	137909	487920	176820	7.15888e+06	396989	268161	178728	503871	277844	246073	1.71209e+06	573342	153654	146423	543560	367898
166	Stearoyl Ethanolamide	C20 H41 N O2	327.313	8.559	328.321	Full match	No results	No results	2	Organic nitrogen compounds	Organonitrogen compounds	Amines	N-acylethanolamines	341645	739047	573613	396966	458005	331196	1.05702e+06	147284	129689	487920	176820	7.15888e+06	396989	227688	168074	453405	277844	246073	1.71209e+06	573519	150076	137695	505514	367898
167	11β-Hydroxyandrosterone	C19 H30 O3	306.219	6.574	307.226	Full match	No results	No results	2	Lipids and lipid-like molecules	Steroids and steroid derivatives	Androstane steroids	Androgens and derivatives	1.6657e+06	2.04689e+06	3.78279e+06	1.56856e+06	2.0113e+06	2.13979e+06	1.421e+06	4.03517e+06	7.21345e+06	1.97967e+06	1.84661e+06	2.22441e+06	1.21591e+06	2.30363e+06	2.73568e+06	3.2443e+06	5.63747e+06	4.90814e+06	5.6197e+06	2.17977e+06	3.61491e+06	1.38734e+06	2.00209e+06	1.19302e+06
168	Dl-Lanthionine	C6 H12 N2 O4 S	208.052	5.669	209.059	No results	No results	Full match	2	Organic acids and derivatives	Carboxylic acids and derivatives	Amino acids, peptides, and analogues	Cysteine and derivatives	232217	228176	257998	633402	712289	495461	210020	687804	218368	195805	782335	252416	294738	296811	9.07973e+06	799146	237856	230902	428873	216323	241306	440157	5.28409e+06	220650
169	2-(14,15-Epoxyeicosatrienoyl) glycerol	C23 H38 O5	394.269	9.637	395.277	Invalid mass	No results	No results	2	Lipids and lipid-like molecules	Glycerolipids	Monoradylglycerols	2-monoacylglycerols	4.41657e+06	4.30708e+06	4.61939e+06	4.81284e+06	4.90483e+06	3.72576e+06	4.42054e+06	4.52958e+06	4.09264e+06	4.10893e+06	4.44343e+06	3.60593e+06	5.2946e+06	5.9762e+06	5.21842e+06	1.11687e+07	5.33722e+06	3.45408e+06	2.99752e+06	3.35126e+06	3.58091e+06	3.70799e+06	2.4817e+06	4.37323e+06
170	Tangeritin	C20 H20 O7	372.12	6.766	373.128	Full match	No results	No results	2	Phenylpropanoids and polyketides	Flavonoids	O-methylated flavonoids	8-O-methylated flavonoids	213579	175266	216441	214964	225087	191446	212679	206157	6.6847e+06	171877	193426	503508	254315	254568	624755	951197	198190	153801	265131	222176	210276	159129	831271	196241
171	gamma-Glutamyltyrosine	C14 H18 N2 O6	310.116	2.469	311.123	No results	Full match	No results	2	Organic acids and derivatives	Carboxylic acids and derivatives	Amino acids, peptides, and analogues	Tyrosine and derivatives	228943	263064	319893	321893	326126	294759	340029	286476	195492	2.96744e+06	2.22512e+06	296885	1.1899e+06	467171	315540	667669	571477	1.16355e+06	2.45172e+06	4.55355e+06	1.18026e+06	3.81948e+06	225084	350059
172	Chlortetracycline	C22 H23 Cl N2 O8	1000.19	11.376	501.102	Invalid mass	No results	No results	2	Phenylpropanoids and polyketides	Tetracyclines	Not available	Tetracyclines	947350	994749	1.26363e+06	953246	867456	899877	1.01695e+06	7.15652e+06	925645	871260	839297	1.10765e+06	1.10604e+06	1.27414e+06	1.12142e+06	2.45222e+06	924461	753611	941405	897832	796522	793495	5.48404e+06	892353
173	5,6-Dihydroxyindole-2-Carboxylic Acid	C9 H7 N O4	193.037	5.253	194.044	No results	No results	Full match	2	Organoheterocyclic compounds	Indoles and derivatives	Indolecarboxylic acids and derivatives	Indolecarboxylic acids and derivatives	262889	294773	354713	296410	367520	299823	321674	327277	373146	291552	375799	366803	364909	378011	350300	1.40587e+06	331793	289549	322257	676720	278366	314685	289920	321514
174	Quinoline-4-carboxylic acid	C10 H7 N O2	173.048	3.421	174.055	No results	No results	Full match	2	Organoheterocyclic compounds	Quinolines and derivatives	Quinoline carboxylic acids	Quinoline carboxylic acids	3.22139e+06	928011	1.30791e+06	2.04957e+06	1.53552e+06	1.71844e+06	2.69177e+06	1.73986e+06	1.71199e+06	2.61359e+06	2.6183e+06	380348	461871	1.54535e+06	453641	998894	1.4152e+06	1.80155e+06	1.45301e+06	3.63684e+06	422713	927039	692194	5.08916e+06
175	16(R)-HETE	C20 H32 O3	360.227	8.125	343.223	Invalid mass	No results	No results	2	Lipids and lipid-like molecules	Fatty Acyls	Eicosanoids	Hydroxyeicosatetraenoic acids	2.37176e+06	744843	1.05757e+06	690373	1.0638e+06	840986	581430	283207	1.14265e+06	1.21253e+06	477591	3.7742e+06	726500	595873	720271	1.16627e+06	1.18048e+06	4.18749e+06	2.71233e+06	3.85177e+06	838951	677785	518594	479489
176	Palmitoylethanolamide	C18 H37 N O2	299.282	7.97	300.289	No results	No results	Full match	2	Organic acids and derivatives	Carboximidic acids and derivatives	Carboximidic acids	Carboximidic acids	362942	625563	496605	288910	514602	242977	660119	185210	446590	469661	264858	5.39667e+06	292748	266136	224806	601933	250923	433199	949908	233746	195697	162209	442866	257064
177	(3-Methoxy-4-hydroxyphenyl)ethylene glycol sulfate	C9 H12 O7 S	264.03	3.624	265.037	No results	No results	Full match	2	Organic acids and derivatives	Organic sulfuric acids and derivatives	Arylsulfates	Phenylsulfates	3.34023e+06	1.74879e+06	976737	1.58841e+06	1.09512e+06	1.36381e+06	1.53179e+06	3.14512e+06	1.30889e+06	2.45636e+06	1.07462e+06	462962	1.74679e+06	2.03612e+06	299261	635207	1.75276e+06	2.49354e+06	1.87369e+06	1.52257e+06	1.64635e+06	1.15146e+06	1.33084e+06	2.23716e+06
178	Troxerutin	C33 H42 O19	780.18	11.093	781.188	Invalid mass	No results	No results	2	Phenylpropanoids and polyketides	Flavonoids	Flavonoid glycosides	Flavonoid-3-O-glycosides	2.96215e+06	4.2072e+06	3.76874e+06	4.30271e+06	4.39107e+06	4.36614e+06	4.86544e+06	4.14454e+06	3.20506e+06	4.88118e+06	4.08343e+06	3.66145e+06	4.53074e+06	4.10787e+06	5.22521e+06	1.29521e+07	5.21804e+06	3.24489e+06	3.74411e+06	3.45147e+06	3.37672e+06	4.07815e+06	3.8239e+06	5.74049e+06
179	Creatine phosphate	C4 H10 N3 O5 P	211.036	1.868	212.043	No results	No results	Full match	2	Organic acids and derivatives	Carboxylic acids and derivatives	Amino acids, peptides, and analogues	Alpha amino acids and derivatives	2.3929e+06	2.81112e+06	1.1867e+06	2.82314e+06	4.03847e+06	1.26894e+06	4.101e+06	3.0497e+06	896724	1.22221e+06	1.06239e+06	1.46218e+06	950889	2.54835e+06	1.137e+06	1.85113e+06	1.07389e+06	1.17268e+06	1.15101e+06	971685	1.04496e+06	1.3556e+06	1.15671e+06	1.69706e+06
180	Cefotaxime	C16 H17 N5 O7 S2	455.057	5.26	456.064	Full match	No results	No results	2	Organoheterocyclic compounds	Lactams	Beta lactams	Cephalosporin 3'-esters	152694	150896	168326	156784	184548	153126	164910	179412	180540	148560	172616	183730	178694	204062	193528	578074	163664	154042	166746	163246	140775	148515	121278	174330
181	cAMP	C10 H12 N5 O6 P	329.051	1.443	330.058	No results	No results	Full match	2	Nucleosides, nucleotides, and analogues	Purine nucleotides	Cyclic purine nucleotides	3',5'-cyclic purine nucleotides	3.36614e+06	1.49659e+06	2.28182e+06	1.57867e+06	1.25074e+06	3.22189e+06	1.81457e+06	2.68597e+06	1.39349e+06	4.40346e+06	1.15766e+06	1.0499e+06	1.09679e+06	1.38405e+06	1.2117e+06	807638	1.26777e+06	2.02854e+06	2.86867e+06	1.40868e+06	1.60807e+06	1.13887e+06	1.5263e+06	1.37331e+06
182	Biliverdin	C33 H34 N4 O6	582.247	6.271	583.255	No results	Full match	No results	2	Organoheterocyclic compounds	Tetrapyrroles and derivatives	Bilirubins	Bilirubins	391804	311904	1.03864e+06	308702	306696	254266	243417	213850	251184	217839	245656	3.10843e+06	272933	316410	276951	1.22054e+06	251760	223309	821759	293126	274671	230153	205833	274049
183	cGMP	C10 H12 N5 O7 P	345.048	9.334	346.055	No results	No results	Full match	2	Nucleosides, nucleotides, and analogues	Purine nucleotides	Cyclic purine nucleotides	3',5'-cyclic purine nucleotides	117553	110677	124251	115940	126613	121884	133588	128147	116708	102152	127375	3.4927e+06	150836	165326	147229	374497	129617	108769	114555	116033	132028	116206	91817.8	136435
184	Myristic acid	C14 H28 O2	228.209	1	229.216	No results	No results	Full match	2	Lipids and lipid-like molecules	Fatty Acyls	Fatty acids and conjugates	Long-chain fatty acids	258726	3.3857e+06	238579	268403	332368	298349	319039	300020	248286	238953	296496	213366	362682	275722	296842	595053	267353	199766	272462	524265	313181	303588	203505	245894
185	Cholest-4-en-3-one	C27 H44 O	384.339	11.311	385.346	Full match	No results	No results	2	Lipids and lipid-like molecules	Steroids and steroid derivatives	Cholestane steroids	Cholesterols and derivatives	353670	335306	353826	381067	376258	336530	363489	362951	335849	306489	349481	375640	436463	494543	406596	8.7583e+06	351195	287627	317446	306858	334810	308666	267005	355346
186	Leukotriene B4 Ethanolamide	C22 H37 N O4	401.251	7.476	402.259	Invalid mass	No results	No results	2	Organic nitrogen compounds	Organonitrogen compounds	Amines	N-acylethanolamines	182489	153814	190664	172953	205062	172362	184840	178789	167745	161393	206513	202970	209616	255542	201922	578290	226915	419586	876903	2.65366e+06	184877	155011	128017	176635
187	Artesunate	C19 H28 O8	192.089	5.054	193.096	Invalid mass	No results	No results	2	Lipids and lipid-like molecules	Prenol lipids	Sesquiterpenoids	Artemisinins	375897	279499	467173	168766	159716	169696	1.41661e+06	254353	460658	271312	179829	343897	188507	431303	254361	549245	185653	318052	137134	129491	158491	142761	586501	148421
188	Choline Glycerophosphate	C8 H20 N O6 P	257.103	5.579	258.11	No results	No results	Full match	2	Lipids and lipid-like molecules	Glycerophospholipids	Glycerophosphocholines	Glycerophosphocholines	122206	2.62276e+06	144691	124914	144080	121040	145006	130093	1.86491e+06	126957	146102	144075	167587	182102	147278	383130	125123	1.12345e+06	143963	130897	170632	133146	115229	177247
189	Adenosine 5'-Diphosphate	C10 H15 N5 O10 P2	427.031	2.22	428.038	No results	No results	Full match	2	Nucleosides, nucleotides, and analogues	Purine nucleotides	Purine ribonucleotides	Purine ribonucleoside diphosphates	369702	319116	846627	708972	353366	450822	301632	543119	955485	1.03713e+06	1.01772e+06	1.91096e+06	1.61646e+06	358246	290631	580357	633230	1.09533e+06	1.28325e+06	1.2692e+06	1.05337e+06	1.28225e+06	218306	305157
190	Guanethidine Monosulfate	C10 H24 N4 O4 S	296.153	5.497	297.16	No results	No results	Full match	2	Organic acids and derivatives	Organic sulfuric acids and derivatives	Organic sulfuric acids	Organic sulfuric acids	147576	1.52744e+06	159162	133983	145435	118177	143712	2.73331e+06	200550	121754	146610	172907	173522	186842	162722	425819	133218	141641	150098	141120	128441	189298	96377.2	126446
191	Palmitoyl sphingomyelin	C39 H79 N2 O6 P	702.566	11.648	703.574	Full match	No results	No results	2	Lipids and lipid-like molecules	Sphingolipids	Phosphosphingolipids	Phosphosphingolipids	225419	218217	222830	222339	232549	224576	243336	238131	202913	191202	218502	198293	269732	328918	250560	696632	220595	177504	203038	200832	214123	194161	169417	223221
192	Gly-Tyr	C11 H14 N2 O4	238.095	5.434	515.153	No results	No results	Full match	2	Organic acids and derivatives	Carboxylic acids and derivatives	Amino acids, peptides, and analogues	Peptides	130486	201624	127793	120887	141153	109202	129817	114153	312007	103155	117760	202931	204838	167770	138860	463942	127505	228835	139557	225955	111463	109686	109852	116035
193	Methylmalonate	C4 H6 O4	118.027	0.515	119.034	No results	No results	Full match	2	Organic acids and derivatives	Carboxylic acids and derivatives	Dicarboxylic acids and derivatives	Dicarboxylic acids and derivatives	1.35962e+06	2.11782e+06	2.13953e+06	2.24323e+06	2.41886e+06	1.94032e+06	1.77466e+06	1.84736e+06	1.56037e+06	1.65461e+06	2.36407e+06	1.66637e+06	2.13635e+06	2.01662e+06	1.85834e+06	4.75707e+06	1.64232e+06	1.30579e+06	1.52531e+06	1.4634e+06	2.06622e+06	1.55159e+06	1.48065e+06	2.17739e+06
194	9-Aminoacridine	C13 H10 N2	194.084	6.092	195.091	No results	No results	Full match	2	Organoheterocyclic compounds	Quinolines and derivatives	Benzoquinolines	Acridines	228554	204411	255889	205663	227156	190070	224851	202098	204735	206403	218174	548099	242855	305120	239026	1.01513e+06	214409	181814	304825	2.00456e+06	234909	192585	217995	207544
195	Arachidonoyl serinol	C23 H39 N O3	377.29	10.839	378.297	Invalid mass	No results	No results	2	Lipids and lipid-like molecules	Fatty Acyls	Fatty amides	N-acyl amines	171718	166046	172962	168614	184332	176898	187768	191834	160566	160274	183667	1.98723e+06	219845	247800	211285	522939	180194	136829	212270	160636	183339	166325	130131	187628
196	Traumatic acid	C12 H20 O4	228.136	5.092	229.143	No results	No results	Full match	2	Lipids and lipid-like molecules	Fatty Acyls	Fatty acids and conjugates	Medium-chain fatty acids	1.62336e+06	1.49145e+06	1.48367e+06	1.73527e+06	2.28332e+06	1.04166e+06	1.70113e+06	2.03191e+06	683036	1.28148e+06	1.99707e+06	1.70333e+06	874984	1.44538e+06	1.8438e+06	1.04214e+06	1.36563e+06	1.1512e+06	1.58063e+06	1.19444e+06	1.28114e+06	845993	1.43346e+06	1.5501e+06
197	Rosmarinic acid	C18 H16 O8	355.126	5.152	378.115	Invalid mass	No results	No results	2	Phenylpropanoids and polyketides	Cinnamic acids and derivatives	Hydroxycinnamic acids and derivatives	Coumaric acids and derivatives	94069.5	106394	103639	126103	118187	119799	124498	120334	101085	96942.6	97975.8	100614	122561	145793	122341	771820	98938.8	96881.2	101958	94438.1	1.85614e+06	89194.7	79822.5	131222
198	L-Cysteinesulfinic acid	C3 H7 N O4 S	153.009	1.118	154.017	No results	No results	Full match	2	Organic acids and derivatives	Carboxylic acids and derivatives	Amino acids, peptides, and analogues	L-alpha-amino acids	683529	707739	918101	1.16613e+06	1.17487e+06	1.15679e+06	1.03334e+06	1.22483e+06	940185	549593	1.55541e+06	942495	1.10286e+06	1.34483e+06	1.5702e+06	640552	997314	970140	1.13344e+06	777891	1.03632e+06	1.04682e+06	755666	1.15115e+06
199	Lenalidomide	C13 H13 N3 O3	276.115	1.643	277.122	Invalid mass	No results	No results	2	Organoheterocyclic compounds	Isoindoles and derivatives	Isoindolines	Isoindolones	544927	1.01911e+06	958035	1.291e+06	863856	1.05488e+06	1.12885e+06	645352	777150	840473	676135	485681	791369	1.30445e+06	305635	531007	563206	383257	779034	586053	798279	397524	700303	303722
200	Glu-Glu	C10 H16 N2 O7	276.096	3.748	277.103	No results	No results	Full match	2	Organic acids and derivatives	Carboxylic acids and derivatives	Amino acids, peptides, and analogues	Dipeptides	792403	1.1958e+06	884917	874612	520164	1.04215e+06	1.20451e+06	399850	509644	1.17164e+06	594452	147951	417625	201791	157475	381480	588990	453794	572134	666069	754267	614544	734959	462561
201	Neohesperidin	C28 H34 O15	610.204	5.475	611.211	Invalid mass	No results	No results	2	Phenylpropanoids and polyketides	Flavonoids	Flavonoid glycosides	Flavonoid O-glycosides	15854.6	16593.1	17027.9	16349.8	17195.1	15219.4	15162.2	15111.8	30121	13473	15775.6	24856.7	24919	22532.5	17601.2	48519.3	16487.7	19802.2	15649.5	15210.2	16556.2	15560.3	12847.8	14499.9
202	5-Methyluridine	C10 H14 N2 O6	258.085	2.161	259.092	No results	No results	Full match	2	Nucleosides, nucleotides, and analogues	Pyrimidine nucleosides	Not available	Pyrimidine nucleosides	1.06647e+08	7.8972e+07	5.2876e+06	7.54103e+07	8.89396e+07	8.25067e+07	4.37087e+07	4.78236e+07	4.69802e+08	7.42171e+08	4.39453e+08	5.31065e+07	4.27174e+08	6.79951e+07	8.33266e+07	5.27261e+07	170915655	291617420	655069401	1207937796	4.89291e+08	2.25111e+08	6.36024e+07	4.22718e+07
203	Pyridoxal	C8 H9 N O3	185.069	1.962	168.065	Invalid mass	Invalid mass	No results	2	Organoheterocyclic compounds	Pyridines and derivatives	Pyridine carboxaldehydes	Pyridoxals and derivatives	4.06842e+07	1.75078e+08	3.2426e+07	314867249	7.8228e+06	6.83408e+06	1.67106e+08	5.32465e+06	5.86317e+06	2.87048e+07	1.79068e+08	2.66734e+08	5.18391e+07	3.80489e+08	2.23012e+07	1.15573e+07	5.48742e+06	3.89676e+07	153881690	4.38021e+06	1.48042e+07	5.19264e+06	4.97379e+06	4.81085e+08
204	alpha-Ketoglutaric acid	C5 H6 O5	146.021	2.014	147.029	No results	No results	Full match	2	Organic acids and derivatives	Keto acids and derivatives	Gamma-keto acids and derivatives	Gamma-keto acids and derivatives	3.56347e+08	2.42456e+08	272236119	2.31492e+08	200127688	2.74019e+08	2.99347e+08	1.99213e+08	1.23254e+08	1.95232e+08	1.98565e+08	1.41658e+08	1.74461e+08	1.31691e+08	1.69211e+08	4.9415e+06	1.87532e+08	2.52467e+08	2.20614e+08	1.48369e+08	1.42111e+08	2.56593e+08	1.74639e+08	1.99606e+08
205	Quinolinic acid	C7 H5 N O4	167.022	1.894	168.029	No results	No results	Full match	2	Organoheterocyclic compounds	Pyridines and derivatives	Pyridinecarboxylic acids and derivatives	Pyridinecarboxylic acids	1.92992e+06	802840	1.13869e+06	505492	674805	509275	615495	1.66839e+06	405765	978111	496736	1.05131e+06	1.41935e+06	1.50707e+06	503229	841198	490755	597369	476417	4.10345e+06	442022	562236	394001	675012
206	L-Leucyl-L-Alanine	C9 H18 N2 O3	202.131	1.745	203.139	No results	No results	Full match	2	Organic acids and derivatives	Carboxylic acids and derivatives	Amino acids, peptides, and analogues	Peptides	4.18024e+07	6.10104e+07	7.66509e+07	6.17322e+07	5.61915e+07	9.77744e+07	7.64484e+07	4.88186e+07	6.148e+07	5.29601e+07	6.05118e+07	1.1225e+08	4.15969e+07	8.16099e+07	6.57367e+07	1.44056e+07	5.56909e+07	4.07771e+07	6.97401e+07	7.09162e+07	7.32476e+07	6.76103e+07	6.59594e+07	6.32394e+07
207	D-Phenylalanine	C9 H11 N O2	165.079	5.466	166.086	No results	No results	Full match	2	Organic acids and derivatives	Carboxylic acids and derivatives	Amino acids, peptides, and analogues	Phenylalanine and derivatives	3.99162e+07	4.73255e+07	5.24107e+07	4.46001e+07	5.33178e+07	5.43446e+07	4.81214e+07	6.43857e+07	5.69532e+07	6.65415e+07	4.88372e+07	3.15523e+07	6.45065e+07	5.78266e+07	4.46148e+07	6.04455e+07	4.51269e+07	5.50894e+07	3.77263e+07	6.61495e+07	4.48469e+07	4.1722e+07	3.20455e+07	4.77882e+07
208	N-Acetylneuraminic acid	C11 H19 N O9	331.087	1.378	332.095	Invalid mass	No results	No results	2	Organic oxygen compounds	Organooxygen compounds	Carbohydrates and carbohydrate conjugates	N-acylneuraminic acids	4.51731e+07	1.16608e+08	7.9141e+07	8.60997e+07	4.99719e+07	7.55269e+07	9.62487e+07	6.03931e+07	5.57583e+07	5.06138e+07	4.9587e+07	5.58326e+07	5.78009e+07	7.70309e+07	6.84979e+07	6.85244e+06	1.66493e+07	3.22948e+07	6.689e+07	5.5149e+07	7.49696e+07	1.81021e+07	7.55695e+07	4.6058e+07
209	2-(Formylamino)Benzoic Acid	C8 H7 N O3	165.043	4.732	166.05	No results	No results	Full match	2	Benzenoids	Benzene and substituted derivatives	Benzoic acids and derivatives	Benzoic acids	2.54757e+07	3.74491e+07	2.41524e+07	9.43949e+07	1.88395e+07	1.19585e+07	4.33201e+07	2.84593e+07	1.75827e+07	5.06982e+07	4.59467e+07	4.13591e+07	6.52588e+07	1.61214e+08	1.17357e+07	2.73879e+07	3.98626e+07	5.1183e+07	1.70422e+07	2.14708e+07	1.60306e+07	1.91467e+07	1.27673e+07	1.82253e+08
210	1,4-Dihydro-1-Methyl-4-Oxo-3-Pyridinecarboxamide	C7 H8 N2 O2	152.058	3.155	153.066	No results	No results	Full match	2	Organoheterocyclic compounds	Pyridines and derivatives	Pyridinecarboxylic acids and derivatives	Nicotinamides	5.51353e+07	2.85965e+07	3.14192e+07	4.19576e+07	3.0456e+07	3.09153e+07	6.06686e+07	2.97448e+07	4.09532e+07	5.53987e+07	5.16187e+07	1.96714e+07	6.02155e+06	4.03267e+07	8.8848e+06	1.17844e+07	3.07947e+07	3.34955e+07	3.07673e+07	7.28809e+07	1.46953e+07	2.07148e+07	1.73089e+07	9.335e+07
211	gamma-Glutamylleucine	C11 H20 N2 O5	260.137	5.344	261.144	No results	Full match	Full match	2	Organic acids and derivatives	Carboxylic acids and derivatives	Amino acids, peptides, and analogues	Dipeptides	2.91231e+07	2.44819e+07	1.93554e+07	2.78986e+07	2.16887e+07	2.25697e+07	2.3565e+07	2.93379e+07	1.21211e+07	3.10276e+07	1.77088e+07	1.28449e+07	1.21397e+07	2.07967e+07	1.56897e+07	9.758e+06	2.14367e+07	1.86404e+07	1.7469e+07	1.89979e+07	2.10802e+07	2.27516e+07	1.58023e+07	2.34845e+07
212	D-glutamine	C5 H10 N2 O3	146.069	2.78	147.076	No results	No results	Full match	2	Organic acids and derivatives	Carboxylic acids and derivatives	Amino acids, peptides, and analogues	D-alpha-amino acids	6.62106e+07	6.44857e+07	6.77534e+07	5.6419e+07	6.76515e+07	6.93289e+07	7.75613e+07	3.8202e+07	6.62379e+07	2.14699e+07	5.85528e+07	5.85058e+07	3.87825e+07	6.32225e+07	6.79275e+07	1.76903e+07	6.93285e+07	4.82617e+07	4.59691e+07	4.08926e+07	5.69811e+07	3.21806e+07	5.06388e+07	6.42822e+07
213	Tyramine	C8 H11 N O	137.084	4.838	138.091	No results	No results	Full match	2	Benzenoids	Benzene and substituted derivatives	Phenethylamines	Phenethylamines	1.16648e+07	7.81464e+06	1.6459e+07	1.20008e+07	3.72395e+07	7.499e+06	1.00533e+07	1.14569e+07	9.3803e+06	2.51845e+07	1.34837e+07	8.88434e+06	1.34504e+07	1.51947e+07	8.72226e+06	1.77753e+07	4.07447e+07	2.55643e+07	1.49692e+07	8.02826e+06	9.55574e+07	4.49433e+07	6.34237e+06	9.36776e+06
214	N-lactoyl-phenylalanine	C12 H15 N O4	237.1	5.165	238.107	No results	No results	Full match	2	Organic acids and derivatives	Carboxylic acids and derivatives	Amino acids, peptides, and analogues	Phenylalanine and derivatives	3.80954e+06	8.5139e+06	1.22907e+07	1.26115e+07	6.11234e+06	9.3503e+06	9.27828e+06	1.17444e+07	1.24044e+07	9.8916e+06	1.18549e+07	7.44496e+06	9.16172e+06	9.91182e+06	7.57949e+06	1.38867e+06	1.00774e+07	4.49595e+06	1.32407e+07	7.89238e+06	8.44807e+06	5.33885e+06	9.42199e+06	1.88726e+07
215	Glu-Gln	C10 H17 N3 O6	275.111	1.416	276.119	No results	Full match	No results	2	Organic acids and derivatives	Carboxylic acids and derivatives	Amino acids, peptides, and analogues	Dipeptides	2.84816e+07	2.36739e+07	2.1256e+07	1.82349e+07	3.27483e+07	3.05987e+07	3.17492e+07	2.53314e+07	1.71324e+07	4.44432e+06	7.04876e+06	1.85368e+07	7.76273e+06	3.5098e+07	6.02406e+07	1.0641e+06	1.6292e+07	9.97152e+06	1.091e+06	1.24515e+06	3.4884e+06	8.02269e+06	2.12336e+07	2.52829e+07
216	Anserine	C10 H16 N4 O3	240.122	1.322	241.129	No results	No results	Full match	2	Organic acids and derivatives	Peptidomimetics	Hybrid peptides	Hybrid peptides	1.8842e+07	2.1442e+07	1.85601e+07	1.59188e+07	2.03085e+07	8.59039e+06	2.17676e+07	1.57244e+07	1.32847e+07	7.31926e+06	1.13578e+06	2.47575e+07	7.10792e+06	2.49136e+07	3.84836e+07	845995	2.21892e+07	1.06021e+07	4.01954e+06	1.73824e+07	1.97631e+07	1.13788e+07	1.37521e+07	1.70588e+07
217	Gluconolactone	C6 H10 O6	178.047	1.455	179.055	No results	No results	Full match	2	Organic oxygen compounds	Organooxygen compounds	Carbohydrates and carbohydrate conjugates	Gluconolactones	2.28896e+07	1.52789e+07	2.73763e+07	2.55821e+07	2.81885e+07	2.32389e+07	2.45128e+07	2.1741e+07	2.16196e+07	2.076e+07	2.51343e+07	1.30647e+07	2.60069e+07	2.67273e+07	2.17561e+07	4.76555e+07	2.37792e+07	2.02493e+07	1.92826e+07	1.86426e+07	2.49419e+07	2.15761e+07	1.75197e+07	3.7984e+07
218	Bilirubin	C33 H36 N4 O6	584.263	10.792	585.27	Full match	No results	Full match	2	Organoheterocyclic compounds	Tetrapyrroles and derivatives	Bilirubins	Bilirubins	2.31355e+06	196896	4.45765e+06	391741	895977	446645	323635	228415	192255	212415	226309	3.16564e+07	269443	308440	246641	662034	983665	167203	191533	196635	228717	203247	3.28102e+06	369798
219	L-Asparagine	C4 H8 N2 O3	132.053	1.713	133.061	No results	No results	Full match	2	Organic acids and derivatives	Carboxylic acids and derivatives	Amino acids, peptides, and analogues	Asparagine and derivatives	1.2013e+07	8.61075e+06	5.51961e+06	6.91507e+06	7.77241e+06	6.52549e+06	1.14916e+07	6.74894e+06	5.78038e+06	6.5298e+06	7.87768e+06	7.15934e+06	1.00504e+07	5.54921e+06	5.4116e+06	1.52806e+07	1.26698e+07	7.46821e+06	7.19152e+06	1.7583e+07	1.19506e+07	1.19612e+07	6.22982e+06	9.18616e+06
220	Dithranol	C14 H10 O3	226.063	5.151	227.071	No results	No results	Full match	2	Benzenoids	Anthracenes	Not available	Anthracenes	1.59729e+06	1.67615e+06	3.40307e+06	684908	796359	2.3928e+06	1.1705e+06	2.34442e+06	1.76495e+06	1.106e+06	1.14341e+06	553747	2.33038e+06	1.85835e+06	1.45546e+06	7.08435e+07	1.10007e+06	839176	684824	1.17456e+06	1.45987e+06	1.04666e+06	957095	612796
221	Methyldopa	C10 H13 N O4	211.084	3.934	212.091	No results	Full match	Full match	2	Phenylpropanoids and polyketides	Phenylpropanoic acids	Not available	Phenylpropanoic acids	3.32903e+06	3.00452e+06	3.31473e+06	4.8999e+06	3.62225e+06	2.71618e+06	3.80365e+06	2.41495e+06	4.56132e+06	2.57295e+06	3.6068e+06	1.7686e+07	3.49809e+06	6.06752e+06	8.36285e+06	3.32239e+06	3.21547e+06	1.73431e+06	3.44303e+06	7.69568e+06	3.25112e+06	3.90641e+06	3.05221e+06	6.67084e+06
222	Glycyl-L-leucine	C8 H16 N2 O3	188.116	5.411	171.113	No results	No results	Full match	2	Organic acids and derivatives	Carboxylic acids and derivatives	Amino acids, peptides, and analogues	Peptides	7.18682e+06	7.22475e+06	4.71889e+06	3.92097e+06	2.67844e+06	2.04775e+06	3.92642e+06	6.47757e+06	7.8265e+06	5.02832e+06	4088276	2.47272e+06	1.59677e+07	7.30104e+06	3.93449e+06	1.95997e+06	3.59819e+06	5.85298e+06	2.1698e+06	2.99482e+06	1.81318e+07	1.48718e+07	4.65906e+06	2.83156e+06
223	N-Acetyl-DL-phenylalanine	C11 H13 N O3	207.089	4.982	208.097	No results	No results	Full match	2	Organic acids and derivatives	Carboxylic acids and derivatives	Amino acids, peptides, and analogues	Phenylalanine and derivatives	3.43091e+06	6.08208e+06	2.16014e+06	1.03678e+06	652349	1.22974e+06	1.16228e+06	2.2897e+06	1.36219e+06	1.39212e+06	1.20972e+06	823629	1.37806e+06	2.45225e+06	1.45927e+06	5.28434e+06	518658	1.05191e+06	1.16782e+06	1.19368e+07	1.75738e+06	1.08542e+06	1.31025e+06	3.48379e+06
224	Nonadecanoic acid	C19 H38 O2	298.287	10.641	299.294	No results	No results	Full match	2	Lipids and lipid-like molecules	Fatty Acyls	Fatty acids and conjugates	Long-chain fatty acids	319021	615911	198844	289609	821509	188412	204663	198189	180976	629557	194499	8.91286e+06	237500	298561	227372	570762	192244	220749	3.76831e+06	308483	218032	179385	190087	211549
225	lipoamide	C8 H15 N O S2	205.059	1.515	206.066	No results	No results	Full match	2	Organoheterocyclic compounds	Dithiolanes	Lipoamides	Lipoamides	1.50488e+06	1.21538e+06	1.39652e+06	1.40832e+06	1.34248e+06	1.47394e+06	1.51102e+06	1.2254e+06	1.06957e+06	1.30141e+06	1.48206e+06	1.21369e+06	1.42291e+06	1.28046e+06	1.44465e+06	4.06136e+06	1.15781e+06	1.23827e+06	8.56859e+06	1.32246e+06	1.22942e+06	1.20177e+06	1.02429e+06	1.36512e+06
226	Leucylproline	C11 H20 N2 O3	228.147	4.792	229.154	Full match	No results	Full match	2	Organic acids and derivatives	Carboxylic acids and derivatives	Amino acids, peptides, and analogues	Dipeptides	2.51988e+06	2.65934e+06	3.73347e+06	3.89791e+06	2.21807e+06	2.81197e+06	3.19056e+06	5.64081e+06	2.67907e+06	2.65482e+06	3.87209e+06	2.0073e+06	2.04458e+06	2.62293e+06	2.0159e+06	447109	3.36998e+06	2.38883e+06	2.64856e+06	2.33608e+06	2.19711e+06	2.0103e+06	2.52606e+06	2.08143e+06
227	2-Naphthol	C10 H8 O	144.057	5.656	145.065	No results	No results	Full match	2	Benzenoids	Naphthalenes	Naphthols and derivatives	Naphthols and derivatives	700373	794092	1.14742e+06	844987	807304	752038	739068	1.0581e+06	676951	701655	798505	701310	946601	1.12149e+06	961048	1.48018e+06	765176	759353	614190	1.6657e+06	831542	548302	6.18195e+06	675764
228	Homogentisic Acid	C8 H8 O4	168.042	6.607	169.049	No results	No results	Full match	2	Benzenoids	Benzene and substituted derivatives	Phenylacetic acids	2(hydroxyphenyl)acetic acids	601896	583239	2.32099e+06	1.17756e+06	3.86431e+06	840825	1.39057e+06	1.48841e+06	6.72583e+06	3.3664e+06	4.55501e+06	1.4433e+06	1.38866e+06	4.05142e+06	587855	1.48943e+06	533905	653258	698338	1.43216e+06	406883	3.57489e+06	1.66073e+06	3.23927e+06
229	2-(3,4-dimethoxyphenyl)ethanamine	C10 H15 N O2	181.11	6.347	182.117	No results	No results	Full match	2	Benzenoids	Benzene and substituted derivatives	Methoxybenzenes	Dimethoxybenzenes	1.64283e+06	1.81953e+06	984105	1.4452e+06	807201	1.14621e+06	665233	2.65861e+06	1.01076e+06	1.03476e+06	916566	792381	1.18346e+06	2.0713e+06	1.2518e+06	2.41344e+06	576324	754049	634760	577846	851148	807136	696067	1.0491e+06
230	Deoxyguanosine	C10 H13 N5 O4	267.096	2.325	268.104	No results	No results	Full match	2	Nucleosides, nucleotides, and analogues	Purine nucleotides	Purine deoxyribonucleotides	Purine 2'-deoxyribonucleoside monophosphates	236599	248540	643890	537986	278130	538665	381734	1.47836e+06	401245	277044	419715	227483	310221	509700	249145	550532	695070	229746	265510	367819	285502	276741	343742	264540
231	3-Indoleacrylic acid	C11 H9 N O2	187.063	4.821	188.07	No results	No results	Full match	2	Organic acids and derivatives	Carboxylic acids and derivatives	Amino acids, peptides, and analogues	N-acyl-alpha amino acids	894977	1.46539e+06	1.12792e+06	1.6394e+06	986820	1.02597e+06	1.19324e+06	1.49782e+06	1.34701e+06	997009	1.00815e+06	936806	1.05592e+06	1.53987e+06	998162	615587	1.19777e+06	593382	917345	1.24942e+06	1.49676e+06	699993	892381	702268
232	N-Formylkynurenine	C11 H12 N2 O4	236.079	5.34	237.086	No results	No results	Full match	2	Organic oxygen compounds	Organooxygen compounds	Carbonyl compounds	Alkyl-phenylketones	115744	514413	118275	114434	145987	143006	130144	119693	1.60528e+06	106473	106973	137015	246215	154675	143106	376499	161766	386357	145794	115429	111527	183054	220766	115931
233	4-Oxoproline	C5 H7 N O3	129.043	1.935	128.036	Full match	Full match	Full match	2	Organic acids and derivatives	Carboxylic acids and derivatives	Amino acids, peptides, and analogues	Proline and derivatives	1726964350	1166917650	1527186516	1851510380	1112158632	1707137532	1008121161	7.69088e+08	5969979100	9784505349	5616924302	7.08396e+08	7.36322e+07	1477936117	6.21987e+08	1425902335	2467228822	5205153736	6880281243	10252485854	4742457763	10174931665	1461906439	9.1289e+08
234	3-Hydroxybutyric acid	C4 H8 O3	104.048	2.895	103.04	Full match	Full match	Full match	2	Organic acids and derivatives	Hydroxy acids and derivatives	Beta hydroxy acids and derivatives	Beta hydroxy acids and derivatives	1475546850	1197600705	1.42492e+08	315374788	1.27175e+08	2.02112e+08	1.1566e+08	4841926394	1.71392e+08	2.022e+08	1.36093e+08	3.06059e+08	3.66522e+08	1.31925e+08	3.60043e+08	3.58043e+08	1.38476e+08	1.97741e+08	1.26633e+08	1.25991e+08	1.21012e+08	1.41148e+08	1.06804e+08	1.41066e+08
235	3-Hydroxyvaleric acid	C5 H10 O3	118.063	4.878	117.056	Full match	Full match	Full match	2	Lipids and lipid-like molecules	Fatty Acyls	Fatty acids and conjugates	Hydroxy fatty acids	750828024	444694823	1039581617	2947755742	6.15337e+08	3.26794e+08	3.0564e+08	3.4509e+08	4.43586e+08	7.39272e+08	2.40919e+08	1.49139e+08	1.81148e+08	271427919	1.81935e+08	5.33659e+07	2.39115e+08	2.89461e+08	2.10174e+08	1.96742e+08	2.03668e+08	388403983	3.88328e+08	1073755249
236	D-(-)-Mannitol	C6 H14 O6	182.079	1.33	181.072	Full match	Full match	Full match	2	Organic oxygen compounds	Organooxygen compounds	Carbohydrates and carbohydrate conjugates	Sugar alcohols	2.53638e+08	2.60287e+08	7.4523e+07	7.96311e+07	4.29848e+07	1.259e+08	7.77078e+07	2.95103e+07	3.56607e+07	8.46084e+07	2.18233e+08	8.60768e+07	1.8601e+08	8.68703e+07	8.30756e+07	4.94246e+07	5.11717e+07	1.03332e+08	5.31966e+07	3.94069e+07	5.05528e+07	3.66223e+07	6.88868e+07	4.56696e+07
237	L-Threonic acid	C4 H8 O5	136.037	1.367	135.03	Full match	Full match	No results	2	Organic oxygen compounds	Organooxygen compounds	Carbohydrates and carbohydrate conjugates	Sugar acids and derivatives	1403578838	6.12098e+08	1275183732	1232072199	5.56876e+08	6.81446e+08	7.8996e+08	1024597931	8.52214e+08	8.34237e+08	6.86067e+08	1040756830	6.80229e+08	1081046751	5.5162e+08	2.6669e+07	3.17024e+08	5.57207e+08	5.49276e+08	906983941	8.68326e+08	9.31836e+08	9.12761e+08	5.9469e+08
238	Terephthalic acid	C8 H6 O4	166.027	5.556	165.019	Full match	Full match	Full match	2	Organic acids and derivatives	Carboxylic acids and derivatives	Dicarboxylic acids and derivatives	Dicarboxylic acids and derivatives	1.52021e+07	2.00702e+07	6.95415e+07	1.1809e+07	1.61855e+07	1.09798e+07	1.01341e+07	6.30743e+06	1.461e+07	1.22283e+07	8.83341e+06	1.37374e+07	9.80477e+06	1.10572e+07	1.393e+07	1.23228e+07	9.95436e+06	1.24178e+07	1.25895e+07	1.93374e+08	1.99989e+07	7.77226e+06	1.56695e+07	7.59268e+06
239	2-Hydroxycaproic acid	C6 H12 O3	132.079	5.63	131.072	Full match	Full match	Full match	2	Lipids and lipid-like molecules	Fatty Acyls	Fatty acids and conjugates	Medium-chain fatty acids	6.02506e+08	2.6078e+08	297287994	2.49589e+08	124054875	1.58489e+08	116095733	2.08254e+08	4.58747e+08	2.51041e+08	1.18458e+08	1.77498e+08	7.643e+07	9.5361e+07	9.32539e+07	1.33395e+08	2.29724e+08	1.89484e+08	138387928	2.07066e+08	1.30597e+08	1.63396e+08	1.49714e+08	2.38987e+08
240	N-Acetylalanine	C5 H9 N O3	131.059	2.669	130.051	Full match	Full match	Full match	2	Organic acids and derivatives	Carboxylic acids and derivatives	Amino acids, peptides, and analogues	N-acyl-L-alpha-amino acids	1.12951e+08	1.1158e+08	2.30346e+08	443411310	3.27098e+08	7.02336e+07	2.47458e+08	1.73295e+08	256748859	3.16587e+08	2.2459e+08	2.35233e+08	1.06704e+08	2.41726e+08	1.91583e+08	5.32699e+07	1.57707e+08	1.63524e+08	8.06163e+07	2.12315e+08	7.8138e+07	1.79378e+08	2.2301e+08	1.32304e+08
241	4-Anisic acid	C8 H8 O3	152.048	5.528	151.04	Full match	Full match	Full match	2	Benzenoids	Benzene and substituted derivatives	Benzoic acids and derivatives	P-methoxybenzoic acids and derivatives	6.16757e+06	7.14854e+06	1.18237e+07	2.91195e+07	1.25131e+07	4.24443e+06	4.29418e+06	9.66698e+06	5.96785e+06	7.07218e+06	4.87464e+06	1.06669e+07	5.91521e+06	8.70249e+06	7.17252e+06	9.59399e+06	4.54888e+06	8.28479e+06	5.3532e+06	3.62265e+07	5.57124e+06	4.82072e+06	4.47284e+06	5.81887e+06
242	Mesaconic acid	C5 H6 O4	130.027	1.792	111.009	Full match	Full match	Full match	2	Lipids and lipid-like molecules	Fatty Acyls	Fatty acids and conjugates	Methyl-branched fatty acids	2.328e+08	1.05469e+08	1.20928e+08	1.04502e+08	8.18788e+07	1.22612e+08	1.2134e+08	8.75302e+07	6.13989e+07	1.37124e+08	9.61647e+07	6.63016e+07	4.15985e+06	7.81846e+07	6.31617e+07	5.7385e+06	7.44879e+07	1.61209e+08	9.46839e+07	6.94397e+07	5.81472e+07	1.13465e+08	9.56615e+07	9.92861e+07
243	2-Furoic acid	C5 H4 O3	112.016	1.778	111.009	Full match	Full match	Full match	2	Organoheterocyclic compounds	Furans	Furoic acid and derivatives	Furoic acids	2.328e+08	1.05469e+08	1.20928e+08	1.04502e+08	8.18788e+07	1.22612e+08	1.2134e+08	8.75302e+07	6.13989e+07	1.37124e+08	9.61647e+07	6.63016e+07	3.85281e+06	7.81846e+07	6.31617e+07	5.8198e+06	7.44879e+07	1.61209e+08	9.46839e+07	6.94397e+07	5.81472e+07	1.13465e+08	9.56615e+07	9.92861e+07
244	Pseudouridine	C9 H12 N2 O6	244.07	1.588	243.063	Full match	Full match	Full match	2	Nucleosides, nucleotides, and analogues	Nucleoside and nucleotide analogues	Not available	Nucleoside and nucleotide analogues	8.40528e+07	6.82648e+07	8.01703e+07	115172358	6.12089e+07	5.77126e+07	6.7351e+07	6.84845e+07	7.78192e+07	8.23094e+07	6.25293e+07	6.41925e+07	6.42441e+07	5.19433e+07	4.46638e+07	7.7532e+06	6.72023e+07	6.15997e+07	4.47038e+07	4.8e+07	5.03434e+07	4.63918e+07	7.18675e+07	7.13228e+07
245	4-Hydroxyphenylacetic acid	C8 H8 O3	152.048	5.243	151.041	Full match	Full match	Full match	2	Benzenoids	Phenols	1-hydroxy-2-unsubstituted benzenoids	1-hydroxy-2-unsubstituted benzenoids	4.71598e+06	7.39521e+06	9.92746e+06	5.534e+06	4.90193e+06	7.98974e+06	3.85289e+06	5.91293e+06	6.08773e+06	6.21304e+06	4.16503e+06	4.65036e+06	5.54107e+06	4.34208e+06	6.47843e+06	1.28048e+07	4.7755e+06	5.44776e+06	3.59378e+06	7.19945e+07	8.64362e+06	3.75744e+06	3.54382e+06	6.18866e+06
246	L-(-)-3-Phenyllactic acid	C9 H10 O3	166.063	5.64	165.056	Full match	Full match	Full match	2	Phenylpropanoids and polyketides	Phenylpropanoic acids	Not available	Phenylpropanoic acids	2.55918e+07	2.44672e+07	3.99757e+07	3.6206e+07	2.59318e+07	1.81668e+07	1.99726e+07	4.18664e+07	3.97292e+07	5.41528e+07	2.66875e+07	4.48762e+07	2.03178e+07	2.4037e+07	1.77836e+07	1.28579e+07	19936022	2.70526e+07	2.24446e+07	3.87655e+07	1.98646e+07	2.16816e+07	2.14428e+07	2.82623e+07
247	Ethylmalonic acid	C5 H8 O4	132.043	5.126	131.035	Full match	Full match	Full match	2	Lipids and lipid-like molecules	Fatty Acyls	Fatty acids and conjugates	Branched fatty acids	1.14825e+08	7.34074e+07	1.16472e+08	9.65874e+07	7.20633e+07	7.58452e+07	5.27047e+07	5.16339e+07	65010118	8.08926e+07	6.44539e+07	6.05466e+07	4.94907e+07	7.25781e+07	4.8958e+07	4.04782e+07	7.14243e+07	6.15365e+07	6.37684e+07	6.89324e+07	7.12977e+07	7.10519e+07	5.94871e+07	5.66023e+07
248	Glycocholic acid	C26 H43 N O6	465.309	6.762	464.302	Full match	Full match	Full match	2	Lipids and lipid-like molecules	Steroids and steroid derivatives	Bile acids, alcohols and derivatives	Glycinated bile acids and derivatives	175970	673518	739170	601259	521880	519362	161356	153832	1.14531e+06	1.13321e+07	164299	6.7627e+07	173695	1.35115e+06	2.35718e+06	364697	918833	2.3708e+06	774942	2.34449e+06	1.0876e+06	402462	521327	1.47551e+06
249	N-Acetylaspartic acid	C6 H9 N O5	175.048	1.657	174.041	Full match	Full match	Full match	2	Organic acids and derivatives	Carboxylic acids and derivatives	Amino acids, peptides, and analogues	Aspartic acid and derivatives	1.92682e+07	1.4519e+07	9.57445e+06	2.04496e+07	3.00299e+07	4.28396e+06	2.64969e+07	1.16218e+07	2.65273e+07	3.21763e+07	2.33919e+07	3.25508e+07	452443	2.37308e+07	3.05031e+07	3.09876e+06	2.01031e+07	8.5305e+06	2.87558e+07	2.98089e+07	2.62368e+07	2.76261e+07	22498872	1.5963e+07
250	Guanosine	C10 H13 N5 O5	283.092	3.481	282.085	Full match	Full match	Full match	2	Nucleosides, nucleotides, and analogues	Purine nucleosides	Not available	Purine nucleosides	4.71914e+06	4.23134e+06	3.03482e+06	4.92921e+06	2.82443e+06	1.93908e+06	2.03512e+06	3.01388e+06	4.17693e+06	184050	2.57577e+06	754975	1.22142e+06	2.27586e+06	4.71724e+06	317659	2.41843e+06	826310	179760	5.08879e+06	3.37177e+06	2.27158e+06	2.89469e+06	1.78295e+06
251	trans-Cinnamic acid	C9 H8 O2	148.053	5.698	147.046	Full match	Full match	No results	2	Phenylpropanoids and polyketides	Cinnamic acids and derivatives	Cinnamic acids	Cinnamic acids	2.06475e+06	1.64621e+06	9.75434e+06	2.20656e+06	1.82735e+06	1.99326e+06	1.37762e+06	2.89108e+06	2.73379e+06	4.7007e+06	1.66757e+06	2.78353e+06	1.41216e+06	2.26553e+06	1.4572e+06	2.01117e+06	1.72824e+06	2.89649e+06	1.81777e+06	1.58018e+07	1.67565e+06	1.71492e+06	1.93903e+06	2.24597e+06
252	3-Hydroxymandelic acid	C8 H8 O4	168.043	5.138	167.035	Full match	Full match	Full match	2	Benzenoids	Phenols	1-hydroxy-4-unsubstituted benzenoids	1-hydroxy-4-unsubstituted benzenoids	754366	1.04542e+06	1.55489e+06	503784	693285	687703	410704	556370	619624	537076	336339	892810	588419	414718	622342	1.35995e+06	476465	596829	745634	1.03009e+07	1.63698e+06	315974	755955	1.22969e+06
253	2-Aminoadipic acid	C6 H11 N O4	161.069	4.803	160.062	Full match	Full match	Full match	2	Organic acids and derivatives	Carboxylic acids and derivatives	Amino acids, peptides, and analogues	Alpha amino acids	8.8222e+06	1.01827e+07	1.66381e+07	1.26521e+07	6.80487e+06	1.53398e+07	1.06242e+07	3.43372e+06	7.77774e+06	9.6264e+06	4.75324e+06	1.14926e+06	5.09689e+06	3.77379e+06	958350	824644	7.74494e+06	4.21905e+06	6.09638e+06	2.78087e+06	4.77041e+06	4.18018e+06	7.71577e+06	7.05603e+06
254	4-Hydroxybenzaldehyde	C7 H6 O2	122.037	5.473	121.03	Full match	Full match	Full match	2	Organic oxygen compounds	Organooxygen compounds	Carbonyl compounds	Hydroxybenzaldehydes	1.09818e+08	4.52897e+08	6.26204e+08	9.92895e+07	1.49194e+08	1.56371e+08	6.84277e+07	1.21072e+08	1.1407e+08	8.38218e+07	8.75167e+07	7.52631e+07	1.20476e+08	1.24721e+08	5.36142e+08	3.65774e+08	2.51382e+08	3.2071e+08	9.50885e+07	3761209606	3.92684e+08	8.91859e+07	2.00636e+08	2.25584e+08
255	N-Acetyl-1-aspartylglutamic acid	C11 H16 N2 O8	304.091	2.336	303.084	Full match	Full match	Full match	2	Organic acids and derivatives	Carboxylic acids and derivatives	Amino acids, peptides, and analogues	Dipeptides	2.30783e+08	3.66208e+08	2.77074e+08	6.04346e+08	1.15262e+08	7.38049e+08	4.59203e+08	1.08224e+08	3.88212e+08	4.2397e+08	197818070	2.02951e+08	1.26831e+08	1.57008e+08	1.09426e+08	434108	1.43078e+08	9.55618e+07	1.22632e+08	3.40429e+08	2.82777e+08	8.20051e+07	5.34714e+08	1.89607e+08
256	Citric acid	C6 H8 O7	192.027	2.103	191.02	Full match	Full match	Full match	2	Organic acids and derivatives	Carboxylic acids and derivatives	Tricarboxylic acids and derivatives	Tricarboxylic acids and derivatives	6474375594	2506592457	3055062496	4159156186	2020022433	3003133469	3195822503	1994973120	1545599033	4067189172	2834936083	2034175300	3524979201	1516132662	1781015350	3.60521e+07	1925585964	4330844829	2439182159	1889553202	1421465784	3168942616	2306380431	2299889101
257	Docosahexaenoic acid	C22 H32 O2	328.24	9.773	327.233	Full match	Full match	No results	2	Lipids and lipid-like molecules	Fatty Acyls	Fatty acids and conjugates	Very long-chain fatty acids	635430	153516	2.35523e+06	559018	2.31429e+06	282047	4.9789e+06	140578	897618	1.69742e+07	137360	3.41612e+07	1.43357e+06	168170	148847	324878	1.01141e+06	3.22397e+06	2.7951e+07	1.31884e+07	3.20894e+06	1.09943e+06	809344	135377
258	2-Anisic acid	C8 H8 O3	152.048	5.734	151.04	Full match	Full match	Full match	2	Benzenoids	Benzene and substituted derivatives	Benzoic acids and derivatives	O-methoxybenzoic acids and derivatives	4.65463e+07	9.56622e+06	1.94042e+07	8.0937e+06	8.69577e+06	8.77987e+06	8.33123e+06	1.14272e+07	8.16345e+06	1.57586e+07	8.13552e+06	1.23825e+07	1.56279e+07	8.26549e+06	1.09025e+07	1.54633e+07	9.30787e+06	1.13804e+07	7.83924e+06	2.29329e+07	6.33187e+06	8.42143e+06	1.22292e+07	6.56285e+06
259	Xanthosine	C10 H12 N4 O6	284.076	4.724	283.069	Full match	Full match	Full match	2	Nucleosides, nucleotides, and analogues	Purine nucleosides	Not available	Purine nucleosides	5.01572e+06	5.24666e+06	5.19565e+06	6.48868e+06	5.6379e+06	2.30983e+06	4.51539e+06	5.47574e+06	2.87789e+06	1.459e+07	4.73088e+06	2.61409e+06	2.00684e+06	5.96949e+06	3.49662e+06	2.55322e+06	3.17999e+06	2.33614e+06	6.08019e+06	1.73977e+06	3.35466e+06	6.29255e+06	6.0548e+06	2.89666e+06
260	cis-Aconitic acid	C6 H6 O6	174.017	2.096	173.01	Full match	Full match	Full match	2	Organic acids and derivatives	Carboxylic acids and derivatives	Tricarboxylic acids and derivatives	Tricarboxylic acids and derivatives	2.73216e+08	1.45689e+08	1.42416e+08	1.85428e+08	1.28223e+08	1.04858e+08	148699916	1.12745e+08	1.22525e+08	2.82548e+08	1.51257e+08	1.01206e+08	7.55669e+07	1.01036e+08	6.17726e+07	635432	1.08181e+08	1.96902e+08	1.52684e+08	1.47393e+08	1.06537e+08	2.43391e+08	1.27426e+08	1.57905e+08
261	L-Serine	C3 H7 N O3	105.043	1.235	104.036	Full match	Full match	Full match	2	Organic acids and derivatives	Carboxylic acids and derivatives	Amino acids, peptides, and analogues	Serine and derivatives	3.37076e+06	2.94075e+06	3.22052e+06	3.17814e+06	3.16261e+06	2.90115e+06	2.71457e+06	2.39529e+06	3.01948e+06	3.75199e+06	3.17097e+06	2.64822e+06	5.33934e+06	3.08728e+06	2.97705e+06	2.17797e+08	2.70456e+06	2.90638e+06	2.18782e+06	2.26086e+06	2.5127e+06	2.51171e+06	2.46871e+06	2.97975e+06
262	Dulcitol	C6 H14 O6	182.08	1.596	181.072	Full match	Full match	Full match	2	Organic oxygen compounds	Organooxygen compounds	Carbohydrates and carbohydrate conjugates	Sugar alcohols	3.81851e+07	2.65141e+07	1.67874e+07	1.96407e+07	1.19827e+07	1.86891e+07	1.45438e+07	1.24359e+07	1.34062e+07	2.19056e+07	3.10896e+07	6.42783e+06	4.86265e+07	2.67702e+07	1.6862e+07	1.73592e+07	1.30429e+07	2.19581e+07	1.11503e+07	7.27443e+06	1.17964e+07	8.20146e+06	1.4506e+07	1.20926e+07
263	Uridine	C9 H12 N2 O6	244.07	2.242	243.063	Full match	Full match	Full match	2	Nucleosides, nucleotides, and analogues	Pyrimidine nucleosides	Not available	Pyrimidine nucleosides	203866278	2.06708e+08	2.3254e+08	2.40815e+08	1.48003e+08	1.45321e+08	153983443	1.5504e+08	7.5806e+07	9.06845e+07	1.09011e+08	1.37926e+08	1.00263e+08	1.06513e+08	9.32836e+07	1.40146e+06	9.91078e+07	1.64069e+08	8.03366e+07	6.02463e+07	5.15265e+07	1.29598e+08	1.09101e+08	8.50069e+07
264	Phenylacetaldehyde	C8 H8 O	120.058	5.53	119.05	Full match	No results	No results	2	Benzenoids	Benzene and substituted derivatives	Phenylacetaldehydes	Phenylacetaldehydes	1.3625e+06	3.83653e+06	5.99357e+07	2.2078e+06	2.16826e+06	1.49948e+06	1.58777e+06	8.92631e+06	3.47095e+06	4.39613e+06	2.30684e+06	3.04256e+06	975706	1.44632e+06	2.23801e+06	6.00234e+06	2.61969e+06	2.96831e+06	3.65756e+06	1.45851e+07	5.64161e+06	1.16609e+06	3.36307e+06	3.92575e+06
265	Taurine	C2 H7 N O3 S	125.015	1.344	124.008	No results	No results	Full match	2	Organic acids and derivatives	Organic sulfonic acids and derivatives	Organosulfonic acids and derivatives	Organosulfonic acids	3.70262e+06	384904	4.84459e+06	3.69411e+06	4.7135e+06	2.23167e+06	5.10767e+06	2.53125e+06	4.99911e+06	3.66796e+06	5.49508e+06	9.90499e+06	3.55392e+06	4.4533e+06	2.20432e+06	1887692190	4.03037e+06	1.29488e+06	2.45307e+06	2.43963e+06	1.24011e+06	2.90077e+06	2.18976e+06	2.03641e+06
266	3-Methyl-2-oxobutanoic acid (alpha-Ketoisovaleric acid)	C5 H8 O3	116.048	4.69	115.04	No results	No results	Full match	2	Organic acids and derivatives	Keto acids and derivatives	Short-chain keto acids and derivatives	Short-chain keto acids and derivatives	1.02324e+08	1.52545e+08	2.63447e+07	1.60004e+08	4.60438e+07	1.28826e+08	7.14469e+07	5.86736e+07	3.84714e+08	7.45699e+08	2.13631e+08	2.17672e+08	9.19277e+07	2.11935e+08	1.35005e+08	8.7797e+07	2.14841e+08	2.20106e+08	3.77333e+08	2.6963e+08	2.5481e+08	3.19433e+08	5.79058e+07	2.01352e+08
267	3-Phenoxybenzoic acid	C13 H10 O3	214.063	5.666	213.056	Full match	No results	No results	2	Benzenoids	Benzene and substituted derivatives	Diphenylethers	Diphenylethers	6.28052e+06	1.93602e+07	2.11821e+07	5.99427e+06	9.02986e+06	1.24053e+07	4.8782e+06	7.20283e+06	8.41264e+06	6.57759e+06	4.74437e+06	1.02754e+07	6.14537e+06	6.13535e+06	2.70523e+07	8.4432e+06	7.90146e+06	1.04383e+07	4.42133e+06	1.09184e+08	4.49083e+07	3.96763e+06	1.34548e+07	2.33771e+07
268	Elaidic acid	C18 H34 O2	282.256	10.392	281.249	Full match	No results	No results	2	Lipids and lipid-like molecules	Fatty Acyls	Fatty acids and conjugates	Long-chain fatty acids	4.42903e+06	2.61049e+06	5.70562e+06	4.18254e+06	3.01603e+06	2.82559e+06	2.24287e+06	2.15517e+06	3.31704e+06	6.26098e+06	1.85735e+06	1.14783e+08	3.08027e+06	3.09567e+06	2.65131e+06	2.89117e+06	7.36654e+06	3.17398e+07	3.16938e+07	1.36781e+07	2.3499e+06	3.0659e+06	4.06224e+06	1.84471e+06
269	Stearic acid	C18 H36 O2	284.272	11.164	283.264	Full match	No results	Full match	2	Lipids and lipid-like molecules	Fatty Acyls	Fatty acids and conjugates	Long-chain fatty acids	3.53335e+07	3.87492e+07	3.59056e+07	3.76387e+07	2.8748e+07	2.42871e+07	2.63777e+07	3.247e+07	2.69408e+07	3.68571e+07	2.3587e+07	3.10918e+08	3.85061e+07	4.3943e+07	3.33139e+07	3.19784e+07	7.10244e+07	3.26981e+07	7.53484e+07	7.18305e+07	2.80138e+07	3.78009e+07	3.43086e+07	2.6863e+07
270	5-Sulfosalicylic acid	C7 H6 O6 S	217.988	5.292	216.981	Full match	No results	No results	2	Benzenoids	Benzene and substituted derivatives	Benzenesulfonic acids and derivatives	3-sulfobenzoic acids	2.10077e+08	1.1601e+08	1.04505e+08	1.74777e+08	8.75405e+07	8.13493e+07	1.14372e+08	1.47466e+08	6.31787e+07	8.9172e+07	4.95123e+07	1.39996e+08	9.83558e+07	3.88211e+07	6.16119e+07	2.16864e+06	1.80608e+08	1.67807e+08	1.00472e+08	1.37582e+08	1.24415e+08	1.0082e+08	1.81461e+08	1.76285e+08
271	Kinetin	C10 H9 N5 O	215.08	4.792	260.078	No results	No results	Full match	2	Organoheterocyclic compounds	Imidazopyrimidines	Purines and purine derivatives	6-alkylaminopurines	1.57522e+08	1.77548e+08	2.99953e+08	221172461	1.12139e+08	2.79128e+08	189375073	5.0312e+07	1.28042e+08	1.60689e+08	7.88923e+07	1.32585e+07	8.12599e+07	5.50835e+07	7.15243e+06	309373	1.38296e+08	6.82485e+07	1.0798e+08	4.19156e+07	8.31581e+07	6.92812e+07	1.37052e+08	1.17441e+08
272	3-Methylhippuric acid	C10 H11 N O3	211.085	5.311	192.067	Invalid mass	No results	No match	2	Organic acids and derivatives	Carboxylic acids and derivatives	Amino acids, peptides, and analogues	N-acyl-alpha amino acids	526677	3.21842e+06	8.9202e+06	614180	1.08925e+06	1.12029e+06	334195	2.35452e+06	1.56382e+06	711844	817409	1.11946e+06	472195	680274	1.71349e+06	1.35565e+06	1.20576e+06	1.40159e+06	1.29411e+06	1.01066e+07	2.36266e+06	546657	1.90728e+06	3.26971e+06
273	2-Butoxyacetic acid	C6 H12 O3	132.079	5.509	131.072	Full match	No results	Full match	2	Organic acids and derivatives	Carboxylic acids and derivatives	Carboxylic acids	Carboxylic acids	9.52558e+07	8.50499e+07	5.75162e+07	1.06603e+08	3.95588e+07	5.5166e+07	4.47415e+07	1.97936e+08	3.82074e+07	4.39439e+07	3.79315e+07	1.22147e+08	1.9482e+07	5.65338e+07	1.03068e+08	4.00622e+07	4.02944e+07	2.31352e+07	4.37121e+07	3.46126e+07	4.00491e+07	4.34664e+07	4.89183e+07	9.93275e+07
274	Equol	C15 H14 O3	242.092	5.574	241.085	Invalid mass	No results	No results	2	Phenylpropanoids and polyketides	Isoflavonoids	Isoflavans	Isoflavanols	213461	224830	1.89085e+07	230912	262992	179005	268943	824969	571211	354428	364729	227937	201424	343151	4.42618e+06	5.38172e+08	191422	195079	174824	233410	180617	572067	287550	864081
275	Succinic semialdehyde	C4 H6 O3	102.032	2.284	101.025	Full match	No results	Full match	2	Lipids and lipid-like molecules	Fatty Acyls	Fatty acids and conjugates	Straight chain fatty acids	1.18505e+08	8.44688e+07	7.10013e+07	8.08481e+07	6.23746e+07	4.57899e+07	4.56977e+07	2.32225e+08	6.00302e+07	1.09035e+08	5.82808e+07	1.57737e+08	6.53264e+07	5.37469e+07	5.20569e+07	8.83323e+07	4.99688e+07	9.00767e+07	5.17137e+07	4.44921e+07	4.4337e+07	4.19646e+07	4.17561e+07	6.83041e+07
276	LPC 18:1	C26 H52 N O7 P	585.365	9.475	566.347	No results	Invalid mass	No results	2	Lipids and lipid-like molecules	Glycerophospholipids	Glycerophosphocholines	Phosphocholines	126602	230629	349785	115398	101431	94195.4	223205	97350.5	106510	621031	98501.7	2.29708e+08	127618	108313	100178	963992	147754	179423	911800	123575	417747	91215.2	158160	95550.2
277	Inositol	C6 H12 O6	180.064	2.073	179.056	No results	No results	Full match	2	Organic oxygen compounds	Organooxygen compounds	Alcohols and polyols	Cyclohexanols	1.33203e+08	8.91887e+07	1.07092e+08	1.27019e+08	9.45172e+07	8.07561e+07	7.44434e+07	6.19911e+07	9.00216e+07	1.26829e+08	8.40641e+07	7.25178e+07	9.08985e+07	7.59219e+07	6.29745e+07	6.2679e+07	7.2986e+07	1.05987e+08	6.18628e+07	6.24587e+07	7.63156e+07	7.06459e+07	6.68762e+07	7.1836e+07
278	2-Methylpentanedioic acid	C6 H10 O4	146.058	4.002	145.051	No results	No results	Full match	2	Lipids and lipid-like molecules	Fatty Acyls	Fatty acids and conjugates	Hydroxy fatty acids	8.68966e+06	7.73322e+06	5.04355e+06	3.01996e+06	4.95474e+06	2.51664e+06	3.36839e+06	6.80383e+06	6.12044e+06	1.15634e+07	4.68406e+06	7.62145e+06	5.59903e+06	5.18802e+06	4.68307e+06	6.88379e+06	4.92274e+06	7.0971e+06	6.72462e+06	3.557e+06	3.24168e+06	3.22459e+06	3.4452e+06	1.15951e+07
279	Saccharin	C7 H5 N O3 S	182.999	5.104	181.992	Full match	No results	No results	2	Organoheterocyclic compounds	Benzothiazoles	Not available	Benzothiazoles	350932	3.92748e+07	308577	1.78604e+06	7.10898e+06	6.72761e+06	7.19344e+06	436272	594791	7.23259e+06	341253	5.51655e+06	346894	828439	7.54946e+07	4.57014e+07	9.6882e+06	3.01736e+06	566680	1.51279e+07	1.50701e+08	583101	1.50497e+07	1.38944e+07
280	Aspartic acid	C4 H7 N O4	133.038	1.385	132.031	No results	Full match	Full match	2	Organic acids and derivatives	Carboxylic acids and derivatives	Amino acids, peptides, and analogues	Aspartic acid and derivatives	1.23883e+07	4.07566e+06	7.25199e+06	7.30164e+06	4.70837e+06	5.9952e+06	6.43455e+06	9.3191e+06	4.87518e+06	8.07416e+06	4.72358e+06	4.18507e+06	6.50402e+06	7.45646e+06	4.35545e+06	2.4321e+08	3.86012e+06	5.87597e+06	6.19461e+06	6.79907e+06	6.61095e+06	4.06705e+06	5.93869e+06	4.63945e+06
281	3-Hydroxydecanoic acid	C10 H20 O3	188.142	6.638	187.134	Full match	No results	Full match	2	Organic acids and derivatives	Hydroxy acids and derivatives	Medium-chain hydroxy acids and derivatives	Medium-chain hydroxy acids and derivatives	4.43e+06	6.37208e+06	4.07227e+06	5.79649e+06	3.24735e+06	3.75815e+06	2.2933e+06	1.08579e+07	5.02727e+06	7.72273e+06	2.56561e+06	1.00027e+07	1.84201e+06	4.17831e+06	7.87241e+07	2.40549e+06	2.41914e+06	4.81912e+06	3.65953e+06	5.89878e+06	1.74094e+06	3.52974e+06	2.79333e+06	3.84226e+06
282	o-Toluic Acid	C8 H8 O2	136.053	5.535	135.045	No results	No results	Full match	2	Benzenoids	Benzene and substituted derivatives	Benzoic acids and derivatives	Benzoic acids	7.05771e+06	6.63881e+06	1.0545e+07	6.87307e+06	5.48099e+06	4.34184e+06	4.06737e+06	5.75731e+06	6.43232e+06	6.5114e+06	4.84014e+06	4.30643e+06	5.96971e+06	5.84681e+06	6.12255e+06	1.14218e+07	5.22647e+06	6.13392e+06	5.27571e+06	1.59743e+07	5.22353e+06	3.73929e+06	5.16238e+06	5.20984e+06
283	Monobutyl phthalate	C12 H14 O4	222.09	6.206	221.082	Full match	No results	Full match	2	Benzenoids	Benzene and substituted derivatives	Benzoic acids and derivatives	Benzoic acid esters	3.68529e+07	1.16458e+07	19195792	2.039e+07	1.85452e+07	7.82967e+06	3.75971e+06	4.48413e+06	2.45254e+07	2.02891e+07	8.47837e+06	5.98254e+06	7.72492e+06	7.95908e+06	4.643e+06	9.75529e+06	1.3721e+07	1.78664e+07	1.42523e+07	2.67874e+07	1.57691e+07	9.73736e+06	1.46957e+07	5.88403e+06
284	Glycoursodeoxycholic acid	C26 H43 N O5	898.626	7.251	448.306	Invalid mass	Invalid mass	No results	2	Lipids and lipid-like molecules	Steroids and steroid derivatives	Bile acids, alcohols and derivatives	Glycinated bile acids and derivatives	217204	464781	2.26782e+06	961171	570759	635944	203535	204570	346776	3.75527e+06	205026	5.6145e+07	185486	238260	763749	355202	1.55801e+06	1.10729e+06	1.55926e+06	751677	511949	320989	767457	308797
285	Deoxyinosine	C10 H12 N4 O4	252.085	1.92	251.078	No results	No results	Full match	2	Nucleosides, nucleotides, and analogues	Purine nucleosides	Purine 2'-deoxyribonucleosides	Purine 2'-deoxyribonucleosides	1.4106e+07	1.64021e+07	1.98547e+07	7.40403e+06	1.79401e+07	1.02232e+07	9.25249e+06	9.23216e+06	1.45194e+07	1.8181e+07	1.71608e+07	1.03428e+07	1.71988e+07	1.31355e+07	1.05264e+07	8.98302e+06	1.29252e+07	1.89038e+07	9.31951e+06	7.30798e+06	1.43138e+07	1.17368e+07	9.7128e+06	1.30827e+07
286	Vanillyl alcohol	C8 H10 O3	154.063	5.602	153.056	Full match	No results	No results	2	Benzenoids	Phenols	Methoxyphenols	Methoxyphenols	2.56619e+06	3.22301e+06	1.17887e+07	1.13202e+07	1.03723e+07	2.97779e+06	1.34096e+07	4.86022e+06	4.57665e+07	1.04546e+07	3.21405e+07	754866	1.15838e+06	1.54419e+07	1.01918e+06	4.88884e+06	2.67447e+06	2.14459e+06	3.13562e+06	5.98399e+06	1.70734e+06	2.9378e+07	2.13066e+07	9.81751e+06
287	Octanedioic acid	C8 H14 O4	174.09	5.457	173.082	No results	No results	Full match	2	Lipids and lipid-like molecules	Fatty Acyls	Fatty acids and conjugates	Medium-chain fatty acids	7.85209e+06	1.15944e+07	5.0328e+06	5.0535e+06	4.4789e+06	4.16879e+06	3.17767e+06	4.18479e+06	5.19179e+06	5.80407e+06	4.04505e+06	3.59376e+06	4.48119e+06	4.79452e+06	4.67242e+06	1.88905e+07	3.88929e+06	4.27214e+06	9.27159e+06	3.79869e+06	3.68666e+06	3.30819e+06	3.24196e+06	5.23685e+06
288	Piceatannol	C14 H12 O4	244.074	5.668	243.067	Full match	No results	No results	2	Phenylpropanoids and polyketides	Stilbenes	Not available	Stilbenes	216352	631358	6.18237e+06	227369	216175	195412	205696	458387	506816	211106	217012	2.89828e+06	206234	202776	718318	389910	192992	200205	1.17095e+06	1.06887e+07	1.94598e+06	193186	405683	808979
289	2-Phenylglycine	C8 H9 N O2	151.064	2.169	150.056	No results	No results	Full match	2	Organic acids and derivatives	Carboxylic acids and derivatives	Amino acids, peptides, and analogues	Alpha amino acids	3.89027e+06	1.0458e+07	3.13461e+06	1.8475e+07	1.52919e+06	1.35583e+06	7.07241e+06	1.20707e+06	1.37251e+06	2354270	1.39854e+07	5.67756e+06	3.41778e+06	1.14321e+07	1.33928e+06	4.19332e+06	1.19176e+06	4.95326e+06	8.6536e+06	949679	4.12215e+06	1.32429e+06	1.21905e+06	4.14602e+07
290	Deoxyribose 5-Phosphate	C5 H11 O7 P	214.025	1.393	213.017	No results	No results	Full match	2	Organic oxygen compounds	Organooxygen compounds	Carbohydrates and carbohydrate conjugates	Pentose phosphates	3.46053e+07	2.40159e+07	2.96114e+07	3.20716e+07	2.44001e+07	2.52795e+07	2.42724e+07	1.84666e+07	2.36833e+07	3.20575e+07	2.4004e+07	2.25284e+07	2.10078e+07	2.16468e+07	1.54014e+07	934019	2.2579e+07	2.91528e+07	1.91306e+07	1.8795e+07	2.09101e+07	2.12141e+07	1.95304e+07	2.28943e+07
291	16-Hydroxyhexadecanoic acid	C16 H32 O3	254.225	9.692	253.218	Invalid mass	No results	No match	2	Lipids and lipid-like molecules	Fatty Acyls	Fatty acids and conjugates	Long-chain fatty acids	6.18649e+06	5.7905e+06	3.86996e+06	2.04243e+06	5.45607e+06	7.3284e+06	3.44547e+06	3.23578e+06	3.71886e+06	1.84348e+07	2.51665e+06	1.30395e+07	2.98562e+06	4.81073e+06	4.62981e+06	2.27351e+06	3.78311e+06	2.12461e+07	9.20053e+06	5.79046e+06	4.77616e+06	1.33423e+06	1.27491e+07	3.56301e+06
292	Palmitic acid	C16 H32 O2	256.241	9.275	255.233	Full match	No results	No results	2	Lipids and lipid-like molecules	Fatty Acyls	Fatty acids and conjugates	Long-chain fatty acids	5.26731e+06	4.1081e+06	4.87872e+06	5.08231e+06	4.28374e+06	3.05283e+06	2.64421e+06	2.63603e+06	4.19132e+06	4.64753e+06	3.63072e+06	3.28495e+07	4.91998e+06	4.38946e+06	3.71806e+06	6.82881e+06	3.09514e+06	3.35002e+06	2.79381e+06	2.59463e+06	2.50842e+06	2.67519e+06	2.89584e+06	2.76684e+06
293	Caffeic acid	C9 H8 O4	134.037	5.382	179.035	Invalid mass	Invalid mass	No results	2	Phenylpropanoids and polyketides	Cinnamic acids and derivatives	Hydroxycinnamic acids and derivatives	Hydroxycinnamic acids	1.99365e+06	2.52627e+06	7.50301e+06	1.95293e+06	1.93397e+06	1.64406e+06	1.46264e+06	2.03325e+06	1.87747e+06	2.27438e+06	1.78751e+06	1.92832e+06	2.15209e+06	1.91531e+06	1.77568e+06	5.66142e+06	1.63727e+06	1.69596e+06	1.52339e+06	9.85534e+06	1.94196e+06	1.51754e+06	1.64568e+06	2.22378e+06
294	Hematoxylin	C16 H14 O6	151.04	5.732	301.072	Invalid mass	No results	No results	2	Organoheterocyclic compounds	Benzopyrans	1-benzopyrans	1-benzopyrans	180667	179078	6.96901e+06	193734	197960	164025	175746	218305	173055	164465	180689	2.08743e+06	199602	173803	2.28833e+06	370692	187218	179018	200570	1.19303e+07	637652	151661	346822	1.72196e+06
295	trans-2-Butene-1,4-dicarboxylic Acid	C6 H8 O4	144.043	1.332	143.035	No results	No results	Full match	2	Lipids and lipid-like molecules	Fatty Acyls	Fatty acids and conjugates	Medium-chain fatty acids	3.36091e+07	1.58896e+07	1.91276e+07	2.48315e+07	1.86002e+07	2.00624e+07	1.80692e+07	8.94956e+06	1.18809e+07	2.36397e+07	1.64397e+07	1.43704e+07	10604941	1.62058e+07	1.14011e+07	1.13123e+07	24617996	3.12669e+07	1.49789e+07	1.16295e+07	1.73552e+07	20587496	2.15707e+07	1.41741e+07
296	Fumaric acid	C4 H4 O4	116.011	1.826	115.004	No results	No results	Full match	2	Organic acids and derivatives	Carboxylic acids and derivatives	Dicarboxylic acids and derivatives	Dicarboxylic acids and derivatives	7.62459e+06	6.16875e+06	6.88192e+06	1.54671e+07	9.89586e+06	3.8459e+06	4.17664e+06	4.98895e+06	5.99069e+06	7.79974e+06	4.13445e+06	1.39564e+07	3.54773e+06	1.25807e+07	1.58462e+07	6.68043e+06	3.97717e+06	5.35402e+06	5.66647e+06	1.92246e+07	4.93354e+06	3.05313e+06	5.28214e+06	1.00956e+07
297	DL-Citrulline	C6 H13 N3 O3	175.096	1.432	174.089	No results	No results	Full match	2	Organic acids and derivatives	Carboxylic acids and derivatives	Amino acids, peptides, and analogues	Alpha amino acids	1.78023e+06	1.58085e+06	1.52788e+06	1.84944e+06	1.82626e+06	1.36769e+06	1.60574e+06	1.28077e+06	1.5348e+06	1.80535e+06	1.65834e+06	2.61561e+06	1.73648e+06	1.55348e+06	1.4224e+06	6.40514e+07	1.49724e+06	1.48892e+06	1.19677e+06	1.10591e+06	1.3047e+06	1.26426e+06	1.44692e+06	1.6704e+06
298	1,3-Dimethyluracil	C6 H8 N2 O2	140.059	4.59	139.052	No results	No results	Full match	2	Organoheterocyclic compounds	Diazines	Pyrimidines and pyrimidine derivatives	Pyrimidones	366326	2.45002e+06	560186	294869	306715	777931	337855	308749	406398	300549	302006	394058	409174	319925	855437	1.98056e+06	623978	489874	289094	876397	1.21877e+06	264733	730715	1.24012e+06
299	Serotonin	C10 H12 N2 O	176.095	3.993	157.078	No results	No results	Full match	2	Organoheterocyclic compounds	Indoles and derivatives	Tryptamines and derivatives	Serotonins	1.76343e+06	468419	314458	240126	982464	133035	112009	280552	505723	2.72869e+06	116186	363212	126445	565679	111001	193973	108188	92593.9	181352	847154	99427.9	92711.8	309267	218389
300	Isorhapontigenin	C15 H14 O4	258.09	5.827	257.083	Full match	No results	No results	2	Phenylpropanoids and polyketides	Stilbenes	Not available	Stilbenes	283964	313306	3.73931e+06	294734	313933	238232	270288	440515	250259	333690	295292	510323	312899	273126	442984	509114	269784	408978	249637	1.02196e+07	670664	224783	437553	272615
301	Indole-3-pyruvic acid	C11 H9 N O3	203.059	5.335	202.051	Full match	No results	No results	2	Organoheterocyclic compounds	Indoles and derivatives	Indolyl carboxylic acids and derivatives	Indolyl carboxylic acids and derivatives	4.71148e+06	4.28656e+06	1.18129e+06	2.27604e+06	280032	213861	751109	2.3949e+07	714627	544391	192773	741807	256272	172816	192857	232714	291357	436443	197512	436995	231490	208270	1.25287e+06	3.52804e+06
302	10-Hydroxydecanoic acid	C10 H20 O3	188.142	6.748	223.111	No results	No results	Full match	2	Organic acids and derivatives	Hydroxy acids and derivatives	Medium-chain hydroxy acids and derivatives	Medium-chain hydroxy acids and derivatives	1.17295e+06	768277	1.07909e+06	346984	458046	295929	305868	2.37015e+07	534162	304209	311448	328506	329258	377528	840479	1.51602e+06	444407	338099	579513	669862	268516	239588	461424	331452
303	L-Ornithine	C5 H12 N2 O2	132.09	1.432	131.083	No results	No results	Full match	2	Organic acids and derivatives	Carboxylic acids and derivatives	Amino acids, peptides, and analogues	L-alpha-amino acids	1.84541e+06	2.70948e+06	2.98322e+06	1.91716e+06	1.89312e+06	2.65491e+06	2.16651e+06	1.3557e+06	3.27603e+06	2.14839e+06	1.86857e+06	3.89947e+06	1.80006e+06	1.96164e+06	5.14991e+06	5.30292e+07	2.1234e+06	1.62484e+06	1.24059e+06	1.85104e+06	1.56941e+06	2.32427e+06	2.97702e+06	1.86542e+06
304	Prostaglandin F3α	C20 H32 O5	334.215	6.209	333.208	Invalid mass	No results	No match	2	Lipids and lipid-like molecules	Fatty Acyls	Eicosanoids	Prostaglandins and related compounds	996561	1.70996e+06	536206	299943	335157	713610	276369	1.38641e+06	552807	286483	264469	573243	334290	279224	333566	541948	612618	275759	615502	398785	244432	213296	305063	1.32942e+06
305	10-Nitrolinoleate	C18 H31 N O4	325.226	6.278	324.218	Full match	No results	No results	2	Lipids and lipid-like molecules	Fatty Acyls	Lineolic acids and derivatives	Lineolic acids and derivatives	529538	687720	3.09797e+06	859619	1.93739e+06	362719	661541	425723	591045	2.28406e+06	889203	2.96708e+06	279391	495074	335651	4.64744e+07	988225	703739	558302	432813	253291	594658	274176	427132
306	Phenylacetylglutamine	C13 H16 N2 O4	264.111	5.494	263.104	No results	No results	Full match	2	Organic acids and derivatives	Carboxylic acids and derivatives	Amino acids, peptides, and analogues	N-acyl-alpha amino acids	2.14986e+06	1.08442e+06	1.39529e+06	3.81626e+06	1.70555e+06	594284	2.15987e+06	4.49546e+06	2.47825e+06	4.62493e+06	1.34515e+06	4.325e+06	3.04251e+06	678350	298433	734887	1.71848e+06	1.83355e+06	456044	1.67468e+07	7.25364e+06	390079	1.6488e+06	1.63072e+06
307	L-Arabinitol	C5 H12 O5	152.069	1.364	151.062	No results	No results	Full match	2	Organic oxygen compounds	Organooxygen compounds	Carbohydrates and carbohydrate conjugates	Sugar alcohols	1.59416e+07	1.54799e+07	2.16992e+07	1.45486e+07	7.98748e+06	1.46791e+07	1.51674e+07	5.14709e+06	6.05737e+06	1.34743e+07	6.9325e+06	6.7722e+06	1.4682e+06	8.02775e+06	4.87479e+06	4.89406e+06	1.03204e+07	9.44345e+06	1.14475e+07	7.32491e+06	9.75622e+06	8.74804e+06	1.71691e+07	5.54145e+06
308	Hexanoylglycine	C8 H15 N O3	173.106	5.333	172.098	Full match	No results	Full match	2	Organic acids and derivatives	Carboxylic acids and derivatives	Amino acids, peptides, and analogues	N-acyl-alpha amino acids	5.31616e+06	7.45768e+06	2.139e+07	7.48438e+06	9.45255e+06	4.87448e+06	1.24897e+07	3.62849e+06	6.84195e+06	8.2057e+06	7.89477e+06	4.80059e+06	3.7724e+06	4.86588e+06	5.91716e+06	1.15874e+07	5.09122e+06	5.03075e+06	6.20796e+06	4.4617e+06	3.88133e+06	4.01438e+06	4.55886e+06	6.76433e+06
309	12-Hydroxydodecanoic acid	C12 H24 O3	170.167	7.676	215.166	Invalid mass	No results	No results	2	Organic acids and derivatives	Hydroxy acids and derivatives	Medium-chain hydroxy acids and derivatives	Medium-chain hydroxy acids and derivatives	1.09855e+06	989867	1.7123e+06	1.04324e+06	1.10709e+06	1.22606e+06	704968	637401	1.65988e+06	1.72613e+06	876633	1.27354e+06	535031	729784	2.8072e+06	1.045e+06	766843	1.16751e+06	1.02442e+06	1.42701e+07	904381	672720	596929	824149
310	2-Phenylphenol	C12 H10 O	170.074	6.548	169.066	Full match	No results	No results	2	Benzenoids	Benzene and substituted derivatives	Biphenyls and derivatives	Biphenyls and derivatives	151620	1.82385e+06	151893	151909	380831	941445	133199	126734	98634.7	133303	130457	531576	140278	128533	1.73574e+06	264275	128127	195229	272397	1.406e+07	1.69285e+06	108724	1.37601e+06	2.18259e+06
311	D-Glucarate	C6 H10 O8	210.038	1.371	209.031	No results	No results	Full match	2	Organic oxygen compounds	Organooxygen compounds	Carbohydrates and carbohydrate conjugates	Glucuronic acid derivatives	1.63455e+06	1.50556e+06	1.54435e+06	2.14812e+06	4.06417e+06	1.30255e+06	1.52927e+06	1.36156e+06	1.6052e+06	1.72132e+06	3.28235e+06	1.73348e+07	2.27955e+06	1.6739e+06	8.34703e+06	538343	1.42593e+06	1.41801e+06	3.91429e+06	1.16214e+06	1.33814e+06	1.20405e+06	1.37801e+06	1.93972e+06
312	Prostaglandin A2	C20 H30 O4	316.204	7.958	315.197	Invalid mass	No results	No match	2	Lipids and lipid-like molecules	Fatty Acyls	Eicosanoids	Prostaglandins and related compounds	5.44988e+06	919478	1.46952e+06	312440	531787	428909	119132	338312	471738	471222	110146	2.35054e+06	131864	325267	889532	419601	215838	656919	109528	1.37574e+07	134457	94009.9	374929	1.07808e+06
313	Prostaglandin H2	C20 H32 O5	334.215	7.962	315.197	Invalid mass	No results	No match	2	Lipids and lipid-like molecules	Fatty Acyls	Eicosanoids	Prostaglandins and related compounds	5.44988e+06	919478	1.46952e+06	312440	531787	428909	107442	338312	544352	480314	99417.6	2.35054e+06	117319	325267	889532	419601	230872	656919	109528	1.37574e+07	134457	84853.4	374929	1.07808e+06
314	Nicotinamide N-oxide	C6 H6 N2 O2	138.043	4.807	137.036	No results	No results	Full match	2	Organoheterocyclic compounds	Pyridines and derivatives	Pyridinecarboxylic acids and derivatives	Nicotinamides	2.0103e+06	2.35058e+06	1.95608e+06	1.88354e+06	2.13539e+06	1.90575e+06	1.74649e+06	1.56813e+06	2.73013e+06	2.56664e+06	2.02521e+06	1.76665e+06	2.08334e+06	2.05526e+06	1.87461e+06	4.38675e+06	1.52682e+06	1.53696e+06	1.29093e+06	2.31222e+06	1.67553e+06	1.62652e+06	1.98029e+06	2.07958e+06
315	2-Phenylpropionic acid	C9 H10 O2	150.069	6.416	149.061	No results	No results	Full match	2	Phenylpropanoids and polyketides	Phenylpropanoic acids	Not available	Phenylpropanoic acids	326794	260530	439606	328673	328347	249350	269709	236277	219096	274858	279486	265152	289534	236099	291745	3.67787e+07	241772	241208	224197	253203	237103	205388	278064	260175
316	4-Acetamidobutyric Acid	C6 H11 N O3	145.074	1.548	144.067	No results	No results	Full match	2	Organic acids and derivatives	Carboxylic acids and derivatives	Amino acids, peptides, and analogues	Gamma amino acids and derivatives	1.2408e+07	9.04121e+06	1.01892e+07	9.16766e+06	9.09948e+06	1.07129e+07	9.48602e+06	7.8217e+06	7.8402e+06	5.32224e+06	7.72717e+06	9.06744e+06	4.77922e+06	1.10715e+07	9.12537e+06	3.04924e+06	8.91511e+06	6.42208e+06	3.79754e+06	2.30098e+06	4.54184e+06	2.08766e+06	9.15227e+06	7.43429e+06
317	N-Acetyl-L-leucine	C8 H15 N O3	173.106	5.21	172.098	No results	No results	Full match	2	Organic acids and derivatives	Carboxylic acids and derivatives	Amino acids, peptides, and analogues	Leucine and derivatives	4.52328e+06	5.3942e+06	1.71911e+07	5.46731e+06	7.55022e+06	4.25721e+06	1.01798e+07	3.29255e+06	6.29218e+06	7.04065e+06	7.03476e+06	4.29615e+06	3.75789e+06	4.46366e+06	5.10074e+06	1.59059e+07	4.47362e+06	4.37082e+06	5.11943e+06	3.78078e+06	3.35887e+06	3.65339e+06	3.55055e+06	5.42576e+06
318	THC	C21 H30 O2	314.221	7.49	313.214	Invalid mass	No results	No results	2	Organoheterocyclic compounds	Benzopyrans	1-benzopyrans	2,2-dimethyl-1-benzopyrans	378591	2.14668e+06	209297	703569	175294	3.15553e+06	171894	3.70073e+06	334867	633288	152750	197577	341896	3.91053e+06	1.31748e+06	3.9298e+06	146438	2.17263e+06	136038	1.09237e+06	142825	178782	5.36938e+06	140716
319	3-Hydroxysebacic acid	C10 H18 O5	218.116	5.565	217.108	No results	Full match	No results	2	Organic acids and derivatives	Hydroxy acids and derivatives	Medium-chain hydroxy acids and derivatives	Medium-chain hydroxy acids and derivatives	2.18463e+06	4.67188e+06	3.91828e+06	7.43088e+06	2.74405e+06	3.16774e+06	1.53445e+06	3.47665e+06	1.86411e+06	2.63772e+06	1.38645e+06	2.22244e+06	3.84665e+06	3.00093e+06	4.25798e+06	6.18678e+06	2.76561e+06	4.06447e+06	2.7422e+06	2.86159e+06	1.42136e+06	1.57641e+06	1.56351e+06	3.08849e+06
320	2,4-Dinitrophenol	C6 H4 N2 O5	184.012	5.865	183.005	Full match	No results	No results	2	Benzenoids	Phenols	Nitrophenols	Dinitrophenols	2.67623e+06	2.20075e+06	7.28882e+06	1.6856e+06	2.09362e+06	1.84606e+06	1.73347e+06	2.54783e+06	2.83624e+06	3.85528e+06	175090	2.65086e+06	1.69747e+06	2.45408e+06	1.66412e+06	199665	2.57922e+06	3.08396e+06	2.20354e+06	3.0786e+06	1.75304e+06	1.47997e+06	2.39656e+06	1.19532e+06
321	4-Hydroxy-2-Oxoglutaric Acid	C5 H6 O6	162.017	1.861	161.009	No results	No results	Full match	2	Organic acids and derivatives	Keto acids and derivatives	Gamma-keto acids and derivatives	Gamma-keto acids and derivatives	3.50311e+06	1.27686e+06	1.41323e+06	1.5508e+07	5.62115e+06	1.2385e+06	1.20015e+06	943167	1.07266e+06	1.76234e+06	1.1396e+06	3.92192e+06	674669	1.01762e+06	4.33312e+06	683322	998927	1.32307e+06	1.27778e+06	1.49967e+06	922175	1.6135e+06	1.3366e+06	4.05296e+06
322	4-Hydroxybenzophenone	C13 H10 O2	198.069	5.841	197.061	Full match	No results	No results	2	Benzenoids	Benzene and substituted derivatives	Benzophenones	Benzophenones	144240	145861	290675	149710	150157	121010	134168	143110	127119	154273	138931	156710	158937	138734	399404	258605	137037	156416	157107	421202	123718	112840	147801	141746
323	Alanyltyrosine	C12 H16 N2 O4	252.111	5.21	251.104	Full match	No results	No results	2	Organic acids and derivatives	Carboxylic acids and derivatives	Amino acids, peptides, and analogues	Peptides	404433	631006	922917	195006	870514	833006	237336	664053	1.35257e+07	954180	3.81041e+06	612610	776054	2.46361e+06	160400	225866	147285	143770	393251	662042	163036	2.03152e+06	794576	750435
324	Glycerol-3-phosphate	C3 H9 O6 P	172.014	1.42	171.007	No results	No results	Full match	2	Lipids and lipid-like molecules	Glycerophospholipids	Glycerophosphates	Glycerophosphates	950024	2.34225e+06	815357	1.19509e+06	1.54964e+06	729870	856907	683483	819049	1.08372e+06	7.53534e+06	787157	926673	829017	718556	1.44259e+06	799006	1.25154e+07	638661	590173	696255	674675	772151	1.2009e+06
325	4-Methylcatechol	C7 H8 O2	124.053	5.853	123.046	Full match	No results	No results	2	Benzenoids	Phenols	Benzenediols	Catechols	400551	767940	2.42614e+06	1.44927e+06	3.65139e+06	707626	1.20275e+06	1.38613e+06	1.24215e+07	2.21457e+06	3.91538e+06	203290	955034	4.85368e+06	674656	531960	516056	948294	330593	2.29913e+06	355638	2.97098e+06	1.88764e+06	3.31805e+06
326	Hydrocortisone	C21 H30 O5	362.21	5.852	407.208	No results	No results	Full match	2	Lipids and lipid-like molecules	Steroids and steroid derivatives	Hydroxysteroids	21-hydroxysteroids	5.1232e+06	4.27469e+06	4.34595e+06	1.25371e+06	2.20393e+06	3.4919e+06	1.10812e+06	1.49192e+06	2.43703e+06	187012	697797	788342	1.75903e+06	636589	671968	285326	1.63132e+06	229206	2.31804e+06	947360	648573	1.93608e+06	794823	1.17279e+06
327	3-(3-Methoxyphenyl)propionic acid	C10 H12 O3	180.079	5.037	179.072	No results	No results	Full match	2	Benzenoids	Phenol ethers	Anisoles	Anisoles	174969	226923	506402	174504	168199	148496	159949	419940	184958	139215	152396	153264	170455	152258	148236	953672	134504	138395	132450	788194	138454	126698	139622	144493
328	10-Undecenoic acid	C11 H20 O2	184.147	6.582	183.139	No results	No results	Full match	2	Lipids and lipid-like molecules	Fatty Acyls	Fatty acids and conjugates	Medium-chain fatty acids	924302	628203	762383	481898	406659	419189	286795	697295	647728	670657	268894	8.75036e+06	568542	412410	351448	3.70148e+06	360319	406786	359686	1.16354e+06	302125	260358	182019	364940
329	Calcitriol	C27 H44 O3	416.329	9.531	415.322	Full match	No results	No results	2	Lipids and lipid-like molecules	Steroids and steroid derivatives	Vitamin D and derivatives	Vitamin D and derivatives	150731	126302	136746	138656	126006	112175	113145	116124	131137	210724	114373	294481	154586	134627	122702	246880	123357	125529	104547	127002	106114	116216	124925	113513
330	L-Methionine sulfone	C5 H11 N O4 S	181.041	4.988	180.034	No results	No results	Full match	2	Organic acids and derivatives	Carboxylic acids and derivatives	Amino acids, peptides, and analogues	L-alpha-amino acids	4.81643e+06	2.94895e+06	4.0367e+06	3.26517e+06	4.76821e+06	2.87481e+06	2.37579e+06	3.6791e+06	4.92833e+06	3.09211e+06	2.07844e+06	1.57647e+06	1.96322e+06	4.49733e+06	4.3093e+06	5.2063e+06	1.75022e+06	2.7246e+06	1.10963e+06	1.57802e+06	1.5637e+06	2.23074e+06	3.81614e+06	1.91133e+06
331	Docosatrienoic Acid	C22 H38 O2	334.288	10.971	333.281	Full match	No results	No results	2	Lipids and lipid-like molecules	Fatty Acyls	Fatty acids and conjugates	Very long-chain fatty acids	488220	419769	475165	465950	448590	370090	382534	353564	429083	480373	412679	450811	512657	535155	399251	881310	372169	395550	325733	317366	368550	313070	357362	402551
332	1-Palmitoyl-Sn-Glycero-3-Phosphocholine	C24 H50 N O7 P	495.332	9.694	494.325	No results	No results	Full match	2	Lipids and lipid-like molecules	Glycerophospholipids	Glycerophosphocholines	1-acyl-sn-glycero-3-phosphocholines	253943	207684	230408	236987	208476	191353	181709	181652	216433	231519	198052	5.38156e+06	252281	219086	202340	406838	203761	200612	177461	230279	169394	192275	205720	180401
333	Geniposidic acid	C16 H22 O10	164.058	5.031	373.115	Invalid mass	No results	No results	2	Lipids and lipid-like molecules	Prenol lipids	Terpene glycosides	Iridoid O-glycosides	199255	202229	197100	228100	224181	194526	209075	187355	160988	181974	199202	205626	222808	199022	193765	300626	176843	180902	173130	153089	180979	165612	182505	188872
334	Lauric acid ethyl ester	C14 H28 O2	228.209	9.426	227.202	Full match	No results	Full match	2	Lipids and lipid-like molecules	Fatty Acyls	Fatty acid esters	Fatty acid esters	2.01659e+06	1.57077e+06	2.28103e+06	1.05163e+06	1.12192e+06	2.17311e+06	582390	948989	427498	3.39703e+06	677341	2.34954e+06	539285	1.34086e+06	1.12341e+06	377038	1.07009e+06	2.56711e+06	1.9653e+06	1.60319e+06	766012	670458	1.59335e+06	584939
335	Lauric Acid	C12 H24 O2	200.178	8.524	199.171	No results	No results	Full match	2	Lipids and lipid-like molecules	Fatty Acyls	Fatty acids and conjugates	Medium-chain fatty acids	1.45047e+06	1.14631e+06	2.21426e+06	934176	1.56784e+06	1.87308e+06	896139	493679	1.98972e+06	2.84528e+06	1.20355e+06	1.73076e+06	503507	1.01023e+06	728541	570272	768003	2.72415e+06	1.65e+06	2.33497e+06	741852	752422	1.14212e+06	763479
336	5-Hydroxytryptophol	C10 H11 N O2	177.079	5.579	176.072	No results	No results	Full match	2	Organoheterocyclic compounds	Indoles and derivatives	Hydroxyindoles	Hydroxyindoles	300098	956348	863227	621928	414145	295393	297997	222362	3.31197e+06	633612	311405	253461	1.97913e+06	278519	287383	271339	195848	1.20339e+06	425435	775603	711490	847536	672824	443548
337	D-Ribulose 1,5-bisphosphate	C5 H12 O11 P2	309.986	6.462	308.979	No results	No results	Full match	2	Organic oxygen compounds	Organooxygen compounds	Carbohydrates and carbohydrate conjugates	Pentose phosphates	458790	3.78302e+06	415129	456432	481752	363048	385549	368477	345046	425987	405299	418406	430088	365612	423515	763552	1.04914e+06	358296	348802	345212	360005	324098	383938	364234
338	Metanephrine	C10 H15 N O3	197.105	5.459	196.098	No results	No results	Full match	2	Benzenoids	Phenols	Methoxyphenols	Methoxyphenols	3.2297e+06	257127	110034	110680	111045	245511	97735.7	176437	127602	131276	105043	154091	104921	1.14617e+06	120014	152974	108082	113742	97750.6	285729	965753	1.08448e+06	90911.9	110642
339	Tetradecanedioic acid	C14 H26 O4	258.184	6.69	239.166	No results	No results	Full match	2	Lipids and lipid-like molecules	Fatty Acyls	Fatty acids and conjugates	Long-chain fatty acids	173173	583388	155949	180149	185930	130527	145284	429665	136122	169470	153136	155063	160995	140448	157640	1.95406e+06	137532	142495	134096	180067	134169	126845	144929	186504
340	Pentadecanoic Acid	C15 H30 O2	288.23	7.998	287.223	Invalid mass	No results	No results	2	Lipids and lipid-like molecules	Fatty Acyls	Fatty acids and conjugates	Long-chain fatty acids	240287	107133	210600	128491	129357	112001	123610	123334	105764	158393	116824	124574	140426	110478	127234	5.15542e+06	118587	198431	106571	331636	109983	103444	128953	114492
341	4-Methoxycinnamic Acid	C10 H10 O3	178.063	4.795	177.056	No results	No results	Full match	2	Phenylpropanoids and polyketides	Cinnamic acids and derivatives	Cinnamic acids	Cinnamic acids	255757	97043.8	174177	110980	156363	144300	117155	136323	209127	373838	156030	112699	222770	290524	187850	4.90553e+06	143823	100220	99117.2	188349	96675.5	101175	140541	117021
342	2-Methylbutyroylcarnitine	C12 H23 N O4	245.164	5.808	244.156	No results	No results	Full match	2	Lipids and lipid-like molecules	Fatty Acyls	Fatty acid esters	Acyl carnitines	154354	146610	864681	160339	170783	127981	143692	131094	150257	151471	151627	219539	154462	148437	300749	276963	142406	142040	133177	1.1133e+06	126440	122284	168070	168852
343	Phe-Phe	C18 H20 N2 O3	312.148	5.49	311.141	No results	No results	Full match	2	Organic acids and derivatives	Carboxylic acids and derivatives	Amino acids, peptides, and analogues	Dipeptides	97392.8	107903	110987	108435	102923	95065.4	89357.8	103098	96997.1	142006	103421	2.13506e+06	94718.4	95244.8	112656	159751	105207	109059	99859.8	257944	93803.1	90579	86450.3	104794
344	Adenosine 5'-phosphosulfate	C10 H14 N5 O10 P S	427.019	4.782	426.012	Full match	No results	Full match	2	Nucleosides, nucleotides, and analogues	Purine nucleotides	Purine ribonucleotides	Purine ribonucleoside monophosphates	397454	297962	570461	647065	429668	562574	368123	662515	381282	550035	444665	282907	131009	801376	277706	183583	393272	91758.4	330659	300589	320556	235151	441373	263193
345	3-Chloro-L-tyrosine	C9 H10 Cl N O3	215.035	4.832	214.028	No results	No results	Full match	2	Organic acids and derivatives	Carboxylic acids and derivatives	Amino acids, peptides, and analogues	Tyrosine and derivatives	153883	138589	155120	304966	172529	146378	151706	147708	118479	141956	135292	151959	178783	148301	143476	257028	141577	133482	128349	106888	127123	130872	142916	186134
346	UDP-galactose	C15 H24 N2 O17 P2	566.058	4.944	565.05	No results	No results	Full match	2	Nucleosides, nucleotides, and analogues	Pyrimidine nucleotides	Pyrimidine nucleotide sugars	Pyrimidine nucleotide sugars	843861	479761	770249	592633	217303	467869	432478	252129	561353	1.49937e+06	365603	144437	369526	692027	244063	206087	417846	845862	433983	408627	254295	321772	449608	357995
347	Thymidine 5'-diphosphate	C10 H16 N2 O11 P2	402.024	5.287	383.005	No results	No results	Full match	2	Nucleosides, nucleotides, and analogues	Pyrimidine nucleotides	Pyrimidine deoxyribonucleotides	Pyrimidine 2'-deoxyribonucleoside diphosphates	1.14805e+06	831319	645782	997996	219618	438826	617775	452350	416514	1.13964e+06	184438	191634	136178	134486	115525	128099	735792	619851	490079	341831	599406	438326	850536	379434
348	12(S)-HETE	C20 H32 O3	320.235	8.873	319.228	No results	No results	Full match	2	Lipids and lipid-like molecules	Fatty Acyls	Eicosanoids	Hydroxyeicosatetraenoic acids	1.06431e+06	111462	122172	126246	121326	101565	104092	105286	116041	128320	107851	148053	149835	120418	115547	226991	109930	106845	92486.8	80505.8	99997.2	98912.8	109151	106782
349	2,4-Dichlorophenol	C6 H4 Cl2 O	161.964	5.882	160.957	No results	No results	Full match	2	Benzenoids	Benzene and substituted derivatives	Phenyl sulfoxides	Phenyl sulfoxides	140796	153711	199831	140493	143646	115459	125609	143854	121146	172857	136122	143672	137292	134889	178981	235940	120810	199375	112780	639751	141268	104553	145379	122089
350	D-Fructose 1,6-bisphosphate	C6 H14 O12 P2	339.995	6.963	338.988	No results	No results	Full match	2	Organic oxygen compounds	Organooxygen compounds	Carbohydrates and carbohydrate conjugates	Hexose phosphates	158638	126669	132836	157897	166306	554199	140011	598361	98559.5	128332	139608	146206	144450	124089	151090	229921	127615	130258	125411	99472.1	120878	104742	138931	124069
351	Taurocholic acid	C26 H45 N O7 S	515.292	5.681	514.284	No results	No results	Full match	2	Lipids and lipid-like molecules	Steroids and steroid derivatives	Bile acids, alcohols and derivatives	Trihydroxy bile acids, alcohols and derivatives	47652.4	43414.3	51797.5	47183	49363.2	43507.2	44369.1	43154.5	39018.1	47227.9	45351.5	47698.8	46155.5	46257.3	48766.2	1.30357e+06	41352.1	44364.5	37994.6	43735.7	37063.5	41624	88196.5	53549.9
352	Meclocycline	C22 H21 Cl N2 O8	476.101	9.596	475.094	No results	No results	Full match	2	Phenylpropanoids and polyketides	Tetracyclines	Not available	Tetracyclines	120296	105112	110936	108758	101539	120366	331478	131559	102598	118800	92066.6	88034.1	210394	185278	122854	397923	137588	98145	84774.2	109224	85924	90715.3	100442	139603
353	beta-Nicotinamide mononucleotide	C11 H15 N2 O8 P	334.058	4.926	333.051	No results	No results	Full match	2	Nucleosides, nucleotides, and analogues	Pyridine nucleotides	Nicotinamide nucleotides	Nicotinamide nucleotides	128926	127590	412422	652471	82757.3	58543.7	64872.9	67078.8	47540.9	213726	67903.8	72122.9	80386.4	72796.8	64444.5	112304	65361.2	74257.7	55876.5	51487.9	58243.2	133959	77310.3	131185
354	2-Deoxyuridine	C9 H12 N2 O5	228.074	5.172	227.066	No results	No results	Full match	2	Nucleosides, nucleotides, and analogues	Pyrimidine nucleosides	Pyrimidine 2'-deoxyribonucleosides	Pyrimidine 2'-deoxyribonucleosides	102243	138833	93138.7	115441	119729	416899	93959	98543.1	288114	232014	107649	100120	114890	109656	95064.3	135503	86689.9	128643	77111.1	233728	78866.8	80215.1	88557.4	92324.5
355	D-Ribose	C5 H10 O5	150.053	5.125	131.035	No results	No results	Full match	2	Organic oxygen compounds	Organooxygen compounds	Carbohydrates and carbohydrate conjugates	Pentoses	1.14825e+08	7.34074e+07	1.16472e+08	9.65874e+07	7.20633e+07	7.58452e+07	5.27047e+07	5.16339e+07	65010118	8.08926e+07	6.44539e+07	6.05466e+07	4.94907e+07	7.25781e+07	4.8958e+07	5.56809e+07	7.14243e+07	6.15365e+07	6.37684e+07	6.89324e+07	7.12977e+07	7.10519e+07	5.94871e+07	5.66023e+07
356	2-Mercaptobenzothiazole	C7 H5 N S2	166.987	5.945	165.979	Full match	No results	No results	2	Organoheterocyclic compounds	Benzothiazoles	Not available	Benzothiazoles	4.40026e+06	6.07772e+06	799667	328966	622257	141964	1.4329e+07	500438	8.93208e+07	5.8847e+06	2.95916e+06	4.00968e+08	1.33358e+06	2.09362e+06	4.77424e+07	2.55514e+06	2.15546e+07	2.08287e+07	2.29952e+08	2.53778e+06	1.51117e+08	437189	2.66929e+07	155372
357	Phenylacetylglycine	C10 H11 N O3	147.069	5.504	192.067	Invalid mass	Invalid mass	No results	2	Organic acids and derivatives	Carboxylic acids and derivatives	Amino acids, peptides, and analogues	N-acyl-alpha amino acids	2.39459e+06	3.22438e+06	8.9202e+06	2.23203e+06	2.51566e+06	4.09743e+06	2.29532e+06	2.35452e+06	8.81432e+06	2.99076e+06	2.32586e+06	2.10674e+06	3.79656e+06	5.18395e+06	2.3301e+06	4.7433e+06	1.90116e+06	3.27539e+06	1.93265e+06	1.03084e+07	2.57448e+06	1.85028e+06	324016	3.26971e+06
358	Arachidonic acid	C20 H32 O2	304.24	9.868	303.233	Full match	No results	Full match	2	Lipids and lipid-like molecules	Fatty Acyls	Fatty acids and conjugates	Long-chain fatty acids	807575	521017	1.97089e+06	585557	698571	936031	960322	91764.5	1.69969e+06	4.31398e+07	94141.6	7.03501e+07	543726	451599	96513.7	200573	1.95321e+06	6.35095e+06	4.43508e+07	2.07619e+07	3.59984e+06	2.05004e+06	1.31179e+06	86310.6
359	D-Threose	C4 H8 O4	120.043	1.891	119.035	No results	No results	Full match	2	Organic oxygen compounds	Organooxygen compounds	Carbohydrates and carbohydrate conjugates	Monosaccharides	7.5338e+07	7.13536e+07	4.07979e+07	6.98356e+07	4.26281e+07	3.39246e+07	4.88838e+07	4.12982e+07	3.31322e+07	5.66936e+07	4.56502e+07	2.68271e+07	4.09802e+07	3.11901e+07	2.55198e+07	3.328e+07	2.92064e+07	4.83653e+07	3.12625e+07	4.31674e+07	4.37555e+07	2.6769e+07	4.17942e+07	6.75976e+07
360	2-Hydroxy-3-methylbutanoic acid	C5 H10 O3	118.063	5.865	117.056	No results	No results	Full match	2	Lipids and lipid-like molecules	Fatty Acyls	Fatty acids and conjugates	Hydroxy fatty acids	6.9219e+08	3.59027e+08	5.02883e+08	6.11049e+08	2.27979e+08	1.65333e+08	156069175	192719852	6.54649e+08	4.05848e+08	1.47216e+08	163562155	1.92638e+08	1.30647e+08	1.03792e+08	9.5551e+07	2.55048e+08	2.89096e+08	1.55064e+08	3.50953e+08	1.89623e+08	1.89557e+08	2.15823e+08	3.78039e+08
361	L-Glutamate	C5 H9 N O4	147.054	1.66	146.046	No results	No results	Full match	2	Organic acids and derivatives	Carboxylic acids and derivatives	Amino acids, peptides, and analogues	Glutamic acid and derivatives	3.02277e+07	4.54166e+07	4.01858e+07	6.50513e+07	3.27169e+07	3.12474e+07	3.95946e+07	2.45211e+07	4.25221e+07	4.67977e+07	3.405e+07	3.61297e+07	5.14417e+07	3.81954e+07	2.77423e+07	2.01071e+07	2.88666e+07	2.54479e+07	3.08059e+07	3.19068e+07	3.69322e+07	2.20298e+07	4.40366e+07	3.28868e+07
362	Mevalonic acid	C6 H12 O4	148.074	3.377	147.067	Full match	No results	Full match	2	Lipids and lipid-like molecules	Fatty Acyls	Fatty acids and conjugates	Hydroxy fatty acids	1.03964e+07	16804545	1.78747e+07	4.33685e+07	2.08495e+07	1.29767e+07	1.40259e+07	9.48914e+06	9.41772e+06	2.14873e+07	1.27874e+07	6.02279e+06	6.19233e+06	8.16269e+06	4.56786e+06	3.67531e+06	8.96687e+06	1.32124e+07	9.26078e+06	6.83399e+06	1.45915e+07	1.04374e+07	1.08486e+07	1.17711e+07
363	Phenylglyoxylic acid	C8 H6 O3	150.032	5.617	149.025	Full match	No results	Full match	2	Benzenoids	Benzene and substituted derivatives	Benzoyl derivatives	Benzoyl derivatives	3.62366e+06	8.3609e+06	4.07301e+07	4.36296e+06	5.54995e+06	5.67468e+06	2.96329e+06	9.87111e+06	4.10968e+06	3.83415e+06	3.28659e+06	2.71474e+06	3.69912e+06	4.19702e+06	7.05658e+06	4.99349e+06	3.3005e+06	3.99282e+06	2.67606e+06	1.88823e+08	4.79005e+06	2.72744e+06	7.90088e+06	7.7378e+06
364	Phenylpyruvic acid	C9 H8 O3	164.048	5.735	163.041	No results	No results	Full match	2	Benzenoids	Benzene and substituted derivatives	Phenylpyruvic acid derivatives	Phenylpyruvic acid derivatives	6.69022e+06	1.06639e+07	70854427	6.38454e+06	6.09492e+06	7.58865e+06	5.34091e+06	1.48984e+07	1.34484e+07	6.99696e+06	5.50549e+06	9.78888e+06	6.29186e+06	6.28318e+06	5.96348e+06	2.49121e+07	7.62427e+06	8.30367e+06	1.00838e+07	3.22807e+07	1.25415e+07	4.53121e+06	6.88907e+06	7.83738e+06
365	2-Hydroxybutyric acid	C4 H8 O3	104.047	11.986	103.04	No results	No results	Full match	2	Organic acids and derivatives	Hydroxy acids and derivatives	Beta hydroxy acids and derivatives	Beta hydroxy acids and derivatives	2.54615e+07	1.3947e+07	1.00166e+07	1.16108e+07	8.50295e+06	8.30286e+06	7.29812e+06	2.4188e+07	1.00666e+07	1.33885e+07	8.13926e+06	1.16329e+07	1.57771e+07	1.1588e+07	1.09503e+07	1.6933e+07	8.35389e+06	1.26059e+07	8.51323e+06	7.66249e+06	7.98277e+06	7.34722e+06	7.64516e+06	9.79352e+06
366	Neopterin	C9 H11 N5 O4	253.081	6.82	252.074	Full match	No results	Full match	2	Organoheterocyclic compounds	Pteridines and derivatives	Pterins and derivatives	Biopterins and derivatives	7.647e+06	1.29657e+07	1.49219e+07	3.06174e+06	8.08996e+06	1.55049e+07	1.06252e+07	2.12122e+07	2.2273e+07	1.1867e+07	2.55187e+06	2.99334e+06	1.83745e+06	7.31348e+06	1.12222e+07	5.48295e+07	3.09642e+06	9.57564e+06	2.04622e+06	4.88223e+06	2.63921e+06	6.77904e+06	1.20232e+07	3.5435e+06
367	Porphobilinogen	C10 H14 N2 O4	113.048	4.913	225.088	Invalid mass	No results	No results	2	Organic nitrogen compounds	Organonitrogen compounds	Amines	Aralkylamines	1.06309e+07	1.62622e+07	1.74451e+07	2.36574e+07	1.21658e+07	1.15546e+07	1.49448e+07	6.63099e+06	2.27597e+07	1.90258e+07	1.23084e+07	8.47683e+06	4.98294e+06	1.53733e+07	7.32555e+06	3.53516e+06	9.21653e+06	5.74311e+06	1.48834e+07	1.14809e+07	1.1145e+07	9.94654e+06	1.42694e+07	1.05151e+07
368	Homovanillic acid	C9 H10 O4	182.058	5.443	181.051	No results	No results	Full match	2	Benzenoids	Phenols	Methoxyphenols	Methoxyphenols	7.1284e+06	1.30333e+07	1.6248e+07	1.61664e+07	8.99513e+06	3.83908e+06	1.07705e+07	6.81431e+06	1.96256e+07	1.65535e+07	1.08918e+07	1.8006e+07	9.51194e+06	2.15563e+07	1.1878e+07	8.92792e+06	1.12159e+07	4.00936e+06	1.46674e+07	3.36386e+07	1.74549e+07	1.66067e+07	1.38629e+07	1.1201e+07
369	Capryloylglycine	C10 H19 N O3	201.137	6.218	200.13	Full match	No results	No results	2	Organic acids and derivatives	Carboxylic acids and derivatives	Amino acids, peptides, and analogues	N-acyl-alpha amino acids	2.12243e+06	9.77561e+06	2.92858e+06	3.68313e+06	3.49945e+06	1.52816e+07	919603	1.88495e+07	2.42499e+06	3.48401e+06	566291	2.30181e+06	2.38467e+06	2.05978e+07	6.39571e+06	1.72746e+07	1.12537e+06	8.47589e+06	657568	4.06079e+06	360125	1.6494e+06	2.72331e+07	4.17577e+06
370	N-Acetyl-L-methionine	C7 H13 N O3 S	191.062	5.277	190.055	No results	No results	Full match	2	Organic acids and derivatives	Carboxylic acids and derivatives	Amino acids, peptides, and analogues	Methionine and derivatives	6.39121e+06	1.47594e+07	1.11229e+07	3.09794e+07	1.37866e+07	5.75696e+06	9.87111e+06	1.20368e+07	3.55714e+07	3.8058e+07	2.26857e+07	2.37422e+07	4.85518e+06	2.01696e+07	1.71408e+07	918220	1.18926e+07	3.52238e+06	1.29784e+07	2.15709e+07	1.96239e+07	1.35036e+07	1.4675e+07	2.70747e+07
371	4-Methyl-2-Oxopentanoic Acid (alpha-Ketoisocaproic acid)	C6 H10 O3	130.063	5.499	129.056	No results	No results	Full match	2	Organic acids and derivatives	Keto acids and derivatives	Short-chain keto acids and derivatives	Short-chain keto acids and derivatives	5.60929e+08	1199154268	1.6598e+08	7.04708e+08	2.91708e+08	5.38392e+08	3.36161e+08	3.46709e+08	1358536810	2484733059	8.41036e+08	1187467033	355978403	5.92374e+08	655208093	2.423e+08	1267674625	1213510306	1313452008	9.7685e+08	7.83885e+08	1099736173	1.6121e+08	9.37639e+08
372	Biopterin	C9 H11 N5 O3	237.086	6.947	236.079	No results	No results	Full match	2	Organoheterocyclic compounds	Pteridines and derivatives	Pterins and derivatives	Biopterins and derivatives	1.52581e+07	16476384	2.05216e+07	8.10167e+06	7.77976e+06	3.51196e+07	2.58845e+06	4.01827e+07	2.49909e+07	1.42699e+07	2.34115e+06	5.04851e+06	3.9259e+06	5.99886e+07	2.32967e+07	5.9003e+06	5.56815e+06	3.32144e+07	2.56149e+06	6.72778e+06	4.25449e+06	2.70521e+07	6.32732e+07	8.82889e+06
373	Kynurenine	C10 H12 N2 O3	208.085	4.806	207.078	No results	Full match	Full match	2	Organic oxygen compounds	Organooxygen compounds	Carbonyl compounds	Alkyl-phenylketones	514261	219827	289933	280520	268163	153972	162675	1.01453e+06	570926	273975	156950	904262	191991	1.68841e+06	257845	275270	178603	143133	137628	550230	136314	121494	144088	580869
374	Oxaceprol	C7 H11 N O4	173.069	1.949	218.067	No results	No results	Full match	2	Organic acids and derivatives	Carboxylic acids and derivatives	Amino acids, peptides, and analogues	Proline and derivatives	9.74828e+06	6.12224e+06	8.2389e+06	1.17186e+07	6.01002e+06	8.10993e+06	4.68918e+06	3.65877e+06	2.58304e+07	5.4314e+07	2.16856e+07	3.2664e+06	7.41966e+06	7.40339e+06	3.05284e+06	505437	1.24203e+07	2.08842e+07	2.98201e+07	3.72818e+07	2.14109e+07	3.32071e+07	7.5801e+06	5.03872e+06
375	Lipoic acid	C8 H14 O2 S2	206.043	2.807	205.036	No results	No results	Full match	2	Organoheterocyclic compounds	Dithiolanes	Lipoic acids and derivatives	Lipoic acids and derivatives	3.59889e+07	1.61548e+07	1.78525e+07	2.72325e+07	1.20433e+07	1.26919e+07	1.33248e+07	1.12503e+07	1.39315e+07	2.67117e+07	1.38722e+07	11681797	1.14235e+07	1.21051e+07	1.18144e+07	1.50496e+07	1.08498e+07	1.81995e+07	9.94872e+06	1.02427e+07	1.03334e+07	1.00502e+07	1.08914e+07	1.0185e+07
376	Nervonic acid	C24 H46 O2	366.349	11.539	365.342	Full match	No results	Full match	2	Lipids and lipid-like molecules	Fatty Acyls	Fatty acids and conjugates	Very long-chain fatty acids	190670	167254	180403	185035	176924	153253	154543	142775	177643	195571	173893	147721	7.61556e+06	175068	157051	823399	152217	159998	131202	126837	148780	134779	142830	163117
377	N-Acetyl-L-tyrosine	C11 H13 N O4	223.085	5.487	222.078	No results	No results	Full match	2	Organic acids and derivatives	Carboxylic acids and derivatives	Amino acids, peptides, and analogues	Tyrosine and derivatives	3.37199e+06	1.16815e+06	3.09107e+06	913966	381996	2.37108e+06	633316	3.21354e+06	193152	445215	435020	402531	341769	2.01449e+06	566209	2.43038e+06	304438	315584	288964	5.27025e+06	1.08689e+06	544903	1.59356e+06	1.23898e+06
378	Propionyl-L-carnitine	C10 H19 N O4	217.132	5.857	216.124	No results	No results	Full match	2	Lipids and lipid-like molecules	Fatty Acyls	Fatty acid esters	Acyl carnitines	442811	172035	225757	158663	171105	130812	148414	418261	137416	225416	162144	162367	171811	149972	213195	270732	148137	224568	127516	340378	168273	121980	155659	147029
379	Nicotinuric Acid	C8 H8 N2 O3	180.053	5.085	359.099	No results	No results	Full match	2	Organic acids and derivatives	Carboxylic acids and derivatives	Amino acids, peptides, and analogues	N-acyl-alpha amino acids	141288	2.79109e+06	1.3319e+06	326555	267986	812601	133162	1.63172e+06	792005	117258	136832	328184	147298	132663	1.15686e+06	208752	424213	1.23983e+06	114088	1.14956e+06	1.66958e+06	114860	611643	1.75379e+06
380	N-acetyl-L-ornithine	C7 H14 N2 O3	174.101	5.5	173.094	No results	No results	Full match	2	Organic acids and derivatives	Carboxylic acids and derivatives	Amino acids, peptides, and analogues	N-acyl-L-alpha-amino acids	333730	1.11662e+06	317599	340881	246250	6.73748e+06	322567	388837	1.32302e+06	989608	309127	175429	505293	336646	209517	338089	320700	559875	225760	2.1838e+06	776707	347956	389101	186295
381	D-Fructose 6-phosphate	C6 H13 O9 P	260.03	1.196	241.012	No results	No results	Full match	2	Organic oxygen compounds	Organooxygen compounds	Carbohydrates and carbohydrate conjugates	Hexose phosphates	1.0551e+06	1.82063e+06	1.82279e+06	2.57692e+06	1.45099e+06	1.25129e+06	1.73698e+06	1.21549e+06	1.21966e+06	1.28838e+06	889508	1.08398e+06	822698	1.37808e+06	641342	449891	762288	914366	902869	848555	1.4218e+06	865565	1.83163e+06	1.02613e+06
382	PC(16:0/16:0)	C40 H80 N O8 P	733.561	1.366	732.553	No results	No results	Full match	2	Lipids and lipid-like molecules	Glycerophospholipids	Glycerophosphocholines	Phosphatidylcholines	1.10096e+07	3.4136e+06	5.12658e+06	3.3127e+06	4.97699e+06	3.91797e+06	4.74094e+06	2.79823e+06	4.05057e+06	1.70066e+06	4.10825e+06	2.73546e+06	1.88086e+06	5.13459e+06	4.09559e+06	293441	3.40731e+06	2.45091e+06	1.01628e+06	1.28846e+06	2.06248e+06	1.85561e+06	1.05038e+06	3.87896e+06
383	P-Aminohippuric Acid	C9 H10 N2 O3	194.07	5.219	193.062	No results	No results	Full match	2	Benzenoids	Benzene and substituted derivatives	Benzoic acids and derivatives	Hippuric acids	145950	3.74581e+06	218065	156680	642481	537987	188256	125160	104578	120678	139169	1.46738e+06	128417	121768	648490	164088	366527	115514	116093	1.9528e+07	1.71977e+06	113336	1.3004e+06	3.28386e+06
384	N-Acetyl-D-tryptophan	C13 H14 N2 O3	246.101	5.163	291.099	No results	No results	Full match	2	Organic acids and derivatives	Carboxylic acids and derivatives	Amino acids, peptides, and analogues	N-acyl-alpha amino acids	138027	397057	559832	433901	140140	514721	164269	210696	1.40789e+06	1.76594e+06	297350	292863	185393	754612	204536	1.28316e+06	248176	641305	1.13734e+06	860942	525877	553937	497320	307496
385	3-Methylindole	C9 H9 N	131.073	5.217	130.066	No results	No results	Full match	2	Organoheterocyclic compounds	Indoles and derivatives	Indoles	3-methylindoles	237354	355334	338610	273637	302893	303658	224445	209391	657970	379686	362606	494787	218191	403343	344994	147839	335432	258219	281983	237997	181913	366418	200122	525799
386	Aldosterone	C21 H28 O5	360.194	5.42	359.187	Full match	No results	No results	2	Lipids and lipid-like molecules	Steroids and steroid derivatives	Hydroxysteroids	21-hydroxysteroids	115748	108522	103685	116035	115496	87483.8	96726.6	91545.8	100356	118945	107787	126555	103791	98725.1	112997	156803	103467	106128	93809.7	131346	94600.9	89073.8	89647.5	103585
387	Prostaglandin E1	C20 H34 O5	354.241	6.391	353.234	No results	No results	Full match	2	Lipids and lipid-like molecules	Fatty Acyls	Eicosanoids	Prostaglandins and related compounds	211465	211563	387611	202913	203407	158856	175665	786625	510788	456021	174093	442108	178311	321739	188952	366549	168793	178149	399840	345961	262546	136753	171248	169989
388	3-Methoxytyramine	C9 H13 N O2	167.095	5.483	212.093	No results	No results	Full match	2	Benzenoids	Phenols	Methoxyphenols	Methoxyphenols	632017	518235	666049	457346	226611	346107	185223	208025	1.13946e+06	832600	198681	267234	184242	341225	259217	876501	202112	486099	323000	495531	318852	174009	167100	202041
389	Asaraldehyde	C10 H12 O4	196.074	5.631	195.066	No results	No results	Full match	2	Benzenoids	Benzene and substituted derivatives	Benzoyl derivatives	Benzoyl derivatives	1.12117e+06	1.21187e+06	2.06262e+06	1.33796e+06	1.53387e+06	720994	873078	1.16495e+06	1.38905e+06	1.20584e+06	657940	485189	1.49371e+06	1.31243e+06	804268	7.05734e+06	738231	936810	786447	2.41134e+06	608995	639327	1.19754e+06	1.23199e+06
