# Supplementary material for: Multi-omics integration reveals gut microbiota dysbiosis and metabolic alterations of cerebrospinal fluid in children with epilepsy
Source: Front Microbiol. 2025 Sep 11;16:1630062. doi: 10.3389/fmicb.2025.1630062 (PMC12461256; doi:10.3389/fmicb.2025.1630062)
Supplement: Supplementary file 7 [file Table_7.xlsx]

## Sheet: pathway_results
Supplementary Table S7 Metabolic pathway of the metabolic features with VIP >1.
Pathway name	Total	Expected	Hits	p	-LOG10(p)	Impact
Taurine and hypotaurine metabolism	8	0.055873	1	0.054645	1.2625	0.42857
Alanine, aspartate and glutamate metabolism	28	0.19556	4	2.4272e-05	4.6149	0.35898
Histidine metabolism	16	0.11175	2	0.0050472	2.2969	0.12295
Arginine biosynthesis	14	0.097778	2	0.0038568	2.4138	0.11675
Citrate cycle (TCA cycle)	20	0.13968	1	0.13154	0.88096	0.09038
Vitamin B6 metabolism	9	0.062857	1	0.061281	1.2127	0.07843
Glyoxylate and dicarboxylate metabolism	32	0.22349	3	0.0011266	2.9482	0.03175
Arginine and proline metabolism	36	0.25143	2	0.024549	1.61	0.02442
Valine, leucine and isoleucine degradation	40	0.27937	2	0.029933	1.5239	0.02168
Glutathione metabolism	28	0.19556	1	0.17959	0.74572	0.01966
Primary bile acid biosynthesis	46	0.32127	1	0.279	0.5544	0.00758
Nitrogen metabolism	6	0.041905	2	0.00065548	3.1834	0
Valine, leucine and isoleucine biosynthesis	8	0.055873	2	0.0012142	2.9157	0
Butanoate metabolism	15	0.10476	2	0.0044332	2.3533	0
Pantothenate and CoA biosynthesis	20	0.13968	1	0.13154	0.88096	0
Porphyrin metabolism	31	0.21651	1	0.19698	0.70559	0
Glycine, serine and threonine metabolism	33	0.23048	1	0.20838	0.68114	0
Pyrimidine metabolism	39	0.27238	1	0.24172	0.61669	0
Purine metabolism	70	0.48889	1	0.39451	0.40394	0
